# Supplementary material for: Spaceflight-induced alternative splicing during seedling development in Arabidopsis thaliana
Source: NPJ Microgravity. 2019 Apr 3;5:9. doi: 10.1038/s41526-019-0070-7 (PMC6447593; doi:10.1038/s41526-019-0070-7)
Supplement: Supplementary file 2 — Supplemental Data File 1 [file 41526_2019_70_MOESM2_ESM.xlsx]

## Sheet: Sheet1
Columbia-0 4 day Ground Control Present AS Isoforms			Columbia-0 4 day Spaceflight Present AS Isoforms			Columbia-0 8 day Ground Control Present AS Isoforms			Columbia-0 8 day Spaceflight Present AS Isoforms			Wassilewskija 4 day Ground Control Present AS Isoforms			Wassilewskija 4 day Spaceflight Present AS Isoforms			Wassilewskija 8 day Ground Control Present AS Isoforms			Wassilewskija 8 day Spaceflight Present AS Isoforms
Gene ID	Transcript Isoform ID		Gene ID	Transcript Isoform ID		Gene ID	Transcript Isoform ID		Gene ID	Transcript Isoform ID		Gene ID	Transcript Isoform ID		Gene ID	Transcript Isoform ID		Gene ID	Transcript Isoform ID		Gene ID	Transcript Isoform ID
AT1G01020	TCONS_00009788		AT1G01070	TCONS_00009805		AT1G01090	TCONS_00009811		AT1G01090	TCONS_00009811		AT1G01630	TCONS_00000096		AT1G01070	TCONS_00009805		AT1G01070	TCONS_00009805		AT1G01070	TCONS_00009805
AT1G01170	TCONS_00009833		AT1G01090	TCONS_00009811		AT1G01100	TCONS_00009815		AT1G01100	TCONS_00009815		AT1G02750	TCONS_00000266		AT1G01090	TCONS_00009811		AT1G01090	TCONS_00009811		AT1G01090	TCONS_00009811
AT1G01350	TCONS_00000056		AT1G01100	TCONS_00009815		AT1G01100	TCONS_00009816		AT1G01100	TCONS_00009816		AT1G04960	TCONS_00010396		AT1G01100	TCONS_00009815		AT1G01100	TCONS_00009815		AT1G01100	TCONS_00009815
AT1G01370	TCONS_00000060		AT1G01100	TCONS_00009816		AT1G01100	TCONS_00009818		AT1G01100	TCONS_00009818		AT1G06830	TCONS_00000942		AT1G01100	TCONS_00009816		AT1G01100	TCONS_00009816		AT1G01100	TCONS_00009816
AT1G01510	TCONS_00000079		AT1G01100	TCONS_00009818		AT1G01160	TCONS_00000020		AT1G01160	TCONS_00000020		AT1G08160	TCONS_00010882		AT1G01100	TCONS_00009818		AT1G01100	TCONS_00009818		AT1G01100	TCONS_00009818
AT1G01610	TCONS_00009883		AT1G01160	TCONS_00000020		AT1G01170	TCONS_00009833		AT1G01170	TCONS_00009833		AT1G10370	TCONS_00011241		AT1G01210	TCONS_00000027		AT1G01160	TCONS_00000020		AT1G01160	TCONS_00000020
AT1G02100	TCONS_00000171		AT1G01210	TCONS_00000027		AT1G01210	TCONS_00000027		AT1G01210	TCONS_00000027		AT1G12650	TCONS_00001900		AT1G01230	TCONS_00000034		AT1G01170	TCONS_00009833		AT1G01170	TCONS_00009833
AT1G02475	TCONS_00010013		AT1G01230	TCONS_00000034		AT1G01230	TCONS_00000034		AT1G01230	TCONS_00000034		AT1G13670	TCONS_00002056		AT1G01360	TCONS_00000058		AT1G01210	TCONS_00000027		AT1G01210	TCONS_00000027
AT1G02860	TCONS_00000289		AT1G01300	TCONS_00009847		AT1G01300	TCONS_00009847		AT1G01300	TCONS_00009847		AT1G14220	TCONS_00011797		AT1G01470	TCONS_00009869		AT1G01230	TCONS_00000034		AT1G01230	TCONS_00000034
AT1G02950	TCONS_00010072		AT1G01350	TCONS_00000055		AT1G01350	TCONS_00000055		AT1G01350	TCONS_00000055		AT1G14990	TCONS_00011922		AT1G01490	TCONS_00009874		AT1G01350	TCONS_00000055		AT1G01350	TCONS_00000055
AT1G03040	TCONS_00010089		AT1G01360	TCONS_00000058		AT1G01360	TCONS_00000058		AT1G01360	TCONS_00000058		AT1G15640	TCONS_00002363		AT1G01550	TCONS_00000084		AT1G01360	TCONS_00000058		AT1G01360	TCONS_00000058
AT1G03280	TCONS_00000350		AT1G01430	TCONS_00009863		AT1G01430	TCONS_00009863		AT1G01430	TCONS_00009863		AT1G16400	TCONS_00002464		AT1G01610	TCONS_00009883		AT1G01430	TCONS_00009863		AT1G01430	TCONS_00009863
AT1G03350	TCONS_00000369		AT1G01470	TCONS_00009869		AT1G01470	TCONS_00009869		AT1G01470	TCONS_00009869		AT1G20340	TCONS_00012667		AT1G01620	TCONS_00009886		AT1G01470	TCONS_00009869		AT1G01470	TCONS_00009869
AT1G03870	TCONS_00000442		AT1G01490	TCONS_00009873		AT1G01490	TCONS_00009873		AT1G01490	TCONS_00009873		AT1G28330	TCONS_00013729		AT1G01910	TCONS_00009934		AT1G01490	TCONS_00009873		AT1G01490	TCONS_00009873
AT1G04140	TCONS_00010256		AT1G01490	TCONS_00009874		AT1G01490	TCONS_00009874		AT1G01490	TCONS_00009874		AT1G28815	TCONS_00004070		AT1G01940	TCONS_00000143		AT1G01490	TCONS_00009874		AT1G01490	TCONS_00009874
AT1G04440	TCONS_00000533		AT1G01550	TCONS_00000084		AT1G01510	TCONS_00000079		AT1G01510	TCONS_00000079		AT1G30380	TCONS_00004290		AT1G01990	TCONS_00009944		AT1G01550	TCONS_00000084		AT1G01550	TCONS_00000084
AT1G04530	TCONS_00010318		AT1G01550	TCONS_00000085		AT1G01550	TCONS_00000084		AT1G01550	TCONS_00000084		AT1G32690	TCONS_00014315		AT1G02090	TCONS_00009956		AT1G01610	TCONS_00009883		AT1G01610	TCONS_00009883
AT1G04550	TCONS_00000551		AT1G01620	TCONS_00009886		AT1G01550	TCONS_00000085		AT1G01550	TCONS_00000085		AT1G35580	TCONS_00014647		AT1G02120	TCONS_00000175		AT1G01620	TCONS_00009886		AT1G01620	TCONS_00009886
AT1G04990	TCONS_00010406		AT1G01630	TCONS_00000096		AT1G01610	TCONS_00009883		AT1G01610	TCONS_00009883		AT1G43650	TCONS_00014810		AT1G02130	TCONS_00009960		AT1G01630	TCONS_00000096		AT1G01630	TCONS_00000096
AT1G05000	TCONS_00000618		AT1G01800	TCONS_00000129		AT1G01620	TCONS_00009886		AT1G01620	TCONS_00009886		AT1G43890	TCONS_00005142		AT1G02140	TCONS_00009964		AT1G01800	TCONS_00000129		AT1G01800	TCONS_00000129
AT1G05010	TCONS_00010409		AT1G01820	TCONS_00009920		AT1G01630	TCONS_00000096		AT1G01630	TCONS_00000096		AT1G47200	TCONS_00005282		AT1G02160	TCONS_00000196		AT1G01820	TCONS_00009920		AT1G01820	TCONS_00009920
AT1G05055	TCONS_00010416		AT1G01910	TCONS_00009934		AT1G01800	TCONS_00000129		AT1G01800	TCONS_00000129		AT1G50020	TCONS_00015394		AT1G02305	TCONS_00000210		AT1G01910	TCONS_00009934		AT1G01910	TCONS_00009934
AT1G05500	TCONS_00000689		AT1G01940	TCONS_00000143		AT1G01820	TCONS_00009920		AT1G01820	TCONS_00009920		AT1G50575	TCONS_00015484		AT1G02500	TCONS_00000238		AT1G01940	TCONS_00000143		AT1G01940	TCONS_00000143
AT1G05710	TCONS_00000722		AT1G01990	TCONS_00009944		AT1G01910	TCONS_00009934		AT1G01910	TCONS_00009934		AT1G52050	TCONS_00015675		AT1G02500	TCONS_00000239		AT1G01990	TCONS_00009944		AT1G01990	TCONS_00009944
AT1G06000	TCONS_00000791		AT1G02090	TCONS_00009956		AT1G01940	TCONS_00000143		AT1G01940	TCONS_00000143		AT1G52060	TCONS_00015676		AT1G02560	TCONS_00000243		AT1G02090	TCONS_00009956		AT1G02090	TCONS_00009956
AT1G06000	TCONS_00010574		AT1G02120	TCONS_00000175		AT1G01990	TCONS_00009944		AT1G01990	TCONS_00009944		AT1G52140	TCONS_00015691		AT1G02680	TCONS_00000255		AT1G02100	TCONS_00000171		AT1G02100	TCONS_00000171
AT1G06130	TCONS_00010589		AT1G02130	TCONS_00009960		AT1G02090	TCONS_00009956		AT1G02090	TCONS_00009956		AT1G54500	TCONS_00016053		AT1G02780	TCONS_00010040		AT1G02100	TCONS_00000173		AT1G02100	TCONS_00000173
AT1G06850	TCONS_00000948		AT1G02140	TCONS_00009964		AT1G02100	TCONS_00000173		AT1G02100	TCONS_00000173		AT1G56430	TCONS_00016344		AT1G02816	TCONS_00000272		AT1G02120	TCONS_00000175		AT1G02120	TCONS_00000175
AT1G06890	TCONS_00010686		AT1G02160	TCONS_00000196		AT1G02120	TCONS_00000175		AT1G02120	TCONS_00000175		AT1G58235	TCONS_00006721		AT1G02840	TCONS_00000274		AT1G02130	TCONS_00009960		AT1G02130	TCONS_00009960
AT1G07040	TCONS_00010705		AT1G02220	TCONS_00009971		AT1G02130	TCONS_00009960		AT1G02130	TCONS_00009960		AT1G61795	TCONS_00007086		AT1G02870	TCONS_00010050		AT1G02140	TCONS_00009964		AT1G02140	TCONS_00009964
AT1G08010	TCONS_00010852		AT1G02280	TCONS_00009985		AT1G02140	TCONS_00009964		AT1G02140	TCONS_00009964		AT1G64405	TCONS_00007465		AT1G03150	TCONS_00000331		AT1G02160	TCONS_00000196		AT1G02160	TCONS_00000196
AT1G08160	TCONS_00001168		AT1G02305	TCONS_00000210		AT1G02160	TCONS_00000196		AT1G02160	TCONS_00000196		AT1G66260	TCONS_00017479		AT1G03210	TCONS_00000340		AT1G02280	TCONS_00009985		AT1G02280	TCONS_00009985
AT1G08160	TCONS_00010882		AT1G02360	TCONS_00009996		AT1G02220	TCONS_00009971		AT1G02220	TCONS_00009971		AT1G68070	TCONS_00017748		AT1G03220	TCONS_00000341		AT1G02305	TCONS_00000210		AT1G02305	TCONS_00000210
AT1G08250	TCONS_00010899		AT1G02410	TCONS_00000229		AT1G02280	TCONS_00009985		AT1G02280	TCONS_00009985		AT1G70670	TCONS_00008295		AT1G03230	TCONS_00000343		AT1G02410	TCONS_00000229		AT1G02410	TCONS_00000229
AT1G08380	TCONS_00010923		AT1G02500	TCONS_00000238		AT1G02305	TCONS_00000210		AT1G02305	TCONS_00000210		AT1G71340	TCONS_00018194		AT1G03330	TCONS_00010142		AT1G02500	TCONS_00000238		AT1G02500	TCONS_00000238
AT1G08460	TCONS_00001224		AT1G02500	TCONS_00000239		AT1G02410	TCONS_00000229		AT1G02410	TCONS_00000229		AT1G72430	TCONS_00008543		AT1G03680	TCONS_00010184		AT1G02500	TCONS_00000239		AT1G02500	TCONS_00000239
AT1G08570	TCONS_00001244		AT1G02560	TCONS_00000243		AT1G02475	TCONS_00010013		AT1G02475	TCONS_00010013		AT1G73120	TCONS_00018396		AT1G03730	TCONS_00010186		AT1G02560	TCONS_00000243		AT1G02560	TCONS_00000243
AT1G08970	TCONS_00001331		AT1G02680	TCONS_00000255		AT1G02500	TCONS_00000238		AT1G02500	TCONS_00000238		AT1G73600	TCONS_00008697		AT1G03850	TCONS_00010212		AT1G02680	TCONS_00000255		AT1G02680	TCONS_00000255
AT1G09020	TCONS_00011019		AT1G02690	TCONS_00000256		AT1G02500	TCONS_00000239		AT1G02500	TCONS_00000239		AT1G74500	TCONS_00008837		AT1G03860	TCONS_00010217		AT1G02750	TCONS_00000266		AT1G02750	TCONS_00000266
AT1G09840	TCONS_00011156		AT1G02720	TCONS_00000265		AT1G02560	TCONS_00000243		AT1G02560	TCONS_00000243		AT1G74950	TCONS_00018666		AT1G03870	TCONS_00010218		AT1G02780	TCONS_00010040		AT1G02780	TCONS_00010040
AT1G09840	TCONS_00011157		AT1G02750	TCONS_00000266		AT1G02680	TCONS_00000255		AT1G02680	TCONS_00000255		AT1G76185	TCONS_00009043		AT1G04040	TCONS_00010237		AT1G02816	TCONS_00000272		AT1G02816	TCONS_00000272
AT1G09970	TCONS_00001480		AT1G02780	TCONS_00010040		AT1G02720	TCONS_00000265		AT1G02720	TCONS_00000265		AT1G76690	TCONS_00009111		AT1G04070	TCONS_00010241		AT1G02840	TCONS_00000274		AT1G02840	TCONS_00000274
AT1G10290	TCONS_00001526		AT1G02816	TCONS_00000272		AT1G02750	TCONS_00000266		AT1G02750	TCONS_00000266		AT1G77770	TCONS_00019112		AT1G04170	TCONS_00000492		AT1G02870	TCONS_00010050		AT1G02870	TCONS_00010050
AT1G10370	TCONS_00011241		AT1G02840	TCONS_00000274		AT1G02780	TCONS_00010040		AT1G02780	TCONS_00010040		AT1G78660	TCONS_00009410		AT1G04250	TCONS_00000511		AT1G02920	TCONS_00010065		AT1G02920	TCONS_00010065
AT1G10650	TCONS_00011287		AT1G02870	TCONS_00010050		AT1G02816	TCONS_00000272		AT1G02816	TCONS_00000272		AT1G80050	TCONS_00019518		AT1G04270	TCONS_00010277		AT1G02930	TCONS_00010066		AT1G02930	TCONS_00010066
AT1G10720	TCONS_00001606		AT1G02880	TCONS_00010057		AT1G02840	TCONS_00000274		AT1G02840	TCONS_00000274		AT2G04170	TCONS_00025999		AT1G04340	TCONS_00010298		AT1G03110	TCONS_00000326		AT1G03110	TCONS_00000326
AT1G11450	TCONS_00001699		AT1G02920	TCONS_00010065		AT1G02860	TCONS_00000289		AT1G02860	TCONS_00000289		AT2G04900	TCONS_00020176		AT1G04410	TCONS_00010307		AT1G03150	TCONS_00000331		AT1G03150	TCONS_00000331
AT1G12050	TCONS_00001804		AT1G02930	TCONS_00010066		AT1G02870	TCONS_00010050		AT1G02870	TCONS_00010050		AT2G05990	TCONS_00020307		AT1G04480	TCONS_00000537		AT1G03210	TCONS_00000340		AT1G03210	TCONS_00000340
AT1G12110	TCONS_00001816		AT1G03110	TCONS_00000326		AT1G02920	TCONS_00010065		AT1G02920	TCONS_00010065		AT2G17450	TCONS_00026789		AT1G04510	TCONS_00000538		AT1G03220	TCONS_00000341		AT1G03220	TCONS_00000341
AT1G12140	TCONS_00001825		AT1G03150	TCONS_00000331		AT1G02950	TCONS_00010072		AT1G02950	TCONS_00010072		AT2G19730	TCONS_00021274		AT1G04690	TCONS_00000567		AT1G03230	TCONS_00000343		AT1G03230	TCONS_00000343
AT1G12240	TCONS_00001847		AT1G03210	TCONS_00000340		AT1G03040	TCONS_00010089		AT1G03040	TCONS_00010089		AT2G20840	TCONS_00027225		AT1G04750	TCONS_00010346		AT1G03250	TCONS_00010126		AT1G03250	TCONS_00010126
AT1G12560	TCONS_00001891		AT1G03220	TCONS_00000341		AT1G03110	TCONS_00000326		AT1G03110	TCONS_00000326		AT2G21210	TCONS_00027275		AT1G04750	TCONS_00010347		AT1G03330	TCONS_00010142		AT1G03330	TCONS_00010142
AT1G12580	TCONS_00001893		AT1G03230	TCONS_00000343		AT1G03150	TCONS_00000331		AT1G03150	TCONS_00000331		AT2G24200	TCONS_00027643		AT1G04820	TCONS_00010357		AT1G03360	TCONS_00000377		AT1G03360	TCONS_00000377
AT1G12760	TCONS_00001923		AT1G03250	TCONS_00010126		AT1G03210	TCONS_00000340		AT1G03210	TCONS_00000340		AT2G25520	TCONS_00022123		AT1G04850	TCONS_00010373		AT1G03680	TCONS_00010184		AT1G03680	TCONS_00010184
AT1G12845	TCONS_00001946		AT1G03330	TCONS_00010142		AT1G03220	TCONS_00000341		AT1G03220	TCONS_00000341		AT2G26080	TCONS_00027922		AT1G04870	TCONS_00010376		AT1G03820	TCONS_00000436		AT1G03820	TCONS_00000436
AT1G14000	TCONS_00002112		AT1G03360	TCONS_00000377		AT1G03230	TCONS_00000343		AT1G03230	TCONS_00000343		AT2G26500	TCONS_00022262		AT1G05000	TCONS_00000617		AT1G03820	TCONS_00010201		AT1G03820	TCONS_00010201
AT1G14230	TCONS_00002145		AT1G03475	TCONS_00010160		AT1G03250	TCONS_00010126		AT1G03250	TCONS_00010126		AT2G26730	TCONS_00022294		AT1G05000	TCONS_00000618		AT1G03850	TCONS_00010212		AT1G03850	TCONS_00010212
AT1G14340	TCONS_00002166		AT1G03680	TCONS_00010184		AT1G03330	TCONS_00010142		AT1G03330	TCONS_00010142		AT2G31083	TCONS_00028689		AT1G05070	TCONS_00010421		AT1G03860	TCONS_00010217		AT1G03860	TCONS_00010217
AT1G14890	TCONS_00002248		AT1G03730	TCONS_00010186		AT1G03350	TCONS_00000369		AT1G03350	TCONS_00000369		AT2G33630	TCONS_00029077		AT1G05190	TCONS_00010445		AT1G03870	TCONS_00010218		AT1G03870	TCONS_00010218
AT1G15110	TCONS_00002275		AT1G03820	TCONS_00010201		AT1G03360	TCONS_00000377		AT1G03360	TCONS_00000377		AT2G35585	TCONS_00023541		AT1G05220	TCONS_00000654		AT1G04040	TCONS_00010237		AT1G04040	TCONS_00010237
AT1G15470	TCONS_00002337		AT1G03850	TCONS_00010212		AT1G03475	TCONS_00010160		AT1G03475	TCONS_00010160		AT2G35736	TCONS_00029384		AT1G05260	TCONS_00000659		AT1G04070	TCONS_00010241		AT1G04070	TCONS_00010241
AT1G15640	TCONS_00002363		AT1G03860	TCONS_00010217		AT1G03680	TCONS_00010184		AT1G03680	TCONS_00010184		AT2G36305	TCONS_00023663		AT1G05430	TCONS_00010489		AT1G04170	TCONS_00000492		AT1G04170	TCONS_00000492
AT1G15970	TCONS_00012068		AT1G03870	TCONS_00010218		AT1G03730	TCONS_00010186		AT1G03730	TCONS_00010186		AT2G36885	TCONS_00029560		AT1G05620	TCONS_00000707		AT1G04190	TCONS_00010265		AT1G04190	TCONS_00010265
AT1G16180	TCONS_00002440		AT1G04000	TCONS_00010232		AT1G03820	TCONS_00000436		AT1G03820	TCONS_00000436		AT2G36895	TCONS_00029565		AT1G05720	TCONS_00010536		AT1G04250	TCONS_00000511		AT1G04250	TCONS_00000511
AT1G16310	TCONS_00002454		AT1G04040	TCONS_00010236		AT1G03820	TCONS_00010201		AT1G03820	TCONS_00010201		AT2G37060	TCONS_00023776		AT1G05785	TCONS_00000738		AT1G04270	TCONS_00010277		AT1G04270	TCONS_00010277
AT1G17160	TCONS_00002594		AT1G04040	TCONS_00010237		AT1G03850	TCONS_00010212		AT1G03850	TCONS_00010212		AT2G39518	TCONS_00029997		AT1G05810	TCONS_00000749		AT1G04280	TCONS_00010282		AT1G04280	TCONS_00010282
AT1G17370	TCONS_00012250		AT1G04070	TCONS_00010241		AT1G03860	TCONS_00010217		AT1G03860	TCONS_00010217		AT2G40480	TCONS_00024339		AT1G06010	TCONS_00000794		AT1G04340	TCONS_00010298		AT1G04340	TCONS_00010298
AT1G17745	TCONS_00012308		AT1G04170	TCONS_00000492		AT1G03870	TCONS_00000442		AT1G03870	TCONS_00000442		AT2G43290	TCONS_00030569		AT1G06040	TCONS_00010575		AT1G04410	TCONS_00010307		AT1G04410	TCONS_00010307
AT1G18040	TCONS_00012344		AT1G04170	TCONS_00000494		AT1G03870	TCONS_00010218		AT1G03870	TCONS_00010218		AT2G44350	TCONS_00024966		AT1G06110	TCONS_00010585		AT1G04430	TCONS_00000530		AT1G04430	TCONS_00000530
AT1G18060	TCONS_00012347		AT1G04190	TCONS_00010265		AT1G04000	TCONS_00010232		AT1G04000	TCONS_00010232		AT2G47510	TCONS_00025467		AT1G06200	TCONS_00010610		AT1G04480	TCONS_00000537		AT1G04480	TCONS_00000537
AT1G18140	TCONS_00012364		AT1G04250	TCONS_00000511		AT1G04040	TCONS_00010236		AT1G04040	TCONS_00010236		AT3G01360	TCONS_00038673		AT1G06515	TCONS_00010635		AT1G04510	TCONS_00000538		AT1G04510	TCONS_00000538
AT1G18330	TCONS_00012400		AT1G04270	TCONS_00010277		AT1G04040	TCONS_00010237		AT1G04040	TCONS_00010237		AT3G04570	TCONS_00031797		AT1G06550	TCONS_00010646		AT1G04510	TCONS_00000540		AT1G04510	TCONS_00000540
AT1G18490	TCONS_00002771		AT1G04280	TCONS_00010282		AT1G04070	TCONS_00010241		AT1G04070	TCONS_00010241		AT3G06060	TCONS_00039416		AT1G06640	TCONS_00000903		AT1G04520	TCONS_00000544		AT1G04520	TCONS_00000544
AT1G18590	TCONS_00012436		AT1G04340	TCONS_00010298		AT1G04170	TCONS_00000492		AT1G04170	TCONS_00000492		AT3G06170	TCONS_00032090		AT1G06700	TCONS_00010662		AT1G04550	TCONS_00000551		AT1G04550	TCONS_00000551
AT1G19180	TCONS_00002878		AT1G04410	TCONS_00010307		AT1G04190	TCONS_00010265		AT1G04190	TCONS_00010265		AT3G09940	TCONS_00039963		AT1G07030	TCONS_00010704		AT1G04590	TCONS_00010326		AT1G04590	TCONS_00010326
AT1G19520	TCONS_00002932		AT1G04430	TCONS_00000530		AT1G04250	TCONS_00000511		AT1G04250	TCONS_00000511		AT3G15690	TCONS_00033535		AT1G07070	TCONS_00000983		AT1G04640	TCONS_00000563		AT1G04640	TCONS_00000563
AT1G20100	TCONS_00012639		AT1G04480	TCONS_00000537		AT1G04270	TCONS_00010277		AT1G04270	TCONS_00010277		AT3G16700	TCONS_00033689		AT1G07080	TCONS_00000984		AT1G04680	TCONS_00010337		AT1G04680	TCONS_00010337
AT1G20110	TCONS_00002998		AT1G04510	TCONS_00000538		AT1G04280	TCONS_00010282		AT1G04280	TCONS_00010282		AT3G17609	TCONS_00033825		AT1G07090	TCONS_00010710		AT1G04680	TCONS_00010338		AT1G04680	TCONS_00010338
AT1G20260	TCONS_00003012		AT1G04510	TCONS_00000540		AT1G04340	TCONS_00010298		AT1G04340	TCONS_00010298		AT3G19760	TCONS_00034169		AT1G07140	TCONS_00010716		AT1G04690	TCONS_00000567		AT1G04690	TCONS_00000567
AT1G20575	TCONS_00012703		AT1G04520	TCONS_00000544		AT1G04410	TCONS_00010307		AT1G04410	TCONS_00010307		AT3G20450	TCONS_00041559		AT1G07170	TCONS_00000995		AT1G04750	TCONS_00010346		AT1G04750	TCONS_00010346
AT1G20700	TCONS_00003081		AT1G04590	TCONS_00010326		AT1G04430	TCONS_00000530		AT1G04430	TCONS_00000530		AT3G21055	TCONS_00041647		AT1G07310	TCONS_00010742		AT1G04820	TCONS_00010357		AT1G04820	TCONS_00010357
AT1G20890	TCONS_00012742		AT1G04680	TCONS_00010337		AT1G04440	TCONS_00000533		AT1G04440	TCONS_00000533		AT3G21550	TCONS_00041720		AT1G07350	TCONS_00010747		AT1G04850	TCONS_00010373		AT1G04850	TCONS_00010373
AT1G20900	TCONS_00003103		AT1G04690	TCONS_00000567		AT1G04480	TCONS_00000537		AT1G04480	TCONS_00000537		AT3G21680	TCONS_00034453		AT1G07360	TCONS_00010750		AT1G04870	TCONS_00010376		AT1G04870	TCONS_00010376
AT1G21010	TCONS_00012766		AT1G04750	TCONS_00010346		AT1G04510	TCONS_00000538		AT1G04510	TCONS_00000538		AT3G22530	TCONS_00041827		AT1G07370	TCONS_00001026		AT1G04960	TCONS_00010396		AT1G04960	TCONS_00010396
AT1G21110	TCONS_00012778		AT1G04750	TCONS_00010347		AT1G04510	TCONS_00000540		AT1G04510	TCONS_00000540		AT3G22840	TCONS_00041865		AT1G07420	TCONS_00001039		AT1G04980	TCONS_00010400		AT1G04980	TCONS_00010400
AT1G21140	TCONS_00003136		AT1G04820	TCONS_00010357		AT1G04520	TCONS_00000544		AT1G04520	TCONS_00000544		AT3G22960	TCONS_00034615		AT1G07470	TCONS_00001048		AT1G04985	TCONS_00010404		AT1G04985	TCONS_00010404
AT1G21380	TCONS_00012813		AT1G04850	TCONS_00010373		AT1G04590	TCONS_00010326		AT1G04590	TCONS_00010326		AT3G24450	TCONS_00042110		AT1G07590	TCONS_00001064		AT1G05000	TCONS_00000617		AT1G05000	TCONS_00000617
AT1G21660	TCONS_00003208		AT1G04870	TCONS_00010376		AT1G04680	TCONS_00010337		AT1G04680	TCONS_00010337		AT3G28550	TCONS_00035411		AT1G07590	TCONS_00010776		AT1G05000	TCONS_00000618		AT1G05000	TCONS_00000618
AT1G21780	TCONS_00003242		AT1G04960	TCONS_00010396		AT1G04690	TCONS_00000567		AT1G04690	TCONS_00000567		AT3G48100	TCONS_00043636		AT1G07615	TCONS_00010778		AT1G05010	TCONS_00010409		AT1G05010	TCONS_00010409
AT1G22180	TCONS_00012916		AT1G04980	TCONS_00010400		AT1G04750	TCONS_00010346		AT1G04750	TCONS_00010346		AT3G50810	TCONS_00044014		AT1G07660	TCONS_00001075		AT1G05070	TCONS_00010421		AT1G05070	TCONS_00010421
AT1G22280	TCONS_00003295		AT1G04985	TCONS_00010404		AT1G04750	TCONS_00010347		AT1G04750	TCONS_00010347		AT3G51240	TCONS_00036744		AT1G07750	TCONS_00010805		AT1G05180	TCONS_00010441		AT1G05180	TCONS_00010441
AT1G22740	TCONS_00003362		AT1G05000	TCONS_00000617		AT1G04820	TCONS_00010357		AT1G04820	TCONS_00010357		AT3G51330	TCONS_00036769		AT1G07770	TCONS_00010806		AT1G05190	TCONS_00010445		AT1G05190	TCONS_00010445
AT1G22750	TCONS_00003366		AT1G05070	TCONS_00010421		AT1G04850	TCONS_00010373		AT1G04850	TCONS_00010373		AT3G52480	TCONS_00044251		AT1G07770	TCONS_00010807		AT1G05220	TCONS_00000654		AT1G05220	TCONS_00000654
AT1G23030	TCONS_00003421		AT1G05180	TCONS_00010441		AT1G04870	TCONS_00010376		AT1G04870	TCONS_00010376		AT3G54300	TCONS_00044516		AT1G07780	TCONS_00010808		AT1G05260	TCONS_00000659		AT1G05260	TCONS_00000659
AT1G23040	TCONS_00013033		AT1G05190	TCONS_00010445		AT1G04960	TCONS_00010396		AT1G04960	TCONS_00010396		AT3G60690	TCONS_00038184		AT1G07790	TCONS_00001100		AT1G05350	TCONS_00010474		AT1G05350	TCONS_00010474
AT1G23150	TCONS_00003437		AT1G05220	TCONS_00000654		AT1G04980	TCONS_00010400		AT1G04980	TCONS_00010400		AT3G61440	TCONS_00038306		AT1G07790	TCONS_00010816		AT1G05360	TCONS_00000670		AT1G05360	TCONS_00000670
AT1G23720	TCONS_00013137		AT1G05260	TCONS_00000659		AT1G04985	TCONS_00010404		AT1G04985	TCONS_00010404		AT4G00710	TCONS_00046019		AT1G07820	TCONS_00010819		AT1G05430	TCONS_00010489		AT1G05430	TCONS_00010489
AT1G23720	TCONS_00013138		AT1G05340	TCONS_00010473		AT1G04990	TCONS_00010406		AT1G04990	TCONS_00010406		AT4G01060	TCONS_00046075		AT1G07820	TCONS_00010820		AT1G05620	TCONS_00000707		AT1G05620	TCONS_00000707
AT1G23720	TCONS_00013143		AT1G05350	TCONS_00010474		AT1G05000	TCONS_00000617		AT1G05000	TCONS_00000617		AT4G01450	TCONS_00046140		AT1G07830	TCONS_00001106		AT1G05620	TCONS_00000709		AT1G05620	TCONS_00000709
AT1G23780	TCONS_00003510		AT1G05360	TCONS_00000670		AT1G05070	TCONS_00010421		AT1G05070	TCONS_00010421		AT4G09670	TCONS_00052605		AT1G07890	TCONS_00001116		AT1G05720	TCONS_00010536		AT1G05720	TCONS_00010536
AT1G24530	TCONS_00013268		AT1G05430	TCONS_00010489		AT1G05180	TCONS_00010441		AT1G05180	TCONS_00010441		AT4G10340	TCONS_00047059		AT1G07890	TCONS_00001124		AT1G05780	TCONS_00000736		AT1G05780	TCONS_00000736
AT1G25510	TCONS_00013337		AT1G05620	TCONS_00000707		AT1G05190	TCONS_00010445		AT1G05190	TCONS_00010445		AT4G13010	TCONS_00047414		AT1G07920	TCONS_00001130		AT1G05785	TCONS_00000738		AT1G05785	TCONS_00000738
AT1G26110	TCONS_00013361		AT1G05620	TCONS_00000709		AT1G05260	TCONS_00000659		AT1G05260	TCONS_00000659		AT4G15390	TCONS_00047820		AT1G07930	TCONS_00001131		AT1G05810	TCONS_00000749		AT1G05810	TCONS_00000749
AT1G26820	TCONS_00013493		AT1G05720	TCONS_00010536		AT1G05340	TCONS_00010473		AT1G05340	TCONS_00010473		AT4G16330	TCONS_00053636		AT1G07940	TCONS_00010836		AT1G05840	TCONS_00010552		AT1G05840	TCONS_00010552
AT1G26850	TCONS_00013496		AT1G05780	TCONS_00000736		AT1G05350	TCONS_00010474		AT1G05350	TCONS_00010474		AT4G21810	TCONS_00054383		AT1G08110	TCONS_00001159		AT1G05870	TCONS_00010559		AT1G05870	TCONS_00010559
AT1G27540	TCONS_00013600		AT1G05785	TCONS_00000738		AT1G05360	TCONS_00000670		AT1G05360	TCONS_00000670		AT4G22160	TCONS_00048882		AT1G08165	TCONS_00010883		AT1G06010	TCONS_00000794		AT1G06010	TCONS_00000794
AT1G27760	TCONS_00003960		AT1G05810	TCONS_00000749		AT1G05430	TCONS_00010489		AT1G05430	TCONS_00010489		AT4G22210	TCONS_00048889		AT1G08220	TCONS_00010895		AT1G06040	TCONS_00010575		AT1G06040	TCONS_00010575
AT1G29160	TCONS_00004113		AT1G05870	TCONS_00010559		AT1G05620	TCONS_00000707		AT1G05620	TCONS_00000707		AT4G24015	TCONS_00054704		AT1G08370	TCONS_00001203		AT1G06110	TCONS_00010585		AT1G06110	TCONS_00010585
AT1G29890	TCONS_00004214		AT1G06010	TCONS_00000794		AT1G05620	TCONS_00000709		AT1G05620	TCONS_00000709		AT4G24590	TCONS_00049266		AT1G08390	TCONS_00001207		AT1G06180	TCONS_00000819		AT1G06180	TCONS_00000819
AT1G29952	TCONS_00004229		AT1G06040	TCONS_00010575		AT1G05710	TCONS_00000722		AT1G05710	TCONS_00000722		AT4G25050	TCONS_00049327		AT1G08480	TCONS_00001228		AT1G06190	TCONS_00010608		AT1G06190	TCONS_00010608
AT1G30260	TCONS_00004270		AT1G06080	TCONS_00000805		AT1G05710	TCONS_00000726		AT1G05710	TCONS_00000726		AT4G26130	TCONS_00055044		AT1G08500	TCONS_00001230		AT1G06200	TCONS_00010610		AT1G06200	TCONS_00010610
AT1G30990	TCONS_00004389		AT1G06110	TCONS_00010585		AT1G05720	TCONS_00010536		AT1G05720	TCONS_00010536		AT4G26970	TCONS_00049614		AT1G08580	TCONS_00010946		AT1G06210	TCONS_00000823		AT1G06210	TCONS_00000823
AT1G31050	TCONS_00014106		AT1G06190	TCONS_00010608		AT1G05780	TCONS_00000736		AT1G05780	TCONS_00000736		AT4G27520	TCONS_00055261		AT1G08640	TCONS_00010970		AT1G06290	TCONS_00010617		AT1G06290	TCONS_00010617
AT1G31710	TCONS_00004466		AT1G06200	TCONS_00010610		AT1G05785	TCONS_00000738		AT1G05785	TCONS_00000738		AT4G29100	TCONS_00049965		AT1G08650	TCONS_00001264		AT1G06390	TCONS_00000855		AT1G06390	TCONS_00000855
AT1G33040	TCONS_00004671		AT1G06210	TCONS_00000823		AT1G05810	TCONS_00000749		AT1G05810	TCONS_00000749		AT4G29670	TCONS_00055547		AT1G08780	TCONS_00010989		AT1G06515	TCONS_00010635		AT1G06515	TCONS_00010635
AT1G33470	TCONS_00004726		AT1G06290	TCONS_00010617		AT1G05870	TCONS_00010559		AT1G05870	TCONS_00010559		AT4G30390	TCONS_00055657		AT1G08830	TCONS_00001295		AT1G06550	TCONS_00010646		AT1G06550	TCONS_00010646
AT1G33980	TCONS_00004773		AT1G06390	TCONS_00000854		AT1G06010	TCONS_00000794		AT1G06010	TCONS_00000794		AT4G31730	TCONS_00050356		AT1G08830	TCONS_00001297		AT1G06620	TCONS_00000894		AT1G06620	TCONS_00000894
AT1G34040	TCONS_00004782		AT1G06390	TCONS_00000855		AT1G06040	TCONS_00010575		AT1G06040	TCONS_00010575		AT4G33610	TCONS_00050681		AT1G08845	TCONS_00001300		AT1G06640	TCONS_00000903		AT1G06640	TCONS_00000903
AT1G34047	TCONS_00014491		AT1G06515	TCONS_00010635		AT1G06110	TCONS_00010585		AT1G06110	TCONS_00010585		AT4G33610	TCONS_00056210		AT1G08880	TCONS_00011004		AT1G06700	TCONS_00010662		AT1G06700	TCONS_00010662
AT1G34065	TCONS_00014497		AT1G06530	TCONS_00000884		AT1G06180	TCONS_00000819		AT1G06180	TCONS_00000819		AT4G34150	TCONS_00050777		AT1G09130	TCONS_00011039		AT1G06790	TCONS_00000938		AT1G06790	TCONS_00000938
AT1G34130	TCONS_00004808		AT1G06550	TCONS_00010646		AT1G06190	TCONS_00010608		AT1G06190	TCONS_00010608		AT4G35040	TCONS_00050928		AT1G09140	TCONS_00011044		AT1G06890	TCONS_00010685		AT1G06890	TCONS_00010685
AT1G35680	TCONS_00004957		AT1G06640	TCONS_00000903		AT1G06200	TCONS_00010610		AT1G06200	TCONS_00010610		AT4G37150	TCONS_00056753		AT1G09150	TCONS_00001352		AT1G06900	TCONS_00010687		AT1G06900	TCONS_00010687
AT1G44100	TCONS_00014852		AT1G06680	TCONS_00000913		AT1G06210	TCONS_00000823		AT1G06210	TCONS_00000823		AT5G03880	TCONS_00066450		AT1G09200	TCONS_00011061		AT1G06960	TCONS_00000962		AT1G06960	TCONS_00000962
AT1G44170	TCONS_00014859		AT1G06680	TCONS_00000914		AT1G06290	TCONS_00010617		AT1G06290	TCONS_00010617		AT5G06330	TCONS_00066807		AT1G09210	TCONS_00011067		AT1G07030	TCONS_00010704		AT1G07030	TCONS_00010704
AT1G44575	TCONS_00005175		AT1G06700	TCONS_00010662		AT1G06390	TCONS_00000854		AT1G06390	TCONS_00000854		AT5G08185	TCONS_00067082		AT1G09270	TCONS_00001373		AT1G07070	TCONS_00000983		AT1G07070	TCONS_00000983
AT1G44810	TCONS_00014897		AT1G06790	TCONS_00000938		AT1G06390	TCONS_00000855		AT1G06390	TCONS_00000855		AT5G13710	TCONS_00067887		AT1G09330	TCONS_00011082		AT1G07080	TCONS_00000984		AT1G07080	TCONS_00000984
AT1G44820	TCONS_00005197		AT1G06830	TCONS_00000942		AT1G06515	TCONS_00010635		AT1G06515	TCONS_00010635		AT5G16480	TCONS_00068292		AT1G09430	TCONS_00001397		AT1G07090	TCONS_00010710		AT1G07090	TCONS_00010710
AT1G45000	TCONS_00005219		AT1G06890	TCONS_00010685		AT1G06550	TCONS_00010646		AT1G06550	TCONS_00010646		AT5G17460	TCONS_00068443		AT1G09580	TCONS_00001428		AT1G07140	TCONS_00010716		AT1G07140	TCONS_00010716
AT1G45230	TCONS_00014974		AT1G06960	TCONS_00000962		AT1G06640	TCONS_00000903		AT1G06640	TCONS_00000903		AT5G18280	TCONS_00068573		AT1G09630	TCONS_00011122		AT1G07170	TCONS_00000995		AT1G07170	TCONS_00000995
AT1G47480	TCONS_00005337		AT1G07030	TCONS_00010704		AT1G06680	TCONS_00000914		AT1G06680	TCONS_00000914		AT5G35190	TCONS_00070067		AT1G09640	TCONS_00001434		AT1G07210	TCONS_00001004		AT1G07210	TCONS_00001004
AT1G47530	TCONS_00005352		AT1G07070	TCONS_00000983		AT1G06700	TCONS_00010662		AT1G06700	TCONS_00010662		AT5G38660	TCONS_00070541		AT1G09640	TCONS_00001436		AT1G07310	TCONS_00010742		AT1G07310	TCONS_00010742
AT1G48210	TCONS_00005441		AT1G07080	TCONS_00000984		AT1G06790	TCONS_00000938		AT1G06790	TCONS_00000938		AT5G43280	TCONS_00062275		AT1G09660	TCONS_00011127		AT1G07320	TCONS_00001018		AT1G07320	TCONS_00001018
AT1G49500	TCONS_00015311		AT1G07090	TCONS_00010710		AT1G06830	TCONS_00000942		AT1G06830	TCONS_00000942		AT5G43370	TCONS_00062281		AT1G09690	TCONS_00011133		AT1G07350	TCONS_00010747		AT1G07350	TCONS_00010747
AT1G49740	TCONS_00005668		AT1G07130	TCONS_00000990		AT1G06890	TCONS_00010685		AT1G06890	TCONS_00010685		AT5G44575	TCONS_00062478		AT1G09740	TCONS_00001452		AT1G07360	TCONS_00010750		AT1G07360	TCONS_00010750
AT1G50060	TCONS_00015403		AT1G07140	TCONS_00010716		AT1G06900	TCONS_00010687		AT1G06900	TCONS_00010687		AT5G44582	TCONS_00062484		AT1G09760	TCONS_00011141		AT1G07370	TCONS_00001026		AT1G07370	TCONS_00001026
AT1G50440	TCONS_00005745		AT1G07170	TCONS_00000995		AT1G06960	TCONS_00000962		AT1G06960	TCONS_00000962		AT5G44585	TCONS_00062485		AT1G09920	TCONS_00011174		AT1G07420	TCONS_00001039		AT1G07420	TCONS_00001039
AT1G50570	TCONS_00015482		AT1G07210	TCONS_00001004		AT1G07030	TCONS_00010704		AT1G07030	TCONS_00010704		AT5G49970	TCONS_00072118		AT1G10030	TCONS_00001491		AT1G07470	TCONS_00001048		AT1G07470	TCONS_00001048
AT1G50630	TCONS_00015490		AT1G07310	TCONS_00010742		AT1G07070	TCONS_00000983		AT1G07070	TCONS_00000983		AT5G53590	TCONS_00063839		AT1G10200	TCONS_00011217		AT1G07590	TCONS_00001064		AT1G07590	TCONS_00001064
AT1G51200	TCONS_00005829		AT1G07320	TCONS_00001018		AT1G07080	TCONS_00000984		AT1G07080	TCONS_00000984		AT5G57080	TCONS_00064383		AT1G10380	TCONS_00001532		AT1G07590	TCONS_00010776		AT1G07590	TCONS_00010776
AT1G51590	TCONS_00015595		AT1G07350	TCONS_00010747		AT1G07090	TCONS_00010710		AT1G07090	TCONS_00010710		AT5G59090	TCONS_00073322		AT1G10430	TCONS_00011255		AT1G07615	TCONS_00010778		AT1G07615	TCONS_00010778
AT1G51760	TCONS_00005915		AT1G07360	TCONS_00010750		AT1G07140	TCONS_00010716		AT1G07140	TCONS_00010716		AT5G59780	TCONS_00073422		AT1G10470	TCONS_00011259		AT1G07660	TCONS_00001075		AT1G07660	TCONS_00001075
AT1G52070	TCONS_00015680		AT1G07370	TCONS_00001026		AT1G07170	TCONS_00000995		AT1G07170	TCONS_00000995		AT5G59960	TCONS_00073448		AT1G10500	TCONS_00011262		AT1G07700	TCONS_00001086		AT1G07700	TCONS_00001086
AT1G52420	TCONS_00005998		AT1G07420	TCONS_00001039		AT1G07210	TCONS_00001004		AT1G07210	TCONS_00001004		AT5G60400	TCONS_00073504		AT1G10590	TCONS_00011278		AT1G07750	TCONS_00010805		AT1G07750	TCONS_00010805
AT1G53300	TCONS_00006112		AT1G07470	TCONS_00001048		AT1G07310	TCONS_00010742		AT1G07310	TCONS_00010742		AT5G62300	TCONS_00073771		AT1G10590	TCONS_00011280		AT1G07770	TCONS_00010806		AT1G07770	TCONS_00010806
AT1G53310	TCONS_00006115		AT1G07480	TCONS_00010760		AT1G07320	TCONS_00001018		AT1G07320	TCONS_00001018		AT5G62890	TCONS_00065293		AT1G10630	TCONS_00011283		AT1G07770	TCONS_00010807		AT1G07770	TCONS_00010807
AT1G53500	TCONS_00015880		AT1G07590	TCONS_00001064		AT1G07350	TCONS_00010747		AT1G07350	TCONS_00010747		AT5G63850	TCONS_00065419		AT1G10670	TCONS_00001594		AT1G07780	TCONS_00010808		AT1G07780	TCONS_00010808
AT1G53580	TCONS_00015889		AT1G07590	TCONS_00010776		AT1G07360	TCONS_00010750		AT1G07360	TCONS_00010750		AT5G65010	TCONS_00065617		AT1G10840	TCONS_00011321		AT1G07790	TCONS_00001100		AT1G07790	TCONS_00001100
AT1G53920	TCONS_00006215		AT1G07660	TCONS_00001075		AT1G07370	TCONS_00001026		AT1G07370	TCONS_00001026		AT5G66815	TCONS_00074517		AT1G10950	TCONS_00001636		AT1G07790	TCONS_00010816		AT1G07790	TCONS_00010816
AT1G54340	TCONS_00006293		AT1G07700	TCONS_00001086		AT1G07420	TCONS_00001039		AT1G07420	TCONS_00001039		AT1G08160	TCONS_00001168		AT1G10950	TCONS_00011346		AT1G07820	TCONS_00001103		AT1G07820	TCONS_00001103
AT1G55020	TCONS_00006389		AT1G07750	TCONS_00010805		AT1G07470	TCONS_00001048		AT1G07470	TCONS_00001048		AT1G12350	TCONS_00001863		AT1G11240	TCONS_00011383		AT1G07820	TCONS_00010819		AT1G07820	TCONS_00010819
AT1G55210	TCONS_00016139		AT1G07770	TCONS_00010806		AT1G07590	TCONS_00001064		AT1G07590	TCONS_00001064		AT1G15350	TCONS_00011981		AT1G11475	TCONS_00001704		AT1G07820	TCONS_00010820		AT1G07820	TCONS_00010820
AT1G55320	TCONS_00006446		AT1G07770	TCONS_00010807		AT1G07590	TCONS_00010776		AT1G07590	TCONS_00010776		AT1G16560	TCONS_00002496		AT1G11545	TCONS_00011433		AT1G07830	TCONS_00001106		AT1G07830	TCONS_00001106
AT1G56070	TCONS_00006557		AT1G07780	TCONS_00010808		AT1G07660	TCONS_00001075		AT1G07660	TCONS_00001075		AT1G22140	TCONS_00012910		AT1G11580	TCONS_00001719		AT1G07840	TCONS_00001110		AT1G07840	TCONS_00001110
AT1G56430	TCONS_00016344		AT1G07790	TCONS_00001100		AT1G07700	TCONS_00001086		AT1G07700	TCONS_00001086		AT1G28110	TCONS_00013687		AT1G11650	TCONS_00001730		AT1G07890	TCONS_00001116		AT1G07890	TCONS_00001116
AT1G56460	TCONS_00006617		AT1G07790	TCONS_00010816		AT1G07750	TCONS_00010805		AT1G07750	TCONS_00010805		AT1G29280	TCONS_00004131		AT1G11670	TCONS_00011447		AT1G07890	TCONS_00001124		AT1G07890	TCONS_00001124
AT1G58235	TCONS_00016475		AT1G07820	TCONS_00001103		AT1G07770	TCONS_00010806		AT1G07770	TCONS_00010806		AT1G30260	TCONS_00004270		AT1G11680	TCONS_00001736		AT1G07920	TCONS_00001130		AT1G07920	TCONS_00001130
AT1G58360	TCONS_00006739		AT1G07820	TCONS_00010819		AT1G07770	TCONS_00010807		AT1G07770	TCONS_00010807		AT1G30990	TCONS_00004389		AT1G11750	TCONS_00001744		AT1G07930	TCONS_00001131		AT1G07930	TCONS_00001131
AT1G59610	TCONS_00006793		AT1G07820	TCONS_00010820		AT1G07780	TCONS_00010808		AT1G07780	TCONS_00010808		AT1G64440	TCONS_00007471		AT1G11840	TCONS_00001758		AT1G07940	TCONS_00010836		AT1G07940	TCONS_00010836
AT1G60940	TCONS_00016730		AT1G07830	TCONS_00001106		AT1G07790	TCONS_00001100		AT1G07790	TCONS_00001100		AT1G64510	TCONS_00017236		AT1G11840	TCONS_00001762		AT1G07950	TCONS_00010837		AT1G07950	TCONS_00010837
AT1G61100	TCONS_00016758		AT1G07840	TCONS_00001110		AT1G07820	TCONS_00010819		AT1G07820	TCONS_00010819		AT1G76020	TCONS_00018824		AT1G11860	TCONS_00001771		AT1G07980	TCONS_00010844		AT1G07980	TCONS_00010844
AT1G61590	TCONS_00016828		AT1G07890	TCONS_00001116		AT1G07820	TCONS_00010820		AT1G07820	TCONS_00010820		AT2G19580	TCONS_00027052		AT1G11890	TCONS_00001779		AT1G08110	TCONS_00001159		AT1G08110	TCONS_00001159
AT1G61670	TCONS_00007071		AT1G07890	TCONS_00001124		AT1G07830	TCONS_00001106		AT1G07830	TCONS_00001106		AT2G19970	TCONS_00027101		AT1G11910	TCONS_00011489		AT1G08110	TCONS_00001161		AT1G08110	TCONS_00001161
AT1G62300	TCONS_00016917		AT1G07920	TCONS_00001130		AT1G07840	TCONS_00001110		AT1G07840	TCONS_00001110		AT2G20890	TCONS_00021451		AT1G11910	TCONS_00011490		AT1G08160	TCONS_00001168		AT1G08160	TCONS_00001168
AT1G62370	TCONS_00016932		AT1G07930	TCONS_00001131		AT1G07890	TCONS_00001116		AT1G07890	TCONS_00001116		AT2G26170	TCONS_00022214		AT1G12000	TCONS_00011503		AT1G08165	TCONS_00010883		AT1G08165	TCONS_00010883
AT1G62570	TCONS_00007186		AT1G07940	TCONS_00010836		AT1G07890	TCONS_00001124		AT1G07890	TCONS_00001124		AT2G27370	TCONS_00028164		AT1G12080	TCONS_00001812		AT1G08180	TCONS_00010885		AT1G08180	TCONS_00010885
AT1G62640	TCONS_00007201		AT1G07950	TCONS_00010837		AT1G07920	TCONS_00001130		AT1G07920	TCONS_00001130		AT2G28550	TCONS_00028323		AT1G12090	TCONS_00011513		AT1G08220	TCONS_00010895		AT1G08220	TCONS_00010895
AT1G62975	TCONS_00007247		AT1G07960	TCONS_00001134		AT1G07930	TCONS_00001131		AT1G07930	TCONS_00001131		AT2G31085	TCONS_00022890		AT1G12110	TCONS_00001817		AT1G08370	TCONS_00001203		AT1G08370	TCONS_00001203
AT1G62990	TCONS_00007253		AT1G07980	TCONS_00010844		AT1G07940	TCONS_00010836		AT1G07940	TCONS_00010836		AT2G32190	TCONS_00023061		AT1G12230	TCONS_00001845		AT1G08390	TCONS_00001207		AT1G08390	TCONS_00001207
AT1G63010	TCONS_00017013		AT1G08110	TCONS_00001159		AT1G07950	TCONS_00010837		AT1G07950	TCONS_00010837		AT2G39890	TCONS_00024246		AT1G12310	TCONS_00011536		AT1G08450	TCONS_00010929		AT1G08450	TCONS_00010929
AT1G63770	TCONS_00017145		AT1G08110	TCONS_00001161		AT1G07960	TCONS_00001134		AT1G07960	TCONS_00001134		AT2G45670	TCONS_00030955		AT1G12410	TCONS_00001873		AT1G08480	TCONS_00001228		AT1G08480	TCONS_00001228
AT1G63900	TCONS_00007382		AT1G08165	TCONS_00010883		AT1G07980	TCONS_00010844		AT1G07980	TCONS_00010844		AT3G08040	TCONS_00039756		AT1G12440	TCONS_00011556		AT1G08500	TCONS_00001230		AT1G08500	TCONS_00001230
AT1G64405	TCONS_00007465		AT1G08180	TCONS_00010885		AT1G08010	TCONS_00010852		AT1G08010	TCONS_00010852		AT3G10260	TCONS_00040019		AT1G12840	TCONS_00001943		AT1G08580	TCONS_00010946		AT1G08580	TCONS_00010946
AT1G64405	TCONS_00017226		AT1G08220	TCONS_00010895		AT1G08110	TCONS_00001159		AT1G08110	TCONS_00001159		AT3G25655	TCONS_00042240		AT1G12920	TCONS_00011619		AT1G08640	TCONS_00010970		AT1G08640	TCONS_00010970
AT1G64510	TCONS_00017236		AT1G08370	TCONS_00001203		AT1G08110	TCONS_00001161		AT1G08110	TCONS_00001161		AT3G28050	TCONS_00035342		AT1G13060	TCONS_00001977		AT1G08650	TCONS_00001264		AT1G08650	TCONS_00001264
AT1G64590	TCONS_00007495		AT1G08390	TCONS_00001207		AT1G08160	TCONS_00001168		AT1G08160	TCONS_00001168		AT3G29250	TCONS_00035513		AT1G13245	TCONS_00011658		AT1G08670	TCONS_00010976		AT1G08670	TCONS_00010976
AT1G64990	TCONS_00007550		AT1G08450	TCONS_00010929		AT1G08180	TCONS_00010885		AT1G08180	TCONS_00010885		AT3G59930	TCONS_00045351		AT1G13360	TCONS_00011675		AT1G08700	TCONS_00010980		AT1G08700	TCONS_00010980
AT1G64990	TCONS_00017308		AT1G08480	TCONS_00001228		AT1G08220	TCONS_00010895		AT1G08220	TCONS_00010895		AT3G62190	TCONS_00038409		AT1G13360	TCONS_00011676		AT1G08780	TCONS_00010989		AT1G08780	TCONS_00010989
AT1G65060	TCONS_00017324		AT1G08500	TCONS_00001230		AT1G08250	TCONS_00010899		AT1G08250	TCONS_00010899		AT4G12490	TCONS_00052982		AT1G13380	TCONS_00011679		AT1G08820	TCONS_00010997		AT1G08820	TCONS_00010997
AT1G65270	TCONS_00007594		AT1G08510	TCONS_00010941		AT1G08370	TCONS_00001203		AT1G08370	TCONS_00001203		AT4G13580	TCONS_00047520		AT1G13440	TCONS_00011687		AT1G08830	TCONS_00001295		AT1G08830	TCONS_00001295
AT1G66200	TCONS_00017468		AT1G08580	TCONS_00010946		AT1G08390	TCONS_00001207		AT1G08390	TCONS_00001207		AT4G22210	TCONS_00054446		AT1G13560	TCONS_00011712		AT1G08845	TCONS_00001300		AT1G08845	TCONS_00001300
AT1G66750	TCONS_00007769		AT1G08640	TCONS_00010970		AT1G08430	TCONS_00001215		AT1G08430	TCONS_00001215		AT4G22610	TCONS_00054519		AT1G13590	TCONS_00002040		AT1G08880	TCONS_00011004		AT1G08880	TCONS_00011004
AT1G66900	TCONS_00007781		AT1G08650	TCONS_00001264		AT1G08450	TCONS_00010929		AT1G08450	TCONS_00010929		AT4G25250	TCONS_00049363		AT1G13930	TCONS_00002089		AT1G08970	TCONS_00001331		AT1G08970	TCONS_00001331
AT1G67110	TCONS_00017596		AT1G08670	TCONS_00010976		AT1G08460	TCONS_00001224		AT1G08460	TCONS_00001224		AT4G31470	TCONS_00050323		AT1G13950	TCONS_00002090		AT1G09130	TCONS_00011039		AT1G09130	TCONS_00011039
AT1G67360	TCONS_00017650		AT1G08700	TCONS_00010980		AT1G08480	TCONS_00001228		AT1G08480	TCONS_00001228		AT4G33940	TCONS_00050724		AT1G14060	TCONS_00011775		AT1G09140	TCONS_00011044		AT1G09140	TCONS_00011044
AT1G67480	TCONS_00007853		AT1G08780	TCONS_00010989		AT1G08500	TCONS_00001230		AT1G08500	TCONS_00001230		AT5G03230	TCONS_00057548		AT1G14300	TCONS_00011808		AT1G09150	TCONS_00001352		AT1G09150	TCONS_00001352
AT1G68230	TCONS_00007970		AT1G08820	TCONS_00010997		AT1G08510	TCONS_00010941		AT1G08510	TCONS_00010941		AT5G11670	TCONS_00058809		AT1G14320	TCONS_00002164		AT1G09200	TCONS_00011061		AT1G09200	TCONS_00011061
AT1G68590	TCONS_00017815		AT1G08830	TCONS_00001295		AT1G08580	TCONS_00010946		AT1G08580	TCONS_00010946		AT5G26080	TCONS_00069676		AT1G14400	TCONS_00011826		AT1G09210	TCONS_00011067		AT1G09210	TCONS_00011067
AT1G68740	TCONS_00017834		AT1G08830	TCONS_00001297		AT1G08640	TCONS_00010970		AT1G08640	TCONS_00010970		AT5G35525	TCONS_00061301		AT1G14400	TCONS_00011827		AT1G09250	TCONS_00011072		AT1G09250	TCONS_00011072
AT1G68795	TCONS_00017840		AT1G08845	TCONS_00001300		AT1G08650	TCONS_00001264		AT1G08650	TCONS_00001264		AT5G42510	TCONS_00062143		AT1G14410	TCONS_00011828		AT1G09330	TCONS_00011082		AT1G09330	TCONS_00011082
AT1G69310	TCONS_00017922		AT1G08880	TCONS_00011004		AT1G08670	TCONS_00010976		AT1G08670	TCONS_00010976		AT5G42510	TCONS_00071028		AT1G14450	TCONS_00011833		AT1G09430	TCONS_00001397		AT1G09430	TCONS_00001397
AT1G69410	TCONS_00008102		AT1G08920	TCONS_00001314		AT1G08700	TCONS_00010980		AT1G08700	TCONS_00010980		AT5G46890	TCONS_00062816		AT1G14620	TCONS_00011856		AT1G09490	TCONS_00001408		AT1G09490	TCONS_00001408
AT1G69960	TCONS_00017999		AT1G08930	TCONS_00001323		AT1G08710	TCONS_00001279		AT1G08710	TCONS_00001279		AT5G55170	TCONS_00072779		AT1G14670	TCONS_00002217		AT1G09580	TCONS_00001428		AT1G09580	TCONS_00001428
AT1G70370	TCONS_00008245		AT1G08970	TCONS_00001329		AT1G08780	TCONS_00010989		AT1G08780	TCONS_00010989		AT5G60750	TCONS_00064974		AT1G14730	TCONS_00002232		AT1G09630	TCONS_00011122		AT1G09630	TCONS_00011122
AT1G70370	TCONS_00018041		AT1G09130	TCONS_00011039		AT1G08820	TCONS_00010997		AT1G08820	TCONS_00010997		AT5G62460	TCONS_00065218		AT1G14810	TCONS_00011896		AT1G09640	TCONS_00001434		AT1G09640	TCONS_00001434
AT1G70490	TCONS_00018058		AT1G09140	TCONS_00011044		AT1G08830	TCONS_00001295		AT1G08830	TCONS_00001295		XLOC_039143	TCONS_00072884		AT1G14830	TCONS_00011901		AT1G09640	TCONS_00001436		AT1G09640	TCONS_00001436
AT1G70580	TCONS_00008273		AT1G09150	TCONS_00001352		AT1G08830	TCONS_00001297		AT1G08830	TCONS_00001297		AT1G01070	TCONS_00009805		AT1G14860	TCONS_00002245		AT1G09660	TCONS_00011127		AT1G09660	TCONS_00011127
AT1G70690	TCONS_00008298		AT1G09160	TCONS_00011051		AT1G08845	TCONS_00001300		AT1G08845	TCONS_00001300		AT1G01090	TCONS_00009811		AT1G14870	TCONS_00011907		AT1G09690	TCONS_00011133		AT1G09690	TCONS_00011133
AT1G70730	TCONS_00018089		AT1G09200	TCONS_00011061		AT1G08880	TCONS_00011004		AT1G08880	TCONS_00011004		AT1G01100	TCONS_00009815		AT1G14960	TCONS_00011919		AT1G09740	TCONS_00001452		AT1G09740	TCONS_00001452
AT1G71230	TCONS_00008361		AT1G09210	TCONS_00011067		AT1G08920	TCONS_00001314		AT1G08920	TCONS_00001314		AT1G01100	TCONS_00009816		AT1G15100	TCONS_00011936		AT1G09760	TCONS_00011141		AT1G09760	TCONS_00011141
AT1G71270	TCONS_00008373		AT1G09250	TCONS_00011072		AT1G08970	TCONS_00001329		AT1G08970	TCONS_00001329		AT1G01100	TCONS_00009818		AT1G15120	TCONS_00002281		AT1G09840	TCONS_00011156		AT1G09840	TCONS_00011156
AT1G71340	TCONS_00018194		AT1G09270	TCONS_00001373		AT1G09130	TCONS_00011039		AT1G09130	TCONS_00011039		AT1G01210	TCONS_00000027		AT1G15250	TCONS_00011969		AT1G09870	TCONS_00001470		AT1G09870	TCONS_00001470
AT1G72310	TCONS_00018282		AT1G09330	TCONS_00011082		AT1G09140	TCONS_00011044		AT1G09140	TCONS_00011044		AT1G01230	TCONS_00000034		AT1G15270	TCONS_00011970		AT1G09920	TCONS_00011174		AT1G09920	TCONS_00011174
AT1G72490	TCONS_00018313		AT1G09430	TCONS_00001397		AT1G09150	TCONS_00001352		AT1G09150	TCONS_00001352		AT1G01360	TCONS_00000058		AT1G15350	TCONS_00011983		AT1G09932	TCONS_00011179		AT1G09932	TCONS_00011179
AT1G73650	TCONS_00018479		AT1G09490	TCONS_00001408		AT1G09160	TCONS_00011051		AT1G09160	TCONS_00011051		AT1G01470	TCONS_00009869		AT1G15350	TCONS_00011984		AT1G09970	TCONS_00011186		AT1G09970	TCONS_00011186
AT1G74088	TCONS_00008777		AT1G09580	TCONS_00001428		AT1G09200	TCONS_00011061		AT1G09200	TCONS_00011061		AT1G01490	TCONS_00009874		AT1G15370	TCONS_00002326		AT1G09995	TCONS_00011191		AT1G09995	TCONS_00011191
AT1G74470	TCONS_00008834		AT1G09630	TCONS_00011122		AT1G09210	TCONS_00011067		AT1G09210	TCONS_00011067		AT1G01550	TCONS_00000084		AT1G15380	TCONS_00002327		AT1G10030	TCONS_00001491		AT1G10030	TCONS_00001491
AT1G74960	TCONS_00018673		AT1G09640	TCONS_00001434		AT1G09250	TCONS_00011072		AT1G09250	TCONS_00011072		AT1G01610	TCONS_00009883		AT1G15400	TCONS_00011994		AT1G10140	TCONS_00011210		AT1G10140	TCONS_00011210
AT1G75170	TCONS_00008911		AT1G09640	TCONS_00001436		AT1G09270	TCONS_00001373		AT1G09270	TCONS_00001373		AT1G01620	TCONS_00009886		AT1G15420	TCONS_00011995		AT1G10200	TCONS_00011217		AT1G10200	TCONS_00011217
AT1G75220	TCONS_00018709		AT1G09660	TCONS_00011127		AT1G09330	TCONS_00001383		AT1G09330	TCONS_00001383		AT1G01910	TCONS_00009934		AT1G15500	TCONS_00002345		AT1G10230	TCONS_00001519		AT1G10230	TCONS_00001519
AT1G75990	TCONS_00018817		AT1G09690	TCONS_00011133		AT1G09330	TCONS_00011082		AT1G09330	TCONS_00011082		AT1G01940	TCONS_00000143		AT1G15690	TCONS_00002369		AT1G10370	TCONS_00011241		AT1G10370	TCONS_00011241
AT1G76020	TCONS_00018824		AT1G09740	TCONS_00001452		AT1G09430	TCONS_00001397		AT1G09430	TCONS_00001397		AT1G01990	TCONS_00009944		AT1G15860	TCONS_00002388		AT1G10380	TCONS_00001532		AT1G10380	TCONS_00001532
AT1G76460	TCONS_00018900		AT1G09760	TCONS_00011141		AT1G09490	TCONS_00001408		AT1G09490	TCONS_00001408		AT1G02090	TCONS_00009956		AT1G15930	TCONS_00002403		AT1G10410	TCONS_00011252		AT1G10410	TCONS_00011252
AT1G76550	TCONS_00018924		AT1G09770	TCONS_00001457		AT1G09580	TCONS_00001428		AT1G09580	TCONS_00001428		AT1G02120	TCONS_00000175		AT1G15930	TCONS_00002404		AT1G10430	TCONS_00011255		AT1G10430	TCONS_00011255
AT1G76800	TCONS_00009127		AT1G09870	TCONS_00001470		AT1G09630	TCONS_00011122		AT1G09630	TCONS_00011122		AT1G02130	TCONS_00009960		AT1G15950	TCONS_00002409		AT1G10470	TCONS_00011259		AT1G10470	TCONS_00011259
AT1G76800	TCONS_00018963		AT1G09920	TCONS_00011174		AT1G09640	TCONS_00001434		AT1G09640	TCONS_00001434		AT1G02140	TCONS_00009964		AT1G16040	TCONS_00002421		AT1G10500	TCONS_00011262		AT1G10500	TCONS_00011262
AT1G76980	TCONS_00018993		AT1G09932	TCONS_00011179		AT1G09640	TCONS_00001436		AT1G09640	TCONS_00001436		AT1G02160	TCONS_00000196		AT1G16170	TCONS_00012088		AT1G10590	TCONS_00011278		AT1G10590	TCONS_00011278
AT1G77420	TCONS_00009216		AT1G09970	TCONS_00011186		AT1G09660	TCONS_00011127		AT1G09660	TCONS_00011127		AT1G02305	TCONS_00000210		AT1G16180	TCONS_00002439		AT1G10590	TCONS_00011280		AT1G10590	TCONS_00011280
AT1G77590	TCONS_00019088		AT1G09995	TCONS_00011191		AT1G09690	TCONS_00011133		AT1G09690	TCONS_00011133		AT1G02500	TCONS_00000238		AT1G16240	TCONS_00012099		AT1G10600	TCONS_00001575		AT1G10600	TCONS_00001575
AT1G77690	TCONS_00019101		AT1G10030	TCONS_00001491		AT1G09740	TCONS_00001452		AT1G09740	TCONS_00001452		AT1G02500	TCONS_00000239		AT1G16350	TCONS_00002458		AT1G10630	TCONS_00011283		AT1G10630	TCONS_00011283
AT1G77840	TCONS_00009279		AT1G10140	TCONS_00011210		AT1G09760	TCONS_00011141		AT1G09760	TCONS_00011141		AT1G02560	TCONS_00000243		AT1G16430	TCONS_00002468		AT1G10650	TCONS_00011287		AT1G10650	TCONS_00011287
AT1G77840	TCONS_00019125		AT1G10200	TCONS_00011217		AT1G09870	TCONS_00001470		AT1G09870	TCONS_00001470		AT1G02680	TCONS_00000255		AT1G16470	TCONS_00002474		AT1G10670	TCONS_00001594		AT1G10670	TCONS_00001594
AT1G78080	TCONS_00019152		AT1G10230	TCONS_00001519		AT1G09920	TCONS_00011174		AT1G09920	TCONS_00011174		AT1G02780	TCONS_00010040		AT1G16470	TCONS_00002481		AT1G10840	TCONS_00011321		AT1G10840	TCONS_00011321
AT1G78120	TCONS_00019158		AT1G10380	TCONS_00001532		AT1G09970	TCONS_00011186		AT1G09970	TCONS_00011186		AT1G02816	TCONS_00000272		AT1G16700	TCONS_00002516		AT1G10865	TCONS_00011323		AT1G10865	TCONS_00011323
AT1G78320	TCONS_00019179		AT1G10410	TCONS_00011252		AT1G09995	TCONS_00011191		AT1G09995	TCONS_00011191		AT1G02840	TCONS_00000274		AT1G16810	TCONS_00002534		AT1G10940	TCONS_00011341		AT1G10940	TCONS_00011341
AT1G78600	TCONS_00009389		AT1G10430	TCONS_00011255		AT1G10030	TCONS_00001491		AT1G10030	TCONS_00001491		AT1G02870	TCONS_00010050		AT1G16840	TCONS_00012179		AT1G10950	TCONS_00001636		AT1G10950	TCONS_00001636
AT1G78620	TCONS_00019221		AT1G10470	TCONS_00011259		AT1G10140	TCONS_00011210		AT1G10140	TCONS_00011210		AT1G03150	TCONS_00000331		AT1G16880	TCONS_00002550		AT1G10950	TCONS_00011346		AT1G10950	TCONS_00011346
AT1G78800	TCONS_00019252		AT1G10500	TCONS_00011262		AT1G10200	TCONS_00011217		AT1G10200	TCONS_00011217		AT1G03210	TCONS_00000340		AT1G16890	TCONS_00012196		AT1G11020	TCONS_00001646		AT1G11020	TCONS_00001646
AT1G79270	TCONS_00009524		AT1G10590	TCONS_00011278		AT1G10230	TCONS_00001519		AT1G10230	TCONS_00001519		AT1G03220	TCONS_00000341		AT1G16920	TCONS_00012203		AT1G11190	TCONS_00001666		AT1G11190	TCONS_00001666
AT1G79440	TCONS_00019380		AT1G10590	TCONS_00011280		AT1G10370	TCONS_00011241		AT1G10370	TCONS_00011241		AT1G03230	TCONS_00000343		AT1G17080	TCONS_00012215		AT1G11240	TCONS_00011383		AT1G11240	TCONS_00011383
AT1G79550	TCONS_00019397		AT1G10600	TCONS_00001575		AT1G10380	TCONS_00001532		AT1G10380	TCONS_00001532		AT1G03330	TCONS_00010142		AT1G17090	TCONS_00012216		AT1G11310	TCONS_00011397		AT1G11310	TCONS_00011397
AT1G79590	TCONS_00009568		AT1G10630	TCONS_00011283		AT1G10410	TCONS_00011252		AT1G10410	TCONS_00011252		AT1G03680	TCONS_00010184		AT1G17170	TCONS_00002586		AT1G11360	TCONS_00011403		AT1G11360	TCONS_00011403
AT1G79730	TCONS_00019441		AT1G10670	TCONS_00001594		AT1G10430	TCONS_00011255		AT1G10430	TCONS_00011255		AT1G03730	TCONS_00010186		AT1G17170	TCONS_00002597		AT1G11400	TCONS_00001690		AT1G11400	TCONS_00001690
AT1G80070	TCONS_00009633		AT1G10670	TCONS_00001596		AT1G10470	TCONS_00011259		AT1G10470	TCONS_00011259		AT1G03850	TCONS_00010212		AT1G17190	TCONS_00002599		AT1G11450	TCONS_00001702		AT1G11450	TCONS_00001702
AT1G80460	TCONS_00019571		AT1G10700	TCONS_00001600		AT1G10500	TCONS_00011262		AT1G10500	TCONS_00011262		AT1G03860	TCONS_00010217		AT1G17280	TCONS_00012236		AT1G11475	TCONS_00001704		AT1G11475	TCONS_00001704
AT2G01150	TCONS_00025601		AT1G10840	TCONS_00011321		AT1G10590	TCONS_00011278		AT1G10590	TCONS_00011278		AT1G03870	TCONS_00010218		AT1G17300	TCONS_00002622		AT1G11545	TCONS_00011433		AT1G11545	TCONS_00011433
AT2G01170	TCONS_00025603		AT1G10865	TCONS_00011323		AT1G10590	TCONS_00011280		AT1G10590	TCONS_00011280		AT1G04040	TCONS_00010237		AT1G17350	TCONS_00002628		AT1G11580	TCONS_00001719		AT1G11580	TCONS_00001719
AT2G01180	TCONS_00025609		AT1G10940	TCONS_00011341		AT1G10600	TCONS_00001575		AT1G10600	TCONS_00001575		AT1G04070	TCONS_00010241		AT1G17455	TCONS_00002645		AT1G11650	TCONS_00001730		AT1G11650	TCONS_00001730
AT2G01260	TCONS_00025626		AT1G10950	TCONS_00001636		AT1G10630	TCONS_00011283		AT1G10630	TCONS_00011283		AT1G04170	TCONS_00000492		AT1G17510	TCONS_00012274		AT1G11670	TCONS_00011447		AT1G11670	TCONS_00011447
AT2G01410	TCONS_00025653		AT1G11020	TCONS_00001646		AT1G10650	TCONS_00011287		AT1G10650	TCONS_00011287		AT1G04250	TCONS_00000511		AT1G17530	TCONS_00002662		AT1G11680	TCONS_00001736		AT1G11680	TCONS_00001736
AT2G01570	TCONS_00019742		AT1G11200	TCONS_00001668		AT1G10670	TCONS_00001594		AT1G10670	TCONS_00001594		AT1G04270	TCONS_00010277		AT1G17620	TCONS_00002673		AT1G11740	TCONS_00001743		AT1G11740	TCONS_00001743
AT2G01600	TCONS_00019746		AT1G11240	TCONS_00011383		AT1G10700	TCONS_00001600		AT1G10700	TCONS_00001600		AT1G04340	TCONS_00010298		AT1G17730	TCONS_00002685		AT1G11750	TCONS_00001744		AT1G11750	TCONS_00001744
AT2G01660	TCONS_00025695		AT1G11310	TCONS_00011397		AT1G10840	TCONS_00011321		AT1G10840	TCONS_00011321		AT1G04410	TCONS_00010307		AT1G17890	TCONS_00012326		AT1G11840	TCONS_00001758		AT1G11840	TCONS_00001758
AT2G01880	TCONS_00025729		AT1G11360	TCONS_00011403		AT1G10865	TCONS_00011323		AT1G10865	TCONS_00011323		AT1G04480	TCONS_00000537		AT1G18070	TCONS_00012352		AT1G11840	TCONS_00001762		AT1G11840	TCONS_00001762
AT2G01910	TCONS_00019789		AT1G11400	TCONS_00001690		AT1G10940	TCONS_00011341		AT1G10940	TCONS_00011341		AT1G04510	TCONS_00000538		AT1G18080	TCONS_00002721		AT1G11840	TCONS_00001763		AT1G11840	TCONS_00001763
AT2G02040	TCONS_00019808		AT1G11450	TCONS_00001702		AT1G10950	TCONS_00001636		AT1G10950	TCONS_00001636		AT1G04690	TCONS_00000567		AT1G18210	TCONS_00012380		AT1G11860	TCONS_00001771		AT1G11860	TCONS_00001771
AT2G02870	TCONS_00019921		AT1G11475	TCONS_00001704		AT1G11020	TCONS_00001646		AT1G11020	TCONS_00001646		AT1G04750	TCONS_00010346		AT1G18250	TCONS_00012385		AT1G11890	TCONS_00001779		AT1G11890	TCONS_00001779
AT2G03890	TCONS_00020050		AT1G11545	TCONS_00011433		AT1G11240	TCONS_00011383		AT1G11240	TCONS_00011383		AT1G04750	TCONS_00010347		AT1G18450	TCONS_00002764		AT1G11905	TCONS_00001784		AT1G11905	TCONS_00001784
AT2G04170	TCONS_00026002		AT1G11580	TCONS_00001719		AT1G11310	TCONS_00011397		AT1G11310	TCONS_00011397		AT1G04820	TCONS_00010357		AT1G18540	TCONS_00012431		AT1G11910	TCONS_00011489		AT1G11910	TCONS_00011489
AT2G05440	TCONS_00020244		AT1G11650	TCONS_00001730		AT1G11360	TCONS_00011403		AT1G11360	TCONS_00011403		AT1G04850	TCONS_00010373		AT1G18640	TCONS_00012448		AT1G11930	TCONS_00001789		AT1G11930	TCONS_00001789
AT2G05632	TCONS_00026127		AT1G11670	TCONS_00011447		AT1G11400	TCONS_00001690		AT1G11400	TCONS_00001690		AT1G04870	TCONS_00010376		AT1G18720	TCONS_00012456		AT1G12000	TCONS_00011502		AT1G12000	TCONS_00011502
AT2G05710	TCONS_00020279		AT1G11680	TCONS_00001736		AT1G11450	TCONS_00001702		AT1G11450	TCONS_00001702		AT1G05000	TCONS_00000617		AT1G18800	TCONS_00012465		AT1G12000	TCONS_00011503		AT1G12000	TCONS_00011503
AT2G05710	TCONS_00020281		AT1G11740	TCONS_00001743		AT1G11475	TCONS_00001704		AT1G11475	TCONS_00001704		AT1G05000	TCONS_00000618		AT1G18970	TCONS_00012486		AT1G12080	TCONS_00001812		AT1G12080	TCONS_00001812
AT2G05830	TCONS_00020295		AT1G11750	TCONS_00001744		AT1G11545	TCONS_00011433		AT1G11545	TCONS_00011433		AT1G05070	TCONS_00010421		AT1G18980	TCONS_00012487		AT1G12080	TCONS_00011512		AT1G12080	TCONS_00011512
AT2G06025	TCONS_00020319		AT1G11840	TCONS_00001758		AT1G11580	TCONS_00001719		AT1G11580	TCONS_00001719		AT1G05190	TCONS_00010445		AT1G19000	TCONS_00012490		AT1G12090	TCONS_00011513		AT1G12090	TCONS_00011513
AT2G07050	TCONS_00020350		AT1G11840	TCONS_00001762		AT1G11650	TCONS_00001730		AT1G11650	TCONS_00001730		AT1G05220	TCONS_00000654		AT1G19120	TCONS_00002871		AT1G12110	TCONS_00001817		AT1G12110	TCONS_00001817
AT2G11270	TCONS_00020482		AT1G11840	TCONS_00001763		AT1G11670	TCONS_00011447		AT1G11670	TCONS_00011447		AT1G05260	TCONS_00000659		AT1G19140	TCONS_00012506		AT1G12120	TCONS_00011516		AT1G12120	TCONS_00011516
AT2G15620	TCONS_00026566		AT1G11860	TCONS_00001770		AT1G11680	TCONS_00001736		AT1G11680	TCONS_00001736		AT1G05430	TCONS_00010489		AT1G19450	TCONS_00012546		AT1G12120	TCONS_00011517		AT1G12120	TCONS_00011517
AT2G16280	TCONS_00026623		AT1G11890	TCONS_00001779		AT1G11740	TCONS_00001743		AT1G11740	TCONS_00001743		AT1G05620	TCONS_00000707		AT1G19540	TCONS_00002936		AT1G12230	TCONS_00001845		AT1G12230	TCONS_00001845
AT2G16430	TCONS_00026638		AT1G11910	TCONS_00011489		AT1G11750	TCONS_00001744		AT1G11750	TCONS_00001744		AT1G05720	TCONS_00010536		AT1G19570	TCONS_00012560		AT1G12310	TCONS_00011536		AT1G12310	TCONS_00011536
AT2G16500	TCONS_00020814		AT1G11910	TCONS_00011490		AT1G11840	TCONS_00001758		AT1G11840	TCONS_00001758		AT1G05785	TCONS_00000738		AT1G19580	TCONS_00002940		AT1G12390	TCONS_00001869		AT1G12390	TCONS_00001869
AT2G16530	TCONS_00026654		AT1G11930	TCONS_00001789		AT1G11840	TCONS_00001762		AT1G11840	TCONS_00001762		AT1G05810	TCONS_00000749		AT1G19600	TCONS_00002941		AT1G12410	TCONS_00001873		AT1G12410	TCONS_00001873
AT2G16660	TCONS_00026666		AT1G12000	TCONS_00011502		AT1G11840	TCONS_00001763		AT1G11840	TCONS_00001763		AT1G06010	TCONS_00000794		AT1G19730	TCONS_00012593		AT1G12440	TCONS_00011556		AT1G12440	TCONS_00011556
AT2G16760	TCONS_00020845		AT1G12000	TCONS_00011503		AT1G11860	TCONS_00001770		AT1G11860	TCONS_00001770		AT1G06040	TCONS_00010575		AT1G19910	TCONS_00002967		AT1G12500	TCONS_00011561		AT1G12500	TCONS_00011561
AT2G16890	TCONS_00020858		AT1G12080	TCONS_00001812		AT1G11890	TCONS_00001779		AT1G11890	TCONS_00001779		AT1G06110	TCONS_00010585		AT1G19960	TCONS_00002973		AT1G12640	TCONS_00011576		AT1G12640	TCONS_00011576
AT2G17120	TCONS_00020902		AT1G12090	TCONS_00011513		AT1G11910	TCONS_00011489		AT1G11910	TCONS_00011489		AT1G06200	TCONS_00010610		AT1G20010	TCONS_00012628		AT1G12650	TCONS_00001901		AT1G12650	TCONS_00001901
AT2G17320	TCONS_00026769		AT1G12110	TCONS_00001817		AT1G11930	TCONS_00001789		AT1G11930	TCONS_00001789		AT1G06515	TCONS_00010635		AT1G20090	TCONS_00002993		AT1G12810	TCONS_00001933		AT1G12810	TCONS_00001933
AT2G17840	TCONS_00026844		AT1G12120	TCONS_00011517		AT1G12000	TCONS_00011502		AT1G12000	TCONS_00011502		AT1G06550	TCONS_00010646		AT1G20190	TCONS_00012648		AT1G12830	TCONS_00011599		AT1G12830	TCONS_00011599
AT2G18170	TCONS_00026882		AT1G12160	TCONS_00001827		AT1G12000	TCONS_00011503		AT1G12000	TCONS_00011503		AT1G06640	TCONS_00000903		AT1G20200	TCONS_00012651		AT1G12840	TCONS_00001943		AT1G12840	TCONS_00001943
AT2G18450	TCONS_00021083		AT1G12230	TCONS_00001845		AT1G12080	TCONS_00001812		AT1G12080	TCONS_00001812		AT1G06700	TCONS_00010662		AT1G20220	TCONS_00012654		AT1G12845	TCONS_00001946		AT1G12845	TCONS_00001946
AT2G18570	TCONS_00021100		AT1G12310	TCONS_00011536		AT1G12090	TCONS_00011513		AT1G12090	TCONS_00011513		AT1G07030	TCONS_00010704		AT1G20225	TCONS_00012658		AT1G12920	TCONS_00011619		AT1G12920	TCONS_00011619
AT2G18800	TCONS_00026962		AT1G12350	TCONS_00001864		AT1G12110	TCONS_00001816		AT1G12110	TCONS_00001816		AT1G07070	TCONS_00000983		AT1G20260	TCONS_00003013		AT1G13060	TCONS_00001977		AT1G13060	TCONS_00001977
AT2G18860	TCONS_00021138		AT1G12390	TCONS_00001869		AT1G12110	TCONS_00001817		AT1G12110	TCONS_00001817		AT1G07080	TCONS_00000984		AT1G20330	TCONS_00012666		AT1G13245	TCONS_00011658		AT1G13245	TCONS_00011658
AT2G19450	TCONS_00021220		AT1G12410	TCONS_00001873		AT1G12120	TCONS_00011516		AT1G12120	TCONS_00011516		AT1G07090	TCONS_00010710		AT1G20430	TCONS_00012676		AT1G13300	TCONS_00002015		AT1G13300	TCONS_00002015
AT2G19540	TCONS_00021235		AT1G12440	TCONS_00011556		AT1G12120	TCONS_00011517		AT1G12120	TCONS_00011517		AT1G07140	TCONS_00010716		AT1G20450	TCONS_00012678		AT1G13360	TCONS_00011675		AT1G13360	TCONS_00011675
AT2G19580	TCONS_00027052		AT1G12500	TCONS_00011561		AT1G12160	TCONS_00001827		AT1G12160	TCONS_00001827		AT1G07170	TCONS_00000995		AT1G20460	TCONS_00003032		AT1G13360	TCONS_00011676		AT1G13360	TCONS_00011676
AT2G19970	TCONS_00021309		AT1G12640	TCONS_00011576		AT1G12230	TCONS_00001845		AT1G12230	TCONS_00001845		AT1G07310	TCONS_00010742		AT1G20575	TCONS_00012704		AT1G13380	TCONS_00011679		AT1G13380	TCONS_00011679
AT2G20130	TCONS_00027123		AT1G12650	TCONS_00001900		AT1G12310	TCONS_00011536		AT1G12310	TCONS_00011536		AT1G07350	TCONS_00010747		AT1G20580	TCONS_00003044		AT1G13420	TCONS_00002026		AT1G13420	TCONS_00002026
AT2G20330	TCONS_00027151		AT1G12650	TCONS_00001901		AT1G12350	TCONS_00001864		AT1G12350	TCONS_00001864		AT1G07360	TCONS_00010750		AT1G20580	TCONS_00003045		AT1G13440	TCONS_00011686		AT1G13440	TCONS_00011686
AT2G20580	TCONS_00021401		AT1G12810	TCONS_00001933		AT1G12390	TCONS_00001869		AT1G12390	TCONS_00001869		AT1G07370	TCONS_00001026		AT1G20620	TCONS_00003051		AT1G13440	TCONS_00011687		AT1G13440	TCONS_00011687
AT2G20740	TCONS_00021428		AT1G12830	TCONS_00011599		AT1G12410	TCONS_00001873		AT1G12410	TCONS_00001873		AT1G07420	TCONS_00001039		AT1G20693	TCONS_00003070		AT1G13560	TCONS_00011712		AT1G13560	TCONS_00011712
AT2G21100	TCONS_00027259		AT1G12840	TCONS_00001943		AT1G12440	TCONS_00011556		AT1G12440	TCONS_00011556		AT1G07470	TCONS_00001048		AT1G20696	TCONS_00003075		AT1G13580	TCONS_00011715		AT1G13580	TCONS_00011715
AT2G21210	TCONS_00027275		AT1G12920	TCONS_00011619		AT1G12500	TCONS_00011561		AT1G12500	TCONS_00011561		AT1G07590	TCONS_00001064		AT1G20840	TCONS_00012734		AT1G13590	TCONS_00002039		AT1G13590	TCONS_00002039
AT2G21410	TCONS_00021544		AT1G13060	TCONS_00001977		AT1G12640	TCONS_00011576		AT1G12640	TCONS_00011576		AT1G07590	TCONS_00010776		AT1G20950	TCONS_00012757		AT1G13590	TCONS_00002040		AT1G13590	TCONS_00002040
AT2G21790	TCONS_00021599		AT1G13245	TCONS_00011658		AT1G12650	TCONS_00001901		AT1G12650	TCONS_00001901		AT1G07615	TCONS_00010778		AT1G21010	TCONS_00003122		AT1G13670	TCONS_00002056		AT1G13670	TCONS_00002056
AT2G22480	TCONS_00021704		AT1G13300	TCONS_00002015		AT1G12760	TCONS_00001923		AT1G12760	TCONS_00001923		AT1G07660	TCONS_00001075		AT1G21050	TCONS_00003124		AT1G13730	TCONS_00002061		AT1G13730	TCONS_00002061
AT2G22920	TCONS_00021772		AT1G13320	TCONS_00011669		AT1G12810	TCONS_00001933		AT1G12810	TCONS_00001933		AT1G07750	TCONS_00010805		AT1G21080	TCONS_00012773		AT1G13930	TCONS_00002089		AT1G13930	TCONS_00002089
AT2G23560	TCONS_00027552		AT1G13360	TCONS_00011675		AT1G12830	TCONS_00011599		AT1G12830	TCONS_00011599		AT1G07770	TCONS_00010806		AT1G21090	TCONS_00003133		AT1G13950	TCONS_00002090		AT1G13950	TCONS_00002090
AT2G23620	TCONS_00027568		AT1G13360	TCONS_00011676		AT1G12840	TCONS_00001943		AT1G12840	TCONS_00001943		AT1G07770	TCONS_00010807		AT1G21110	TCONS_00012778		AT1G14000	TCONS_00002112		AT1G14000	TCONS_00002112
AT2G24940	TCONS_00022039		AT1G13380	TCONS_00011679		AT1G12920	TCONS_00011619		AT1G12920	TCONS_00011619		AT1G07780	TCONS_00010808		AT1G21190	TCONS_00012788		AT1G14060	TCONS_00011775		AT1G14060	TCONS_00011775
AT2G24980	TCONS_00022045		AT1G13390	TCONS_00011680		AT1G13060	TCONS_00001977		AT1G13060	TCONS_00001977		AT1G07790	TCONS_00001100		AT1G21310	TCONS_00003152		AT1G14220	TCONS_00011797		AT1G14220	TCONS_00011797
AT2G24980	TCONS_00022052		AT1G13420	TCONS_00002026		AT1G13245	TCONS_00011658		AT1G13245	TCONS_00011658		AT1G07790	TCONS_00010816		AT1G21310	TCONS_00003153		AT1G14300	TCONS_00011808		AT1G14300	TCONS_00011808
AT2G24980	TCONS_00027760		AT1G13440	TCONS_00011686		AT1G13300	TCONS_00002015		AT1G13300	TCONS_00002015		AT1G07820	TCONS_00010819		AT1G21310	TCONS_00003154		AT1G14320	TCONS_00002164		AT1G14320	TCONS_00002164
AT2G25000	TCONS_00022056		AT1G13440	TCONS_00011687		AT1G13320	TCONS_00011669		AT1G13320	TCONS_00011669		AT1G07820	TCONS_00010820		AT1G21310	TCONS_00003156		AT1G14400	TCONS_00011826		AT1G14400	TCONS_00011826
AT2G25160	TCONS_00027783		AT1G13560	TCONS_00011712		AT1G13360	TCONS_00011675		AT1G13360	TCONS_00011675		AT1G07830	TCONS_00001106		AT1G21310	TCONS_00012796		AT1G14400	TCONS_00011827		AT1G14400	TCONS_00011827
AT2G25240	TCONS_00027792		AT1G13590	TCONS_00002039		AT1G13360	TCONS_00011676		AT1G13360	TCONS_00011676		AT1G07890	TCONS_00001116		AT1G21310	TCONS_00012797		AT1G14410	TCONS_00011828		AT1G14410	TCONS_00011828
AT2G25490	TCONS_00022120		AT1G13590	TCONS_00002040		AT1G13380	TCONS_00011679		AT1G13380	TCONS_00011679		AT1G07890	TCONS_00001124		AT1G21440	TCONS_00012821		AT1G14450	TCONS_00011833		AT1G14450	TCONS_00011833
AT2G25710	TCONS_00022153		AT1G13670	TCONS_00002056		AT1G13390	TCONS_00011680		AT1G13390	TCONS_00011680		AT1G07920	TCONS_00001130		AT1G21720	TCONS_00003227		AT1G14510	TCONS_00011839		AT1G14510	TCONS_00011839
AT2G26260	TCONS_00022228		AT1G13930	TCONS_00002089		AT1G13420	TCONS_00002026		AT1G13420	TCONS_00002026		AT1G07930	TCONS_00001131		AT1G21750	TCONS_00003232		AT1G14570	TCONS_00002195		AT1G14570	TCONS_00002195
AT2G26370	TCONS_00022248		AT1G13930	TCONS_00011761		AT1G13440	TCONS_00011686		AT1G13440	TCONS_00011686		AT1G07940	TCONS_00010836		AT1G21900	TCONS_00012877		AT1G14620	TCONS_00011856		AT1G14620	TCONS_00011856
AT2G26650	TCONS_00028009		AT1G13950	TCONS_00002090		AT1G13440	TCONS_00011687		AT1G13440	TCONS_00011687		AT1G08110	TCONS_00001159		AT1G21930	TCONS_00003256		AT1G14630	TCONS_00002211		AT1G14630	TCONS_00002211
AT2G26800	TCONS_00028038		AT1G14060	TCONS_00011775		AT1G13560	TCONS_00011712		AT1G13560	TCONS_00011712		AT1G08165	TCONS_00010883		AT1G22065	TCONS_00003271		AT1G14670	TCONS_00002217		AT1G14670	TCONS_00002217
AT2G27000	TCONS_00028095		AT1G14220	TCONS_00011797		AT1G13590	TCONS_00002040		AT1G13590	TCONS_00002040		AT1G08220	TCONS_00010895		AT1G22140	TCONS_00012909		AT1G14720	TCONS_00011878		AT1G14720	TCONS_00011878
AT2G27360	TCONS_00022374		AT1G14300	TCONS_00011808		AT1G13670	TCONS_00002056		AT1G13670	TCONS_00002056		AT1G08370	TCONS_00001203		AT1G22190	TCONS_00003284		AT1G14730	TCONS_00002232		AT1G14730	TCONS_00002232
AT2G27500	TCONS_00028190		AT1G14320	TCONS_00002164		AT1G13930	TCONS_00002089		AT1G13930	TCONS_00002089		AT1G08390	TCONS_00001207		AT1G22200	TCONS_00012919		AT1G14810	TCONS_00011896		AT1G14810	TCONS_00011896
AT2G27600	TCONS_00022400		AT1G14400	TCONS_00011826		AT1G13930	TCONS_00011761		AT1G13930	TCONS_00011761		AT1G08480	TCONS_00001228		AT1G22270	TCONS_00003291		AT1G14820	TCONS_00011898		AT1G14820	TCONS_00011898
AT2G28200	TCONS_00022489		AT1G14400	TCONS_00011827		AT1G13950	TCONS_00002090		AT1G13950	TCONS_00002090		AT1G08500	TCONS_00001230		AT1G22300	TCONS_00012930		AT1G14830	TCONS_00011901		AT1G14830	TCONS_00011901
AT2G28250	TCONS_00022499		AT1G14410	TCONS_00011828		AT1G14000	TCONS_00002112		AT1G14000	TCONS_00002112		AT1G08580	TCONS_00010946		AT1G22410	TCONS_00003310		AT1G14860	TCONS_00002245		AT1G14860	TCONS_00002245
AT2G28390	TCONS_00028299		AT1G14450	TCONS_00011833		AT1G14060	TCONS_00011775		AT1G14060	TCONS_00011775		AT1G08640	TCONS_00010970		AT1G22470	TCONS_00012954		AT1G14870	TCONS_00011907		AT1G14870	TCONS_00011907
AT2G28520	TCONS_00022544		AT1G14510	TCONS_00011839		AT1G14230	TCONS_00002145		AT1G14230	TCONS_00002145		AT1G08650	TCONS_00001264		AT1G22520	TCONS_00012966		AT1G14890	TCONS_00002248		AT1G14890	TCONS_00002248
AT2G28780	TCONS_00028358		AT1G14570	TCONS_00002194		AT1G14300	TCONS_00011808		AT1G14300	TCONS_00011808		AT1G08780	TCONS_00010989		AT1G22750	TCONS_00003365		AT1G14960	TCONS_00011919		AT1G14960	TCONS_00011919
AT2G28890	TCONS_00028376		AT1G14610	TCONS_00011853		AT1G14320	TCONS_00002164		AT1G14320	TCONS_00002164		AT1G08830	TCONS_00001295		AT1G22780	TCONS_00003376		AT1G14990	TCONS_00011922		AT1G14990	TCONS_00011922
AT2G29660	TCONS_00028476		AT1G14620	TCONS_00011856		AT1G14340	TCONS_00002166		AT1G14340	TCONS_00002166		AT1G08830	TCONS_00001297		AT1G22840	TCONS_00003386		AT1G15100	TCONS_00011936		AT1G15100	TCONS_00011936
AT2G30210	TCONS_00028547		AT1G14670	TCONS_00002217		AT1G14400	TCONS_00011826		AT1G14400	TCONS_00011826		AT1G08845	TCONS_00001300		AT1G22885	TCONS_00003397		AT1G15120	TCONS_00002281		AT1G15120	TCONS_00002281
AT2G30490	TCONS_00022784		AT1G14685	TCONS_00002220		AT1G14400	TCONS_00011827		AT1G14400	TCONS_00011827		AT1G08880	TCONS_00011004		AT1G22920	TCONS_00013009		AT1G15200	TCONS_00011958		AT1G15200	TCONS_00011958
AT2G30520	TCONS_00028599		AT1G14720	TCONS_00011878		AT1G14410	TCONS_00011828		AT1G14410	TCONS_00011828		AT1G09130	TCONS_00011039		AT1G22930	TCONS_00003406		AT1G15230	TCONS_00011966		AT1G15230	TCONS_00011966
AT2G30740	TCONS_00022830		AT1G14730	TCONS_00002232		AT1G14450	TCONS_00011833		AT1G14450	TCONS_00011833		AT1G09140	TCONS_00011044		AT1G23040	TCONS_00003423		AT1G15250	TCONS_00011969		AT1G15250	TCONS_00011969
AT2G31083	TCONS_00022889		AT1G14810	TCONS_00011896		AT1G14510	TCONS_00011839		AT1G14510	TCONS_00011839		AT1G09150	TCONS_00001352		AT1G23120	TCONS_00003432		AT1G15270	TCONS_00011970		AT1G15270	TCONS_00011970
AT2G31083	TCONS_00028689		AT1G14820	TCONS_00011898		AT1G14570	TCONS_00002194		AT1G14570	TCONS_00002194		AT1G09200	TCONS_00011061		AT1G23150	TCONS_00003437		AT1G15340	TCONS_00011979		AT1G15340	TCONS_00011979
AT2G31110	TCONS_00028695		AT1G14830	TCONS_00011901		AT1G14620	TCONS_00011856		AT1G14620	TCONS_00011856		AT1G09210	TCONS_00011067		AT1G23190	TCONS_00003450		AT1G15350	TCONS_00011981		AT1G15350	TCONS_00011981
AT2G31740	TCONS_00028794		AT1G14860	TCONS_00002245		AT1G14630	TCONS_00002211		AT1G14630	TCONS_00002211		AT1G09270	TCONS_00001373		AT1G23260	TCONS_00013072		AT1G15350	TCONS_00011983		AT1G15350	TCONS_00011983
AT2G31750	TCONS_00022979		AT1G14870	TCONS_00011907		AT1G14670	TCONS_00002217		AT1G14670	TCONS_00002217		AT1G09330	TCONS_00011082		AT1G23290	TCONS_00003463		AT1G15350	TCONS_00011984		AT1G15350	TCONS_00011984
AT2G32080	TCONS_00028848		AT1G14960	TCONS_00011919		AT1G14685	TCONS_00002220		AT1G14685	TCONS_00002220		AT1G09430	TCONS_00001397		AT1G23410	TCONS_00003478		AT1G15370	TCONS_00002326		AT1G15370	TCONS_00002326
AT2G33340	TCONS_00023232		AT1G15100	TCONS_00002273		AT1G14720	TCONS_00011878		AT1G14720	TCONS_00011878		AT1G09580	TCONS_00001428		AT1G23440	TCONS_00003481		AT1G15380	TCONS_00002327		AT1G15380	TCONS_00002327
AT2G34080	TCONS_00023337		AT1G15100	TCONS_00011936		AT1G14730	TCONS_00002232		AT1G14730	TCONS_00002232		AT1G09630	TCONS_00011122		AT1G23490	TCONS_00003492		AT1G15380	TCONS_00002328		AT1G15380	TCONS_00002328
AT2G34190	TCONS_00023356		AT1G15120	TCONS_00002281		AT1G14810	TCONS_00011896		AT1G14810	TCONS_00011896		AT1G09640	TCONS_00001434		AT1G23720	TCONS_00003499		AT1G15400	TCONS_00011994		AT1G15400	TCONS_00011994
AT2G34410	TCONS_00023389		AT1G15140	TCONS_00011943		AT1G14820	TCONS_00011898		AT1G14820	TCONS_00011898		AT1G09640	TCONS_00001436		AT1G23720	TCONS_00013142		AT1G15420	TCONS_00011995		AT1G15420	TCONS_00011995
AT2G35470	TCONS_00023524		AT1G15200	TCONS_00011958		AT1G14830	TCONS_00011901		AT1G14830	TCONS_00011901		AT1G09660	TCONS_00011127		AT1G23720	TCONS_00013150		AT1G15420	TCONS_00011999		AT1G15420	TCONS_00011999
AT2G35610	TCONS_00029364		AT1G15230	TCONS_00011966		AT1G14870	TCONS_00011907		AT1G14870	TCONS_00011907		AT1G09690	TCONS_00011133		AT1G23750	TCONS_00003508		AT1G15500	TCONS_00002345		AT1G15500	TCONS_00002345
AT2G36295	TCONS_00023661		AT1G15250	TCONS_00011969		AT1G14890	TCONS_00002248		AT1G14890	TCONS_00002248		AT1G09740	TCONS_00001452		AT1G23820	TCONS_00003516		AT1G15630	TCONS_00002362		AT1G15630	TCONS_00002362
AT2G36330	TCONS_00023670		AT1G15270	TCONS_00011970		AT1G14960	TCONS_00011919		AT1G14960	TCONS_00011919		AT1G09760	TCONS_00011141		AT1G23860	TCONS_00013169		AT1G15640	TCONS_00002363		AT1G15640	TCONS_00002363
AT2G36460	TCONS_00029492		AT1G15340	TCONS_00011979		AT1G14990	TCONS_00011922		AT1G14990	TCONS_00011922		AT1G09920	TCONS_00011174		AT1G24050	TCONS_00003545		AT1G15690	TCONS_00002369		AT1G15690	TCONS_00002369
AT2G37090	TCONS_00029597		AT1G15350	TCONS_00011981		AT1G15100	TCONS_00002273		AT1G15100	TCONS_00002273		AT1G10030	TCONS_00001491		AT1G24267	TCONS_00013235		AT1G15860	TCONS_00002388		AT1G15860	TCONS_00002388
AT2G37170	TCONS_00023794		AT1G15350	TCONS_00011983		AT1G15100	TCONS_00011936		AT1G15100	TCONS_00011936		AT1G10200	TCONS_00011217		AT1G24350	TCONS_00013251		AT1G15880	TCONS_00012054		AT1G15880	TCONS_00012054
AT2G37220	TCONS_00029616		AT1G15350	TCONS_00011984		AT1G15120	TCONS_00002281		AT1G15120	TCONS_00002281		AT1G10380	TCONS_00001532		AT1G24360	TCONS_00003590		AT1G15920	TCONS_00002401		AT1G15920	TCONS_00002401
AT2G37480	TCONS_00023841		AT1G15370	TCONS_00002326		AT1G15140	TCONS_00011943		AT1G15140	TCONS_00011943		AT1G10430	TCONS_00011255		AT1G24510	TCONS_00013263		AT1G15930	TCONS_00002403		AT1G15930	TCONS_00002403
AT2G37500	TCONS_00029661		AT1G15380	TCONS_00002327		AT1G15200	TCONS_00011958		AT1G15200	TCONS_00011958		AT1G10470	TCONS_00011259		AT1G24625	TCONS_00013279		AT1G15950	TCONS_00002409		AT1G15950	TCONS_00002409
AT2G37620	TCONS_00023863		AT1G15380	TCONS_00002328		AT1G15230	TCONS_00011966		AT1G15230	TCONS_00011966		AT1G10500	TCONS_00011262		AT1G25220	TCONS_00013298		AT1G16040	TCONS_00002421		AT1G16040	TCONS_00002421
AT2G37760	TCONS_00023884		AT1G15400	TCONS_00011994		AT1G15250	TCONS_00011969		AT1G15250	TCONS_00011969		AT1G10590	TCONS_00011278		AT1G25230	TCONS_00013300		AT1G16170	TCONS_00012088		AT1G16170	TCONS_00012088
AT2G38090	TCONS_00023946		AT1G15420	TCONS_00011995		AT1G15270	TCONS_00011970		AT1G15270	TCONS_00011970		AT1G10590	TCONS_00011280		AT1G25260	TCONS_00013305		AT1G16180	TCONS_00002439		AT1G16180	TCONS_00002439
AT2G38465	TCONS_00029815		AT1G15420	TCONS_00011999		AT1G15340	TCONS_00011979		AT1G15340	TCONS_00011979		AT1G10630	TCONS_00011283		AT1G25275	TCONS_00003657		AT1G16190	TCONS_00002442		AT1G16190	TCONS_00002442
AT2G38640	TCONS_00029835		AT1G15500	TCONS_00002345		AT1G15350	TCONS_00011981		AT1G15350	TCONS_00011981		AT1G10670	TCONS_00001594		AT1G25530	TCONS_00013338		AT1G16240	TCONS_00012099		AT1G16240	TCONS_00012099
AT2G39010	TCONS_00024108		AT1G15550	TCONS_00012012		AT1G15350	TCONS_00011983		AT1G15350	TCONS_00011983		AT1G10840	TCONS_00011321		AT1G26250	TCONS_00003734		AT1G16300	TCONS_00002452		AT1G16300	TCONS_00002452
AT2G39020	TCONS_00029900		AT1G15690	TCONS_00002369		AT1G15350	TCONS_00011984		AT1G15350	TCONS_00011984		AT1G10950	TCONS_00001636		AT1G26340	TCONS_00003750		AT1G16350	TCONS_00002458		AT1G16350	TCONS_00002458
AT2G39050	TCONS_00024114		AT1G15860	TCONS_00002388		AT1G15370	TCONS_00002326		AT1G15370	TCONS_00002326		AT1G10950	TCONS_00011346		AT1G26470	TCONS_00003767		AT1G16400	TCONS_00002464		AT1G16400	TCONS_00002464
AT2G39430	TCONS_00024159		AT1G15880	TCONS_00012051		AT1G15380	TCONS_00002327		AT1G15380	TCONS_00002327		AT1G11240	TCONS_00011383		AT1G26550	TCONS_00003775		AT1G16430	TCONS_00002468		AT1G16430	TCONS_00002468
AT2G39510	TCONS_00029994		AT1G15880	TCONS_00012054		AT1G15380	TCONS_00002328		AT1G15380	TCONS_00002328		AT1G11475	TCONS_00001704		AT1G26630	TCONS_00003784		AT1G16460	TCONS_00012126		AT1G16460	TCONS_00012126
AT2G40360	TCONS_00030127		AT1G15920	TCONS_00002401		AT1G15400	TCONS_00011994		AT1G15400	TCONS_00011994		AT1G11545	TCONS_00011433		AT1G26630	TCONS_00003786		AT1G16470	TCONS_00002474		AT1G16470	TCONS_00002474
AT2G40490	TCONS_00024341		AT1G15930	TCONS_00002403		AT1G15420	TCONS_00011995		AT1G15420	TCONS_00011995		AT1G11580	TCONS_00001719		AT1G26665	TCONS_00003794		AT1G16470	TCONS_00002480		AT1G16470	TCONS_00002480
AT2G41000	TCONS_00024448		AT1G15930	TCONS_00002404		AT1G15470	TCONS_00002337		AT1G15470	TCONS_00002337		AT1G11650	TCONS_00001730		AT1G26670	TCONS_00003796		AT1G16470	TCONS_00002481		AT1G16470	TCONS_00002481
AT2G41130	TCONS_00024481		AT1G15950	TCONS_00002409		AT1G15500	TCONS_00002345		AT1G15500	TCONS_00002345		AT1G11670	TCONS_00011447		AT1G26690	TCONS_00013472		AT1G16560	TCONS_00002498		AT1G16560	TCONS_00002498
AT2G41220	TCONS_00030261		AT1G16040	TCONS_00002421		AT1G15550	TCONS_00012012		AT1G15550	TCONS_00012012		AT1G11680	TCONS_00001736		AT1G26850	TCONS_00013494		AT1G16610	TCONS_00012147		AT1G16610	TCONS_00012147
AT2G41730	TCONS_00024591		AT1G16170	TCONS_00012088		AT1G15690	TCONS_00002369		AT1G15690	TCONS_00002369		AT1G11750	TCONS_00001744		AT1G26880	TCONS_00013502		AT1G16700	TCONS_00002516		AT1G16700	TCONS_00002516
AT2G42060	TCONS_00024638		AT1G16180	TCONS_00002439		AT1G15860	TCONS_00002388		AT1G15860	TCONS_00002388		AT1G11840	TCONS_00001758		AT1G26910	TCONS_00003830		AT1G16810	TCONS_00002534		AT1G16810	TCONS_00002534
AT2G42230	TCONS_00030400		AT1G16190	TCONS_00002442		AT1G15880	TCONS_00012051		AT1G15880	TCONS_00012051		AT1G11840	TCONS_00001762		AT1G26920	TCONS_00003837		AT1G16810	TCONS_00002535		AT1G16810	TCONS_00002535
AT2G42350	TCONS_00030420		AT1G16240	TCONS_00012099		AT1G15880	TCONS_00012054		AT1G15880	TCONS_00012054		AT1G11860	TCONS_00001771		AT1G27000	TCONS_00003848		AT1G16840	TCONS_00012179		AT1G16840	TCONS_00012179
AT2G42490	TCONS_00030444		AT1G16300	TCONS_00002452		AT1G15920	TCONS_00002401		AT1G15920	TCONS_00002401		AT1G11890	TCONS_00001779		AT1G27020	TCONS_00003850		AT1G16880	TCONS_00002547		AT1G16880	TCONS_00002547
AT2G42820	TCONS_00030496		AT1G16350	TCONS_00002458		AT1G15930	TCONS_00002403		AT1G15930	TCONS_00002403		AT1G11910	TCONS_00011489		AT1G27030	TCONS_00003855		AT1G16880	TCONS_00002550		AT1G16880	TCONS_00002550
AT2G43070	TCONS_00030524		AT1G16400	TCONS_00002464		AT1G15930	TCONS_00002404		AT1G15930	TCONS_00002404		AT1G11910	TCONS_00011490		AT1G27050	TCONS_00003858		AT1G16890	TCONS_00012196		AT1G16890	TCONS_00012196
AT2G43150	TCONS_00030537		AT1G16430	TCONS_00002468		AT1G15950	TCONS_00002409		AT1G15950	TCONS_00002409		AT1G12000	TCONS_00011503		AT1G27090	TCONS_00013528		AT1G16920	TCONS_00012203		AT1G16920	TCONS_00012203
AT2G43590	TCONS_00030639		AT1G16460	TCONS_00012126		AT1G16040	TCONS_00002421		AT1G16040	TCONS_00002421		AT1G12080	TCONS_00001812		AT1G27130	TCONS_00003865		AT1G17080	TCONS_00012215		AT1G17080	TCONS_00012215
AT2G43680	TCONS_00024867		AT1G16470	TCONS_00002474		AT1G16080	TCONS_00002427		AT1G16080	TCONS_00002427		AT1G12090	TCONS_00011513		AT1G27330	TCONS_00003891		AT1G17090	TCONS_00012216		AT1G17090	TCONS_00012216
AT2G43720	TCONS_00024874		AT1G16470	TCONS_00002480		AT1G16170	TCONS_00012088		AT1G16170	TCONS_00012088		AT1G12110	TCONS_00001817		AT1G27350	TCONS_00013548		AT1G17170	TCONS_00002586		AT1G17170	TCONS_00002586
AT2G44040	TCONS_00024911		AT1G16470	TCONS_00002481		AT1G16180	TCONS_00002439		AT1G16180	TCONS_00002439		AT1G12230	TCONS_00001845		AT1G27385	TCONS_00013569		AT1G17170	TCONS_00002597		AT1G17170	TCONS_00002597
AT2G44380	TCONS_00030778		AT1G16560	TCONS_00002496		AT1G16190	TCONS_00002442		AT1G16190	TCONS_00002442		AT1G12310	TCONS_00011536		AT1G27400	TCONS_00003901		AT1G17190	TCONS_00002599		AT1G17190	TCONS_00002599
AT2G45260	TCONS_00030904		AT1G16560	TCONS_00002498		AT1G16240	TCONS_00012099		AT1G16240	TCONS_00012099		AT1G12410	TCONS_00001873		AT1G27450	TCONS_00003907		AT1G17280	TCONS_00012236		AT1G17280	TCONS_00012236
AT2G45400	TCONS_00030917		AT1G16610	TCONS_00012147		AT1G16300	TCONS_00002452		AT1G16300	TCONS_00002452		AT1G12440	TCONS_00011556		AT1G27450	TCONS_00003909		AT1G17285	TCONS_00002619		AT1G17285	TCONS_00002619
AT2G45440	TCONS_00025129		AT1G16610	TCONS_00012148		AT1G16350	TCONS_00002458		AT1G16350	TCONS_00002458		AT1G12840	TCONS_00001943		AT1G27650	TCONS_00003935		AT1G17290	TCONS_00002620		AT1G17290	TCONS_00002620
AT2G46370	TCONS_00025276		AT1G16700	TCONS_00002516		AT1G16400	TCONS_00002464		AT1G16400	TCONS_00002464		AT1G12920	TCONS_00011619		AT1G27650	TCONS_00003936		AT1G17300	TCONS_00002622		AT1G17300	TCONS_00002622
AT2G46500	TCONS_00031060		AT1G16810	TCONS_00002534		AT1G16430	TCONS_00002468		AT1G16430	TCONS_00002468		AT1G13060	TCONS_00001977		AT1G27695	TCONS_00003945		AT1G17350	TCONS_00002628		AT1G17350	TCONS_00002628
AT2G46630	TCONS_00025323		AT1G16810	TCONS_00002535		AT1G16460	TCONS_00012126		AT1G16460	TCONS_00012126		AT1G13245	TCONS_00011658		AT1G27930	TCONS_00013660		AT1G17370	TCONS_00012250		AT1G17370	TCONS_00012250
AT2G46650	TCONS_00031083		AT1G16840	TCONS_00012179		AT1G16470	TCONS_00002480		AT1G16470	TCONS_00002480		AT1G13360	TCONS_00011675		AT1G27970	TCONS_00003976		AT1G17455	TCONS_00002645		AT1G17455	TCONS_00002645
AT2G47060	TCONS_00031157		AT1G16880	TCONS_00002547		AT1G16470	TCONS_00002481		AT1G16470	TCONS_00002481		AT1G13360	TCONS_00011676		AT1G28150	TCONS_00013697		AT1G17470	TCONS_00002649		AT1G17470	TCONS_00002649
AT2G47400	TCONS_00031192		AT1G16880	TCONS_00002550		AT1G16500	TCONS_00002485		AT1G16500	TCONS_00002485		AT1G13380	TCONS_00011679		AT1G28200	TCONS_00013701		AT1G17510	TCONS_00012274		AT1G17510	TCONS_00012274
AT2G47530	TCONS_00025468		AT1G16890	TCONS_00012196		AT1G16560	TCONS_00002496		AT1G16560	TCONS_00002496		AT1G13440	TCONS_00011687		AT1G28250	TCONS_00004015		AT1G17530	TCONS_00002662		AT1G17530	TCONS_00002662
AT2G47560	TCONS_00031208		AT1G16920	TCONS_00012203		AT1G16560	TCONS_00002498		AT1G16560	TCONS_00002498		AT1G13560	TCONS_00011712		AT1G28290	TCONS_00013715		AT1G17620	TCONS_00002673		AT1G17620	TCONS_00002673
AT2G47700	TCONS_00031226		AT1G17080	TCONS_00012215		AT1G16610	TCONS_00012147		AT1G16610	TCONS_00012147		AT1G13590	TCONS_00002040		AT1G28290	TCONS_00013716		AT1G17730	TCONS_00002685		AT1G17730	TCONS_00002685
AT3G01400	TCONS_00031341		AT1G17090	TCONS_00012216		AT1G16700	TCONS_00002516		AT1G16700	TCONS_00002516		AT1G13930	TCONS_00002089		AT1G28330	TCONS_00013727		AT1G17890	TCONS_00012326		AT1G17890	TCONS_00012326
AT3G01513	TCONS_00038706		AT1G17170	TCONS_00002586		AT1G16810	TCONS_00002534		AT1G16810	TCONS_00002534		AT1G13950	TCONS_00002090		AT1G28395	TCONS_00013744		AT1G18070	TCONS_00012352		AT1G18070	TCONS_00012352
AT3G01910	TCONS_00038770		AT1G17170	TCONS_00002597		AT1G16810	TCONS_00002535		AT1G16810	TCONS_00002535		AT1G14060	TCONS_00011775		AT1G28510	TCONS_00004055		AT1G18080	TCONS_00002721		AT1G18080	TCONS_00002721
AT3G02020	TCONS_00038784		AT1G17190	TCONS_00002599		AT1G16840	TCONS_00012179		AT1G16840	TCONS_00012179		AT1G14300	TCONS_00011808		AT1G28580	TCONS_00013776		AT1G18210	TCONS_00012380		AT1G18210	TCONS_00012380
AT3G02020	TCONS_00038785		AT1G17280	TCONS_00012236		AT1G16880	TCONS_00002547		AT1G16880	TCONS_00002547		AT1G14320	TCONS_00002164		AT1G29040	TCONS_00004088		AT1G18250	TCONS_00012385		AT1G18250	TCONS_00012385
AT3G02140	TCONS_00038798		AT1G17285	TCONS_00002619		AT1G16880	TCONS_00002550		AT1G16880	TCONS_00002550		AT1G14400	TCONS_00011826		AT1G29150	TCONS_00004112		AT1G18340	TCONS_00012407		AT1G18340	TCONS_00012407
AT3G02470	TCONS_00038831		AT1G17290	TCONS_00002620		AT1G16890	TCONS_00012196		AT1G16890	TCONS_00012196		AT1G14400	TCONS_00011827		AT1G29250	TCONS_00013855		AT1G18450	TCONS_00002764		AT1G18450	TCONS_00002764
AT3G02760	TCONS_00038877		AT1G17290	TCONS_00002621		AT1G16920	TCONS_00012203		AT1G16920	TCONS_00012203		AT1G14410	TCONS_00011828		AT1G29310	TCONS_00004135		AT1G18540	TCONS_00012431		AT1G18540	TCONS_00012431
AT3G02885	TCONS_00038904		AT1G17300	TCONS_00002622		AT1G17080	TCONS_00012215		AT1G17080	TCONS_00012215		AT1G14450	TCONS_00011833		AT1G29350	TCONS_00013866		AT1G18630	TCONS_00002793		AT1G18630	TCONS_00002793
AT3G03180	TCONS_00031614		AT1G17350	TCONS_00002628		AT1G17090	TCONS_00012216		AT1G17090	TCONS_00012216		AT1G14620	TCONS_00011856		AT1G29390	TCONS_00013870		AT1G18640	TCONS_00012448		AT1G18640	TCONS_00012448
AT3G03520	TCONS_00039003		AT1G17455	TCONS_00002645		AT1G17170	TCONS_00002586		AT1G17170	TCONS_00002586		AT1G14670	TCONS_00002217		AT1G29420	TCONS_00013879		AT1G18720	TCONS_00012456		AT1G18720	TCONS_00012456
AT3G03740	TCONS_00039034		AT1G17470	TCONS_00002649		AT1G17170	TCONS_00002597		AT1G17170	TCONS_00002597		AT1G14730	TCONS_00002232		AT1G29465	TCONS_00004151		AT1G18740	TCONS_00012457		AT1G18740	TCONS_00012457
AT3G05165	TCONS_00039279		AT1G17510	TCONS_00012274		AT1G17190	TCONS_00002599		AT1G17190	TCONS_00002599		AT1G14810	TCONS_00011896		AT1G29470	TCONS_00013888		AT1G18800	TCONS_00012465		AT1G18800	TCONS_00012465
AT3G05420	TCONS_00031962		AT1G17530	TCONS_00002662		AT1G17280	TCONS_00012236		AT1G17280	TCONS_00012236		AT1G14830	TCONS_00011901		AT1G29540	TCONS_00013896		AT1G18970	TCONS_00012486		AT1G18970	TCONS_00012486
AT3G05545	TCONS_00031993		AT1G17620	TCONS_00002673		AT1G17285	TCONS_00002619		AT1G17285	TCONS_00002619		AT1G14860	TCONS_00002245		AT1G29640	TCONS_00013899		AT1G18980	TCONS_00002845		AT1G18980	TCONS_00002845
AT3G05858	TCONS_00032050		AT1G17730	TCONS_00002685		AT1G17290	TCONS_00002620		AT1G17290	TCONS_00002620		AT1G14870	TCONS_00011907		AT1G29850	TCONS_00004207		AT1G18980	TCONS_00012487		AT1G18980	TCONS_00012487
AT3G05937	TCONS_00039394		AT1G17745	TCONS_00002686		AT1G17290	TCONS_00002621		AT1G17290	TCONS_00002621		AT1G14960	TCONS_00011919		AT1G29850	TCONS_00004208		AT1G19000	TCONS_00012490		AT1G19000	TCONS_00012490
AT3G05990	TCONS_00039402		AT1G17890	TCONS_00012326		AT1G17300	TCONS_00002622		AT1G17300	TCONS_00002622		AT1G15100	TCONS_00011936		AT1G29970	TCONS_00013943		AT1G19000	TCONS_00012491		AT1G19000	TCONS_00012491
AT3G06170	TCONS_00032090		AT1G18070	TCONS_00012352		AT1G17350	TCONS_00002628		AT1G17350	TCONS_00002628		AT1G15120	TCONS_00002281		AT1G29980	TCONS_00013945		AT1G19050	TCONS_00012496		AT1G19050	TCONS_00012496
AT3G06170	TCONS_00032096		AT1G18080	TCONS_00002721		AT1G17370	TCONS_00012250		AT1G17370	TCONS_00012250		AT1G15250	TCONS_00011969		AT1G30120	TCONS_00013962		AT1G19120	TCONS_00002871		AT1G19120	TCONS_00002871
AT3G06510	TCONS_00032151		AT1G18210	TCONS_00012380		AT1G17455	TCONS_00002645		AT1G17455	TCONS_00002645		AT1G15270	TCONS_00011970		AT1G30130	TCONS_00004258		AT1G19140	TCONS_00012506		AT1G19140	TCONS_00012506
AT3G07010	TCONS_00039599		AT1G18250	TCONS_00012385		AT1G17470	TCONS_00002649		AT1G17470	TCONS_00002649		AT1G15350	TCONS_00011983		AT1G30230	TCONS_00004267		AT1G19350	TCONS_00002896		AT1G19350	TCONS_00002896
AT3G07100	TCONS_00039614		AT1G18340	TCONS_00012407		AT1G17510	TCONS_00012274		AT1G17510	TCONS_00012274		AT1G15350	TCONS_00011984		AT1G30510	TCONS_00014016		AT1G19450	TCONS_00012546		AT1G19450	TCONS_00012546
AT3G07180	TCONS_00039632		AT1G18450	TCONS_00002764		AT1G17530	TCONS_00002662		AT1G17530	TCONS_00002662		AT1G15370	TCONS_00002326		AT1G30630	TCONS_00014045		AT1G19540	TCONS_00002936		AT1G19540	TCONS_00002936
AT3G07320	TCONS_00039655		AT1G18540	TCONS_00012431		AT1G17620	TCONS_00002673		AT1G17620	TCONS_00002673		AT1G15380	TCONS_00002327		AT1G30690	TCONS_00004342		AT1G19570	TCONS_00012560		AT1G19570	TCONS_00012560
AT3G07390	TCONS_00032274		AT1G18630	TCONS_00002793		AT1G17730	TCONS_00002685		AT1G17730	TCONS_00002685		AT1G15400	TCONS_00011994		AT1G31020	TCONS_00004391		AT1G19580	TCONS_00002940		AT1G19580	TCONS_00002940
AT3G07570	TCONS_00039694		AT1G18640	TCONS_00012448		AT1G17890	TCONS_00012326		AT1G17890	TCONS_00012326		AT1G15420	TCONS_00011995		AT1G31160	TCONS_00014112		AT1G19600	TCONS_00002941		AT1G19600	TCONS_00002941
AT3G07720	TCONS_00032324		AT1G18720	TCONS_00012456		AT1G18040	TCONS_00012344		AT1G18040	TCONS_00012344		AT1G15500	TCONS_00002345		AT1G31170	TCONS_00004410		AT1G19660	TCONS_00012570		AT1G19660	TCONS_00012570
AT3G07990	TCONS_00032375		AT1G18740	TCONS_00012457		AT1G18070	TCONS_00012352		AT1G18070	TCONS_00012352		AT1G15690	TCONS_00002369		AT1G31300	TCONS_00004430		AT1G19730	TCONS_00012593		AT1G19730	TCONS_00012593
AT3G08040	TCONS_00039756		AT1G18800	TCONS_00012465		AT1G18080	TCONS_00002721		AT1G18080	TCONS_00002721		AT1G15860	TCONS_00002388		AT1G31335	TCONS_00014136		AT1G19800	TCONS_00002955		AT1G19800	TCONS_00002955
AT3G08670	TCONS_00032408		AT1G18970	TCONS_00012486		AT1G18210	TCONS_00012380		AT1G18210	TCONS_00012380		AT1G15930	TCONS_00002403		AT1G31340	TCONS_00014138		AT1G19910	TCONS_00002967		AT1G19910	TCONS_00002967
AT3G08680	TCONS_00032410		AT1G18980	TCONS_00002845		AT1G18250	TCONS_00012385		AT1G18250	TCONS_00012385		AT1G15930	TCONS_00002404		AT1G31770	TCONS_00014189		AT1G19960	TCONS_00002973		AT1G19960	TCONS_00002973
AT3G09035	TCONS_00032472		AT1G18980	TCONS_00012487		AT1G18340	TCONS_00012407		AT1G18340	TCONS_00012407		AT1G15950	TCONS_00002409		AT1G31812	TCONS_00014199		AT1G20010	TCONS_00012628		AT1G20010	TCONS_00012628
AT3G09290	TCONS_00039875		AT1G19000	TCONS_00012490		AT1G18450	TCONS_00002764		AT1G18450	TCONS_00002764		AT1G16040	TCONS_00002421		AT1G31860	TCONS_00014212		AT1G20090	TCONS_00002993		AT1G20090	TCONS_00002993
AT3G09300	TCONS_00032496		AT1G19000	TCONS_00012491		AT1G18540	TCONS_00012431		AT1G18540	TCONS_00012431		AT1G16170	TCONS_00012088		AT1G32050	TCONS_00004528		AT1G20100	TCONS_00012640		AT1G20100	TCONS_00012640
AT3G09470	TCONS_00039897		AT1G19120	TCONS_00002871		AT1G18590	TCONS_00012436		AT1G18590	TCONS_00012436		AT1G16180	TCONS_00002439		AT1G32100	TCONS_00014238		AT1G20190	TCONS_00012648		AT1G20190	TCONS_00012648
AT3G09770	TCONS_00039937		AT1G19140	TCONS_00012506		AT1G18630	TCONS_00002793		AT1G18630	TCONS_00002793		AT1G16240	TCONS_00012099		AT1G32210	TCONS_00014256		AT1G20200	TCONS_00012651		AT1G20200	TCONS_00012651
AT3G09940	TCONS_00039964		AT1G19350	TCONS_00002896		AT1G18640	TCONS_00012448		AT1G18640	TCONS_00012448		AT1G16350	TCONS_00002458		AT1G32310	TCONS_00004567		AT1G20220	TCONS_00012654		AT1G20220	TCONS_00012654
AT3G10220	TCONS_00032627		AT1G19440	TCONS_00002917		AT1G18720	TCONS_00012456		AT1G18720	TCONS_00012456		AT1G16430	TCONS_00002468		AT1G32400	TCONS_00014279		AT1G20225	TCONS_00012658		AT1G20225	TCONS_00012658
AT3G10250	TCONS_00040014		AT1G19450	TCONS_00012546		AT1G18740	TCONS_00012457		AT1G18740	TCONS_00012457		AT1G16470	TCONS_00002474		AT1G32450	TCONS_00014283		AT1G20260	TCONS_00003013		AT1G20260	TCONS_00003013
AT3G10260	TCONS_00040017		AT1G19570	TCONS_00012560		AT1G18800	TCONS_00012465		AT1G18800	TCONS_00012465		AT1G16470	TCONS_00002481		AT1G32790	TCONS_00014327		AT1G20330	TCONS_00012666		AT1G20330	TCONS_00012666
AT3G10300	TCONS_00032643		AT1G19580	TCONS_00002940		AT1G18980	TCONS_00012487		AT1G18980	TCONS_00012487		AT1G16700	TCONS_00002516		AT1G32920	TCONS_00004658		AT1G20340	TCONS_00012667		AT1G20340	TCONS_00012667
AT3G11220	TCONS_00040150		AT1G19600	TCONS_00002941		AT1G19000	TCONS_00012490		AT1G19000	TCONS_00012490		AT1G16810	TCONS_00002534		AT1G32990	TCONS_00004667		AT1G20430	TCONS_00012676		AT1G20430	TCONS_00012676
AT3G11880	TCONS_00032864		AT1G19660	TCONS_00012570		AT1G19000	TCONS_00012491		AT1G19000	TCONS_00012491		AT1G16840	TCONS_00012179		AT1G33120	TCONS_00004683		AT1G20450	TCONS_00012678		AT1G20450	TCONS_00012678
AT3G12280	TCONS_00040336		AT1G19730	TCONS_00012593		AT1G19080	TCONS_00002853		AT1G19080	TCONS_00002853		AT1G16880	TCONS_00002550		AT1G33140	TCONS_00004685		AT1G20460	TCONS_00003032		AT1G20460	TCONS_00003032
AT3G12500	TCONS_00040365		AT1G19770	TCONS_00002954		AT1G19120	TCONS_00002871		AT1G19120	TCONS_00002871		AT1G16890	TCONS_00012196		AT1G33230	TCONS_00004693		AT1G20580	TCONS_00003044		AT1G20580	TCONS_00003044
AT3G12570	TCONS_00032969		AT1G19800	TCONS_00002955		AT1G19140	TCONS_00012506		AT1G19140	TCONS_00012506		AT1G16920	TCONS_00012203		AT1G33265	TCONS_00004705		AT1G20580	TCONS_00003045		AT1G20580	TCONS_00003045
AT3G12620	TCONS_00040391		AT1G19910	TCONS_00002967		AT1G19180	TCONS_00002878		AT1G19180	TCONS_00002878		AT1G17080	TCONS_00012215		AT1G33800	TCONS_00004758		AT1G20620	TCONS_00003051		AT1G20620	TCONS_00003051
AT3G13060	TCONS_00033032		AT1G19960	TCONS_00002973		AT1G19350	TCONS_00002896		AT1G19350	TCONS_00002896		AT1G17090	TCONS_00012216		AT1G33810	TCONS_00004759		AT1G20693	TCONS_00003070		AT1G20693	TCONS_00003070
AT3G13235	TCONS_00040494		AT1G20010	TCONS_00012628		AT1G19450	TCONS_00012546		AT1G19450	TCONS_00012546		AT1G17170	TCONS_00002586		AT1G34000	TCONS_00014473		AT1G20696	TCONS_00003075		AT1G20696	TCONS_00003075
AT3G13460	TCONS_00040523		AT1G20070	TCONS_00012637		AT1G19570	TCONS_00012560		AT1G19570	TCONS_00012560		AT1G17170	TCONS_00002597		AT1G34030	TCONS_00014478		AT1G20770	TCONS_00012722		AT1G20770	TCONS_00012722
AT3G13520	TCONS_00033133		AT1G20090	TCONS_00002993		AT1G19580	TCONS_00002940		AT1G19580	TCONS_00002940		AT1G17190	TCONS_00002599		AT1G34047	TCONS_00014491		AT1G20816	TCONS_00003095		AT1G20816	TCONS_00003095
AT3G13710	TCONS_00040575		AT1G20190	TCONS_00012648		AT1G19600	TCONS_00002941		AT1G19600	TCONS_00002941		AT1G17280	TCONS_00012236		AT1G34350	TCONS_00004844		AT1G20840	TCONS_00012734		AT1G20840	TCONS_00012734
AT3G14220	TCONS_00033273		AT1G20200	TCONS_00012651		AT1G19660	TCONS_00012570		AT1G19660	TCONS_00012570		AT1G17300	TCONS_00002622		AT1G35160	TCONS_00004899		AT1G20950	TCONS_00012757		AT1G20950	TCONS_00012757
AT3G14940	TCONS_00033392		AT1G20220	TCONS_00012654		AT1G19730	TCONS_00012593		AT1G19730	TCONS_00012593		AT1G17350	TCONS_00002628		AT1G35260	TCONS_00014610		AT1G21000	TCONS_00003120		AT1G21000	TCONS_00003120
AT3G15090	TCONS_00033427		AT1G20225	TCONS_00012658		AT1G19770	TCONS_00002954		AT1G19770	TCONS_00002954		AT1G17455	TCONS_00002645		AT1G35430	TCONS_00014631		AT1G21010	TCONS_00003122		AT1G21010	TCONS_00003122
AT3G15300	TCONS_00040812		AT1G20260	TCONS_00003013		AT1G19800	TCONS_00002955		AT1G19800	TCONS_00002955		AT1G17510	TCONS_00012274		AT1G35515	TCONS_00004938		AT1G21050	TCONS_00003124		AT1G21050	TCONS_00003124
AT3G15430	TCONS_00033500		AT1G20330	TCONS_00012666		AT1G19910	TCONS_00002967		AT1G19910	TCONS_00002967		AT1G17530	TCONS_00002662		AT1G35680	TCONS_00004958		AT1G21080	TCONS_00012773		AT1G21080	TCONS_00012773
AT3G15530	TCONS_00040852		AT1G20340	TCONS_00012667		AT1G19960	TCONS_00002973		AT1G19960	TCONS_00002973		AT1G17620	TCONS_00002673		AT1G35720	TCONS_00004961		AT1G21090	TCONS_00003133		AT1G21090	TCONS_00003133
AT3G15740	TCONS_00040885		AT1G20430	TCONS_00012676		AT1G20010	TCONS_00012628		AT1G20010	TCONS_00012628		AT1G17730	TCONS_00002685		AT1G35780	TCONS_00014668		AT1G21110	TCONS_00012778		AT1G21110	TCONS_00012778
AT3G15950	TCONS_00033570		AT1G20450	TCONS_00012678		AT1G20090	TCONS_00002993		AT1G20090	TCONS_00002993		AT1G17890	TCONS_00012326		AT1G36732	TCONS_00014713		AT1G21190	TCONS_00012788		AT1G21190	TCONS_00012788
AT3G15950	TCONS_00040919		AT1G20460	TCONS_00003032		AT1G20100	TCONS_00012639		AT1G20100	TCONS_00012639		AT1G18070	TCONS_00012352		AT1G36980	TCONS_00005019		AT1G21310	TCONS_00003152		AT1G21310	TCONS_00003152
AT3G16200	TCONS_00040952		AT1G20575	TCONS_00012704		AT1G20100	TCONS_00012640		AT1G20100	TCONS_00012640		AT1G18080	TCONS_00002721		AT1G41830	TCONS_00014747		AT1G21310	TCONS_00003153		AT1G21310	TCONS_00003153
AT3G16330	TCONS_00033623		AT1G20580	TCONS_00003044		AT1G20190	TCONS_00012648		AT1G20190	TCONS_00012648		AT1G18210	TCONS_00012380		AT1G41880	TCONS_00014753		AT1G21310	TCONS_00003154		AT1G21310	TCONS_00003154
AT3G16530	TCONS_00033674		AT1G20580	TCONS_00003045		AT1G20200	TCONS_00012651		AT1G20200	TCONS_00012651		AT1G18250	TCONS_00012385		AT1G42480	TCONS_00005044		AT1G21310	TCONS_00003156		AT1G21310	TCONS_00003156
AT3G16560	TCONS_00041006		AT1G20620	TCONS_00003051		AT1G20220	TCONS_00012654		AT1G20220	TCONS_00012654		AT1G18450	TCONS_00002764		AT1G42960	TCONS_00005059		AT1G21310	TCONS_00003157		AT1G21310	TCONS_00003157
AT3G17430	TCONS_00033800		AT1G20693	TCONS_00003070		AT1G20225	TCONS_00012658		AT1G20225	TCONS_00012658		AT1G18540	TCONS_00012431		AT1G42990	TCONS_00014773		AT1G21310	TCONS_00012796		AT1G21310	TCONS_00012796
AT3G17609	TCONS_00033828		AT1G20696	TCONS_00003075		AT1G20260	TCONS_00003012		AT1G20260	TCONS_00003012		AT1G18640	TCONS_00012448		AT1G43130	TCONS_00014784		AT1G21310	TCONS_00012797		AT1G21310	TCONS_00012797
AT3G17800	TCONS_00041186		AT1G20770	TCONS_00012722		AT1G20260	TCONS_00003013		AT1G20260	TCONS_00003013		AT1G18720	TCONS_00012456		AT1G43170	TCONS_00005087		AT1G21440	TCONS_00012820		AT1G21440	TCONS_00012820
AT3G18210	TCONS_00041229		AT1G20816	TCONS_00003095		AT1G20330	TCONS_00012666		AT1G20330	TCONS_00012666		AT1G18800	TCONS_00012465		AT1G43170	TCONS_00005088		AT1G21440	TCONS_00012821		AT1G21440	TCONS_00012821
AT3G18230	TCONS_00033950		AT1G20840	TCONS_00012734		AT1G20340	TCONS_00012667		AT1G20340	TCONS_00012667		AT1G18970	TCONS_00012486		AT1G43560	TCONS_00014794		AT1G21690	TCONS_00003216		AT1G21690	TCONS_00003216
AT3G18260	TCONS_00041238		AT1G20890	TCONS_00012746		AT1G20430	TCONS_00012676		AT1G20430	TCONS_00012676		AT1G18980	TCONS_00012487		AT1G43710	TCONS_00014818		AT1G21710	TCONS_00003221		AT1G21710	TCONS_00003221
AT3G19370	TCONS_00034114		AT1G20950	TCONS_00012757		AT1G20450	TCONS_00012678		AT1G20450	TCONS_00012678		AT1G19000	TCONS_00012490		AT1G43790	TCONS_00005127		AT1G21720	TCONS_00003227		AT1G21720	TCONS_00003227
AT3G19400	TCONS_00034119		AT1G21000	TCONS_00003120		AT1G20460	TCONS_00003032		AT1G20460	TCONS_00003032		AT1G19120	TCONS_00002871		AT1G43890	TCONS_00005143		AT1G21750	TCONS_00003232		AT1G21750	TCONS_00003232
AT3G19640	TCONS_00034160		AT1G21010	TCONS_00003122		AT1G20575	TCONS_00012704		AT1G20575	TCONS_00012704		AT1G19140	TCONS_00012506		AT1G44760	TCONS_00014884		AT1G21880	TCONS_00003252		AT1G21880	TCONS_00003252
AT3G19820	TCONS_00041472		AT1G21050	TCONS_00003124		AT1G20580	TCONS_00003044		AT1G20580	TCONS_00003044		AT1G19450	TCONS_00012546		AT1G44770	TCONS_00014889		AT1G21900	TCONS_00012877		AT1G21900	TCONS_00012877
AT3G19900	TCONS_00041488		AT1G21080	TCONS_00012773		AT1G20580	TCONS_00003045		AT1G20580	TCONS_00003045		AT1G19540	TCONS_00002936		AT1G44790	TCONS_00014895		AT1G21930	TCONS_00003256		AT1G21930	TCONS_00003256
AT3G19930	TCONS_00034206		AT1G21090	TCONS_00003133		AT1G20620	TCONS_00003051		AT1G20620	TCONS_00003051		AT1G19570	TCONS_00012560		AT1G44800	TCONS_00014896		AT1G22050	TCONS_00003268		AT1G22050	TCONS_00003268
AT3G20500	TCONS_00034296		AT1G21190	TCONS_00012788		AT1G20693	TCONS_00003070		AT1G20693	TCONS_00003070		AT1G19580	TCONS_00002940		AT1G45000	TCONS_00005217		AT1G22065	TCONS_00003271		AT1G22065	TCONS_00003271
AT3G20650	TCONS_00041597		AT1G21310	TCONS_00003151		AT1G20696	TCONS_00003075		AT1G20696	TCONS_00003075		AT1G19600	TCONS_00002941		AT1G45015	TCONS_00005223		AT1G22140	TCONS_00012909		AT1G22140	TCONS_00012909
AT3G21560	TCONS_00034446		AT1G21310	TCONS_00003152		AT1G20700	TCONS_00003081		AT1G20700	TCONS_00003081		AT1G19730	TCONS_00012593		AT1G45050	TCONS_00005226		AT1G22190	TCONS_00003284		AT1G22190	TCONS_00003284
AT3G21560	TCONS_00041721		AT1G21310	TCONS_00003153		AT1G20770	TCONS_00012722		AT1G20770	TCONS_00012722		AT1G19910	TCONS_00002967		AT1G45145	TCONS_00014928		AT1G22200	TCONS_00012919		AT1G22200	TCONS_00012919
AT3G22550	TCONS_00041829		AT1G21310	TCONS_00003154		AT1G20816	TCONS_00003095		AT1G20816	TCONS_00003095		AT1G19960	TCONS_00002973		AT1G45170	TCONS_00014937		AT1G22270	TCONS_00003291		AT1G22270	TCONS_00003291
AT3G23280	TCONS_00034669		AT1G21310	TCONS_00003156		AT1G20840	TCONS_00012734		AT1G20840	TCONS_00012734		AT1G20010	TCONS_00012628		AT1G45976	TCONS_00005263		AT1G22300	TCONS_00012930		AT1G22300	TCONS_00012930
AT3G23300	TCONS_00034674		AT1G21310	TCONS_00003157		AT1G20890	TCONS_00012746		AT1G20890	TCONS_00012746		AT1G20090	TCONS_00002993		AT1G47128	TCONS_00014999		AT1G22410	TCONS_00003310		AT1G22410	TCONS_00003310
AT3G23400	TCONS_00041940		AT1G21310	TCONS_00012796		AT1G20950	TCONS_00012757		AT1G20950	TCONS_00012757		AT1G20190	TCONS_00012648		AT1G47200	TCONS_00015001		AT1G22440	TCONS_00003316		AT1G22440	TCONS_00003316
AT3G23600	TCONS_00034722		AT1G21310	TCONS_00012797		AT1G21000	TCONS_00003120		AT1G21000	TCONS_00003120		AT1G20200	TCONS_00012651		AT1G47260	TCONS_00015006		AT1G22470	TCONS_00012954		AT1G22470	TCONS_00012954
AT3G23800	TCONS_00034755		AT1G21440	TCONS_00012820		AT1G21010	TCONS_00003122		AT1G21010	TCONS_00003122		AT1G20220	TCONS_00012654		AT1G47278	TCONS_00005308		AT1G22510	TCONS_00012958		AT1G22510	TCONS_00012958
AT3G24010	TCONS_00042041		AT1G21440	TCONS_00012821		AT1G21050	TCONS_00003124		AT1G21050	TCONS_00003124		AT1G20225	TCONS_00012658		AT1G47395	TCONS_00005328		AT1G22520	TCONS_00012966		AT1G22520	TCONS_00012966
AT3G24020	TCONS_00034788		AT1G21690	TCONS_00003216		AT1G21080	TCONS_00012773		AT1G21080	TCONS_00012773		AT1G20260	TCONS_00003013		AT1G47400	TCONS_00005329		AT1G22640	TCONS_00003339		AT1G22640	TCONS_00003339
AT3G24040	TCONS_00042044		AT1G21710	TCONS_00003221		AT1G21090	TCONS_00003133		AT1G21090	TCONS_00003133		AT1G20330	TCONS_00012666		AT1G47420	TCONS_00015026		AT1G22750	TCONS_00003365		AT1G22750	TCONS_00003365
AT3G24300	TCONS_00034820		AT1G21720	TCONS_00003227		AT1G21110	TCONS_00012778		AT1G21110	TCONS_00012778		AT1G20430	TCONS_00012676		AT1G47530	TCONS_00005353		AT1G22780	TCONS_00003376		AT1G22780	TCONS_00003376
AT3G24420	TCONS_00042106		AT1G21750	TCONS_00003232		AT1G21190	TCONS_00012788		AT1G21190	TCONS_00012788		AT1G20450	TCONS_00012678		AT1G47640	TCONS_00015063		AT1G22790	TCONS_00003378		AT1G22790	TCONS_00003378
AT3G24480	TCONS_00034837		AT1G21880	TCONS_00003252		AT1G21310	TCONS_00003152		AT1G21310	TCONS_00003152		AT1G20460	TCONS_00003032		AT1G47670	TCONS_00015067		AT1G22840	TCONS_00003386		AT1G22840	TCONS_00003386
AT3G24520	TCONS_00034847		AT1G21900	TCONS_00012877		AT1G21310	TCONS_00003153		AT1G21310	TCONS_00003153		AT1G20575	TCONS_00012704		AT1G47740	TCONS_00005387		AT1G22885	TCONS_00003397		AT1G22885	TCONS_00003397
AT3G24550	TCONS_00034860		AT1G21930	TCONS_00003256		AT1G21310	TCONS_00003154		AT1G21310	TCONS_00003154		AT1G20580	TCONS_00003044		AT1G47820	TCONS_00005398		AT1G22920	TCONS_00013009		AT1G22920	TCONS_00013009
AT3G24670	TCONS_00042143		AT1G22050	TCONS_00003268		AT1G21310	TCONS_00003156		AT1G21310	TCONS_00003156		AT1G20580	TCONS_00003045		AT1G47820	TCONS_00005399		AT1G22930	TCONS_00003406		AT1G22930	TCONS_00003406
AT3G24670	TCONS_00042144		AT1G22065	TCONS_00003271		AT1G21310	TCONS_00003157		AT1G21310	TCONS_00003157		AT1G20620	TCONS_00003051		AT1G47830	TCONS_00015086		AT1G23040	TCONS_00003423		AT1G23040	TCONS_00003423
AT3G24800	TCONS_00034889		AT1G22140	TCONS_00012909		AT1G21310	TCONS_00012796		AT1G21310	TCONS_00012796		AT1G20693	TCONS_00003070		AT1G48030	TCONS_00015111		AT1G23120	TCONS_00003432		AT1G23120	TCONS_00003432
AT3G25655	TCONS_00042240		AT1G22190	TCONS_00003284		AT1G21310	TCONS_00012797		AT1G21310	TCONS_00012797		AT1G20696	TCONS_00003075		AT1G48140	TCONS_00005431		AT1G23140	TCONS_00013060		AT1G23140	TCONS_00013060
AT3G25790	TCONS_00035019		AT1G22200	TCONS_00012919		AT1G21440	TCONS_00012820		AT1G21440	TCONS_00012820		AT1G20840	TCONS_00012734		AT1G48160	TCONS_00015133		AT1G23150	TCONS_00003437		AT1G23150	TCONS_00003437
AT3G25870	TCONS_00042271		AT1G22270	TCONS_00003291		AT1G21440	TCONS_00012821		AT1G21440	TCONS_00012821		AT1G20950	TCONS_00012757		AT1G48200	TCONS_00015139		AT1G23190	TCONS_00003450		AT1G23190	TCONS_00003450
AT3G26090	TCONS_00035082		AT1G22300	TCONS_00012930		AT1G21690	TCONS_00003216		AT1G21690	TCONS_00003216		AT1G21010	TCONS_00003122		AT1G48310	TCONS_00015149		AT1G23205	TCONS_00013063		AT1G23205	TCONS_00013063
AT3G26330	TCONS_00042319		AT1G22330	TCONS_00003301		AT1G21710	TCONS_00003221		AT1G21710	TCONS_00003221		AT1G21050	TCONS_00003124		AT1G48350	TCONS_00005464		AT1G23260	TCONS_00013072		AT1G23260	TCONS_00013072
AT3G26570	TCONS_00035137		AT1G22410	TCONS_00003310		AT1G21720	TCONS_00003227		AT1G21720	TCONS_00003227		AT1G21080	TCONS_00012773		AT1G48410	TCONS_00005472		AT1G23280	TCONS_00013079		AT1G23280	TCONS_00013079
AT3G26670	TCONS_00042369		AT1G22440	TCONS_00003316		AT1G21750	TCONS_00003232		AT1G21750	TCONS_00003232		AT1G21090	TCONS_00003133		AT1G48420	TCONS_00015176		AT1G23290	TCONS_00003463		AT1G23290	TCONS_00003463
AT3G26830	TCONS_00035188		AT1G22470	TCONS_00012954		AT1G21880	TCONS_00003252		AT1G21880	TCONS_00003252		AT1G21110	TCONS_00012778		AT1G48440	TCONS_00005477		AT1G23410	TCONS_00003478		AT1G23410	TCONS_00003478
AT3G27060	TCONS_00035213		AT1G22510	TCONS_00012958		AT1G21900	TCONS_00012877		AT1G21900	TCONS_00012877		AT1G21190	TCONS_00012788		AT1G48598	TCONS_00005521		AT1G23440	TCONS_00003481		AT1G23440	TCONS_00003481
AT3G27270	TCONS_00035240		AT1G22520	TCONS_00012966		AT1G21930	TCONS_00003256		AT1G21930	TCONS_00003256		AT1G21310	TCONS_00003152		AT1G48630	TCONS_00015204		AT1G23490	TCONS_00003492		AT1G23490	TCONS_00003492
AT3G28550	TCONS_00035419		AT1G22530	TCONS_00012967		AT1G22050	TCONS_00003268		AT1G22050	TCONS_00003268		AT1G21310	TCONS_00003153		AT1G48750	TCONS_00005541		AT1G23720	TCONS_00013142		AT1G23720	TCONS_00013142
AT3G28550	TCONS_00042672		AT1G22530	TCONS_00012968		AT1G22065	TCONS_00003271		AT1G22065	TCONS_00003271		AT1G21310	TCONS_00003154		AT1G48830	TCONS_00015232		AT1G23720	TCONS_00013150		AT1G23720	TCONS_00013150
AT3G28550	TCONS_00042678		AT1G22640	TCONS_00003339		AT1G22140	TCONS_00012909		AT1G22140	TCONS_00012909		AT1G21310	TCONS_00003156		AT1G48830	TCONS_00015233		AT1G23750	TCONS_00003508		AT1G23750	TCONS_00003508
AT3G28550	TCONS_00042679		AT1G22750	TCONS_00003365		AT1G22190	TCONS_00003284		AT1G22190	TCONS_00003284		AT1G21310	TCONS_00012796		AT1G48920	TCONS_00005560		AT1G23820	TCONS_00003516		AT1G23820	TCONS_00003516
AT3G28670	TCONS_00035433		AT1G22780	TCONS_00003376		AT1G22200	TCONS_00012919		AT1G22200	TCONS_00012919		AT1G21310	TCONS_00012797		AT1G49140	TCONS_00015276		AT1G23860	TCONS_00013169		AT1G23860	TCONS_00013169
AT3G28910	TCONS_00035463		AT1G22840	TCONS_00003386		AT1G22270	TCONS_00003291		AT1G22270	TCONS_00003291		AT1G21440	TCONS_00012821		AT1G49240	TCONS_00005604		AT1G24050	TCONS_00003545		AT1G24050	TCONS_00003545
AT3G29250	TCONS_00042786		AT1G22880	TCONS_00003392		AT1G22300	TCONS_00012930		AT1G22300	TCONS_00012930		AT1G21720	TCONS_00003227		AT1G49250	TCONS_00005606		AT1G24240	TCONS_00003566		AT1G24240	TCONS_00003566
AT3G29360	TCONS_00035527		AT1G22885	TCONS_00003397		AT1G22410	TCONS_00003310		AT1G22410	TCONS_00003310		AT1G21750	TCONS_00003232		AT1G49300	TCONS_00005611		AT1G24267	TCONS_00013235		AT1G24267	TCONS_00013235
AT3G29780	TCONS_00042853		AT1G22920	TCONS_00013009		AT1G22440	TCONS_00003316		AT1G22440	TCONS_00003316		AT1G21900	TCONS_00012877		AT1G49300	TCONS_00005613		AT1G24350	TCONS_00013251		AT1G24350	TCONS_00013251
AT3G30390	TCONS_00042887		AT1G22930	TCONS_00003406		AT1G22470	TCONS_00012954		AT1G22470	TCONS_00012954		AT1G21930	TCONS_00003256		AT1G49400	TCONS_00005630		AT1G24360	TCONS_00003590		AT1G24360	TCONS_00003590
AT3G41762	TCONS_00035670		AT1G23040	TCONS_00003423		AT1G22510	TCONS_00012958		AT1G22510	TCONS_00012958		AT1G22065	TCONS_00003271		AT1G49470	TCONS_00005635		AT1G24510	TCONS_00013263		AT1G24510	TCONS_00013263
AT3G41762	TCONS_00042973		AT1G23120	TCONS_00003432		AT1G22520	TCONS_00012966		AT1G22520	TCONS_00012966		AT1G22140	TCONS_00012909		AT1G49510	TCONS_00005641		AT1G24625	TCONS_00013279		AT1G24625	TCONS_00013279
AT3G42950	TCONS_00035715		AT1G23140	TCONS_00013060		AT1G22530	TCONS_00012967		AT1G22530	TCONS_00012967		AT1G22190	TCONS_00003284		AT1G49590	TCONS_00005652		AT1G25220	TCONS_00013298		AT1G25220	TCONS_00013298
AT3G43960	TCONS_00043107		AT1G23190	TCONS_00003450		AT1G22530	TCONS_00012968		AT1G22530	TCONS_00012968		AT1G22200	TCONS_00012919		AT1G49760	TCONS_00005673		AT1G25230	TCONS_00013300		AT1G25230	TCONS_00013300
AT3G44200	TCONS_00035838		AT1G23260	TCONS_00013072		AT1G22640	TCONS_00003339		AT1G22640	TCONS_00003339		AT1G22270	TCONS_00003291		AT1G49850	TCONS_00015366		AT1G25260	TCONS_00013305		AT1G25260	TCONS_00013305
AT3G44430	TCONS_00035871		AT1G23280	TCONS_00013079		AT1G22750	TCONS_00003365		AT1G22750	TCONS_00003365		AT1G22300	TCONS_00012930		AT1G49860	TCONS_00005684		AT1G25275	TCONS_00003657		AT1G25275	TCONS_00003657
AT3G44450	TCONS_00043172		AT1G23290	TCONS_00003463		AT1G22750	TCONS_00003366		AT1G22750	TCONS_00003366		AT1G22410	TCONS_00003310		AT1G50060	TCONS_00005707		AT1G25350	TCONS_00013313		AT1G25350	TCONS_00013313
AT3G44550	TCONS_00035887		AT1G23310	TCONS_00013084		AT1G22780	TCONS_00003376		AT1G22780	TCONS_00003376		AT1G22470	TCONS_00012954		AT1G50370	TCONS_00005734		AT1G25420	TCONS_00003685		AT1G25420	TCONS_00003685
AT3G44940	TCONS_00043231		AT1G23410	TCONS_00003478		AT1G22790	TCONS_00003378		AT1G22790	TCONS_00003378		AT1G22520	TCONS_00012966		AT1G50430	TCONS_00015459		AT1G25530	TCONS_00013338		AT1G25530	TCONS_00013338
AT3G45070	TCONS_00043249		AT1G23440	TCONS_00003481		AT1G22840	TCONS_00003386		AT1G22840	TCONS_00003386		AT1G22750	TCONS_00003365		AT1G50490	TCONS_00015467		AT1G25550	TCONS_00003705		AT1G25550	TCONS_00003705
AT3G46540	TCONS_00043435		AT1G23490	TCONS_00003492		AT1G22885	TCONS_00003397		AT1G22885	TCONS_00003397		AT1G22780	TCONS_00003376		AT1G50640	TCONS_00015492		AT1G25682	TCONS_00013354		AT1G25682	TCONS_00013354
AT3G46620	TCONS_00043447		AT1G23720	TCONS_00003499		AT1G22920	TCONS_00013009		AT1G22920	TCONS_00013009		AT1G22840	TCONS_00003386		AT1G50740	TCONS_00005782		AT1G26250	TCONS_00003734		AT1G26250	TCONS_00003734
AT3G46630	TCONS_00043449		AT1G23720	TCONS_00013142		AT1G22930	TCONS_00003406		AT1G22930	TCONS_00003406		AT1G22885	TCONS_00003397		AT1G50920	TCONS_00005793		AT1G26250	TCONS_00013397		AT1G26250	TCONS_00013397
AT3G46820	TCONS_00043470		AT1G23720	TCONS_00013150		AT1G23040	TCONS_00003423		AT1G23040	TCONS_00003423		AT1G22920	TCONS_00013009		AT1G51070	TCONS_00005813		AT1G26250	TCONS_00013412		AT1G26250	TCONS_00013412
AT3G46900	TCONS_00036195		AT1G23750	TCONS_00003508		AT1G23120	TCONS_00003432		AT1G23120	TCONS_00003432		AT1G22930	TCONS_00003406		AT1G51160	TCONS_00005824		AT1G26300	TCONS_00013426		AT1G26300	TCONS_00013426
AT3G47710	TCONS_00036294		AT1G23820	TCONS_00003516		AT1G23150	TCONS_00003437		AT1G23150	TCONS_00003437		AT1G23040	TCONS_00003423		AT1G51200	TCONS_00005830		AT1G26340	TCONS_00003750		AT1G26340	TCONS_00003750
AT3G47860	TCONS_00043599		AT1G23860	TCONS_00013169		AT1G23190	TCONS_00003450		AT1G23190	TCONS_00003450		AT1G23120	TCONS_00003432		AT1G51400	TCONS_00015569		AT1G26470	TCONS_00003767		AT1G26470	TCONS_00003767
AT3G47930	TCONS_00036321		AT1G23960	TCONS_00013189		AT1G23260	TCONS_00013072		AT1G23260	TCONS_00013072		AT1G23150	TCONS_00003437		AT1G51510	TCONS_00015584		AT1G26530	TCONS_00003771		AT1G26530	TCONS_00003771
AT3G48730	TCONS_00036435		AT1G24050	TCONS_00003545		AT1G23280	TCONS_00013077		AT1G23280	TCONS_00013077		AT1G23190	TCONS_00003450		AT1G51650	TCONS_00005893		AT1G26550	TCONS_00003775		AT1G26550	TCONS_00003775
AT3G48870	TCONS_00043736		AT1G24240	TCONS_00003566		AT1G23280	TCONS_00013079		AT1G23280	TCONS_00013079		AT1G23260	TCONS_00013072		AT1G51680	TCONS_00015607		AT1G26630	TCONS_00003784		AT1G26630	TCONS_00003784
AT3G49330	TCONS_00043810		AT1G24267	TCONS_00013235		AT1G23290	TCONS_00003463		AT1G23290	TCONS_00003463		AT1G23290	TCONS_00003463		AT1G51710	TCONS_00015618		AT1G26630	TCONS_00003786		AT1G26630	TCONS_00003786
AT3G49760	TCONS_00043875		AT1G24310	TCONS_00003581		AT1G23310	TCONS_00013084		AT1G23310	TCONS_00013084		AT1G23410	TCONS_00003478		AT1G51730	TCONS_00015624		AT1G26665	TCONS_00003794		AT1G26665	TCONS_00003794
AT3G50300	TCONS_00043944		AT1G24350	TCONS_00013251		AT1G23410	TCONS_00003478		AT1G23410	TCONS_00003478		AT1G23440	TCONS_00003481		AT1G51980	TCONS_00015663		AT1G26670	TCONS_00003796		AT1G26670	TCONS_00003796
AT3G50350	TCONS_00036643		AT1G24360	TCONS_00003590		AT1G23440	TCONS_00003481		AT1G23440	TCONS_00003481		AT1G23490	TCONS_00003492		AT1G52070	TCONS_00015683		AT1G26690	TCONS_00013472		AT1G26690	TCONS_00013472
AT3G50740	TCONS_00036683		AT1G24510	TCONS_00013263		AT1G23490	TCONS_00003492		AT1G23490	TCONS_00003492		AT1G23720	TCONS_00003499		AT1G52200	TCONS_00015704		AT1G26740	TCONS_00013481		AT1G26740	TCONS_00013481
AT3G50960	TCONS_00044032		AT1G24625	TCONS_00013279		AT1G23720	TCONS_00013142		AT1G23720	TCONS_00013142		AT1G23720	TCONS_00013142		AT1G52280	TCONS_00015719		AT1G26750	TCONS_00003807		AT1G26750	TCONS_00003807
AT3G51050	TCONS_00036719		AT1G24880	TCONS_00003634		AT1G23720	TCONS_00013150		AT1G23720	TCONS_00013150		AT1G23720	TCONS_00013150		AT1G52300	TCONS_00015722		AT1G26840	TCONS_00003824		AT1G26840	TCONS_00003824
AT3G51130	TCONS_00036733		AT1G24880	TCONS_00003635		AT1G23750	TCONS_00003508		AT1G23750	TCONS_00003508		AT1G23750	TCONS_00003508		AT1G52600	TCONS_00006020		AT1G26850	TCONS_00013494		AT1G26850	TCONS_00013494
AT3G51160	TCONS_00044062		AT1G25054	TCONS_00003640		AT1G23820	TCONS_00003516		AT1G23820	TCONS_00003516		AT1G23820	TCONS_00003516		AT1G52670	TCONS_00015767		AT1G26880	TCONS_00013502		AT1G26880	TCONS_00013502
AT3G51250	TCONS_00036747		AT1G25211	TCONS_00003650		AT1G23860	TCONS_00013169		AT1G23860	TCONS_00013169		AT1G23860	TCONS_00013169		AT1G52720	TCONS_00006034		AT1G26910	TCONS_00003830		AT1G26910	TCONS_00003830
AT3G51330	TCONS_00036769		AT1G25220	TCONS_00013298		AT1G23960	TCONS_00013189		AT1G23960	TCONS_00013189		AT1G24050	TCONS_00003545		AT1G52760	TCONS_00006044		AT1G26920	TCONS_00003837		AT1G26920	TCONS_00003837
AT3G51370	TCONS_00036780		AT1G25230	TCONS_00013300		AT1G24050	TCONS_00003545		AT1G24050	TCONS_00003545		AT1G24267	TCONS_00013235		AT1G52910	TCONS_00006060		AT1G26940	TCONS_00003839		AT1G26940	TCONS_00003839
AT3G51390	TCONS_00036783		AT1G25260	TCONS_00013305		AT1G24240	TCONS_00003566		AT1G24240	TCONS_00003566		AT1G24350	TCONS_00013251		AT1G52930	TCONS_00006061		AT1G26960	TCONS_00003844		AT1G26960	TCONS_00003844
AT3G51430	TCONS_00036791		AT1G25275	TCONS_00003657		AT1G24267	TCONS_00013235		AT1G24267	TCONS_00013235		AT1G24360	TCONS_00003590		AT1G53030	TCONS_00015811		AT1G27000	TCONS_00003848		AT1G27000	TCONS_00003848
AT3G51780	TCONS_00044139		AT1G25350	TCONS_00013313		AT1G24310	TCONS_00003581		AT1G24310	TCONS_00003581		AT1G24510	TCONS_00013263		AT1G53210	TCONS_00006103		AT1G27020	TCONS_00003850		AT1G27020	TCONS_00003850
AT3G51820	TCONS_00044147		AT1G25380	TCONS_00003682		AT1G24350	TCONS_00013251		AT1G24350	TCONS_00013251		AT1G24625	TCONS_00013279		AT1G53240	TCONS_00015834		AT1G27030	TCONS_00003855		AT1G27030	TCONS_00003855
AT3G52120	TCONS_00036896		AT1G25420	TCONS_00003685		AT1G24360	TCONS_00003590		AT1G24360	TCONS_00003590		AT1G25220	TCONS_00013298		AT1G53400	TCONS_00006130		AT1G27050	TCONS_00003858		AT1G27050	TCONS_00003858
AT3G52460	TCONS_00036955		AT1G25530	TCONS_00013338		AT1G24510	TCONS_00013263		AT1G24510	TCONS_00013263		AT1G25230	TCONS_00013300		AT1G53520	TCONS_00015885		AT1G27090	TCONS_00013528		AT1G27090	TCONS_00013528
AT3G52500	TCONS_00036959		AT1G25550	TCONS_00003705		AT1G24625	TCONS_00013279		AT1G24625	TCONS_00013279		AT1G25260	TCONS_00013305		AT1G53560	TCONS_00015888		AT1G27130	TCONS_00003865		AT1G27130	TCONS_00003865
AT3G52740	TCONS_00037007		AT1G25682	TCONS_00013354		AT1G24880	TCONS_00003634		AT1G24880	TCONS_00003634		AT1G25275	TCONS_00003657		AT1G53670	TCONS_00006177		AT1G27330	TCONS_00003891		AT1G27330	TCONS_00003891
AT3G52870	TCONS_00044305		AT1G26110	TCONS_00013368		AT1G24880	TCONS_00003635		AT1G24880	TCONS_00003635		AT1G25530	TCONS_00013338		AT1G53760	TCONS_00015949		AT1G27350	TCONS_00013548		AT1G27350	TCONS_00013548
AT3G52990	TCONS_00044325		AT1G26250	TCONS_00003734		AT1G25054	TCONS_00003640		AT1G25054	TCONS_00003640		AT1G26250	TCONS_00003734		AT1G53850	TCONS_00015964		AT1G27385	TCONS_00013569		AT1G27385	TCONS_00013569
AT3G53260	TCONS_00044350		AT1G26270	TCONS_00003740		AT1G25211	TCONS_00003650		AT1G25211	TCONS_00003650		AT1G26340	TCONS_00003750		AT1G53910	TCONS_00006213		AT1G27400	TCONS_00003901		AT1G27400	TCONS_00003901
AT3G53780	TCONS_00044447		AT1G26300	TCONS_00013426		AT1G25220	TCONS_00013298		AT1G25220	TCONS_00013298		AT1G26470	TCONS_00003767		AT1G54000	TCONS_00015977		AT1G27450	TCONS_00003907		AT1G27450	TCONS_00003907
AT3G53900	TCONS_00044465		AT1G26340	TCONS_00003750		AT1G25230	TCONS_00013300		AT1G25230	TCONS_00013300		AT1G26550	TCONS_00003775		AT1G54030	TCONS_00006231		AT1G27450	TCONS_00003909		AT1G27450	TCONS_00003909
AT3G53970	TCONS_00037176		AT1G26450	TCONS_00013449		AT1G25260	TCONS_00013305		AT1G25260	TCONS_00013305		AT1G26630	TCONS_00003784		AT1G54080	TCONS_00015989		AT1G27650	TCONS_00003935		AT1G27650	TCONS_00003935
AT3G54580	TCONS_00037249		AT1G26460	TCONS_00003765		AT1G25275	TCONS_00003657		AT1G25275	TCONS_00003657		AT1G26630	TCONS_00003786		AT1G54250	TCONS_00006268		AT1G27650	TCONS_00003936		AT1G27650	TCONS_00003936
AT3G54580	TCONS_00037250		AT1G26470	TCONS_00003767		AT1G25350	TCONS_00013313		AT1G25350	TCONS_00013313		AT1G26665	TCONS_00003794		AT1G54270	TCONS_00006275		AT1G27695	TCONS_00003945		AT1G27695	TCONS_00003945
AT3G54580	TCONS_00037255		AT1G26550	TCONS_00003775		AT1G25380	TCONS_00003682		AT1G25380	TCONS_00003682		AT1G26670	TCONS_00003796		AT1G54290	TCONS_00016020		AT1G27930	TCONS_00013660		AT1G27930	TCONS_00013660
AT3G54580	TCONS_00037261		AT1G26630	TCONS_00003784		AT1G25420	TCONS_00003685		AT1G25420	TCONS_00003685		AT1G26690	TCONS_00013472		AT1G54320	TCONS_00016022		AT1G27970	TCONS_00003976		AT1G27970	TCONS_00003976
AT3G54580	TCONS_00037268		AT1G26630	TCONS_00003786		AT1G25530	TCONS_00013338		AT1G25530	TCONS_00013338		AT1G26850	TCONS_00013494		AT1G54410	TCONS_00016040		AT1G28070	TCONS_00003988		AT1G28070	TCONS_00003988
AT3G54580	TCONS_00044577		AT1G26665	TCONS_00003794		AT1G25550	TCONS_00003705		AT1G25550	TCONS_00003705		AT1G26880	TCONS_00013502		AT1G54580	TCONS_00006333		AT1G28110	TCONS_00013687		AT1G28110	TCONS_00013687
AT3G54590	TCONS_00044581		AT1G26670	TCONS_00003796		AT1G25682	TCONS_00013354		AT1G25682	TCONS_00013354		AT1G26910	TCONS_00003830		AT1G54630	TCONS_00016075		AT1G28120	TCONS_00013689		AT1G28120	TCONS_00013689
AT3G54660	TCONS_00044603		AT1G26690	TCONS_00013472		AT1G26110	TCONS_00013361		AT1G26110	TCONS_00013361		AT1G26920	TCONS_00003837		AT1G54770	TCONS_00006358		AT1G28140	TCONS_00013694		AT1G28140	TCONS_00013694
AT3G54890	TCONS_00044650		AT1G26750	TCONS_00003807		AT1G26250	TCONS_00003734		AT1G26250	TCONS_00003734		AT1G27000	TCONS_00003848		AT1G54830	TCONS_00006367		AT1G28150	TCONS_00013697		AT1G28150	TCONS_00013697
AT3G55230	TCONS_00037378		AT1G26840	TCONS_00003824		AT1G26300	TCONS_00013426		AT1G26300	TCONS_00013426		AT1G27020	TCONS_00003850		AT1G54990	TCONS_00006384		AT1G28200	TCONS_00013701		AT1G28200	TCONS_00013701
AT3G55230	TCONS_00044707		AT1G26850	TCONS_00013494		AT1G26340	TCONS_00003750		AT1G26340	TCONS_00003750		AT1G27030	TCONS_00003855		AT1G55160	TCONS_00006410		AT1G28250	TCONS_00004015		AT1G28250	TCONS_00004015
AT3G55370	TCONS_00037400		AT1G26880	TCONS_00013502		AT1G26450	TCONS_00013449		AT1G26450	TCONS_00013449		AT1G27050	TCONS_00003858		AT1G55205	TCONS_00006420		AT1G28280	TCONS_00013712		AT1G28280	TCONS_00013712
AT3G55450	TCONS_00037418		AT1G26910	TCONS_00003830		AT1G26460	TCONS_00003765		AT1G26460	TCONS_00003765		AT1G27090	TCONS_00013528		AT1G55210	TCONS_00016140		AT1G28290	TCONS_00013715		AT1G28290	TCONS_00013715
AT3G55830	TCONS_00037493		AT1G26920	TCONS_00003837		AT1G26470	TCONS_00003767		AT1G26470	TCONS_00003767		AT1G27130	TCONS_00003865		AT1G55265	TCONS_00006433		AT1G28290	TCONS_00013716		AT1G28290	TCONS_00013716
AT3G56860	TCONS_00044909		AT1G26940	TCONS_00003839		AT1G26550	TCONS_00003775		AT1G26550	TCONS_00003775		AT1G27330	TCONS_00003891		AT1G55310	TCONS_00006438		AT1G28330	TCONS_00013729		AT1G28330	TCONS_00013729
AT3G56930	TCONS_00037647		AT1G26960	TCONS_00003844		AT1G26630	TCONS_00003784		AT1G26630	TCONS_00003784		AT1G27350	TCONS_00013548		AT1G55805	TCONS_00016241		AT1G28395	TCONS_00013741		AT1G28395	TCONS_00013741
AT3G56940	TCONS_00037648		AT1G27000	TCONS_00003848		AT1G26630	TCONS_00003786		AT1G26630	TCONS_00003786		AT1G27385	TCONS_00013569		AT1G55840	TCONS_00006525		AT1G28395	TCONS_00013744		AT1G28395	TCONS_00013744
AT3G57020	TCONS_00044931		AT1G27020	TCONS_00003850		AT1G26665	TCONS_00003794		AT1G26665	TCONS_00003794		AT1G27400	TCONS_00003901		AT1G55990	TCONS_00006549		AT1G28490	TCONS_00004048		AT1G28490	TCONS_00004048
AT3G59350	TCONS_00037979		AT1G27030	TCONS_00003855		AT1G26670	TCONS_00003796		AT1G26670	TCONS_00003796		AT1G27450	TCONS_00003907		AT1G56070	TCONS_00016280		AT1G28510	TCONS_00004055		AT1G28510	TCONS_00004055
AT3G59690	TCONS_00038034		AT1G27050	TCONS_00003858		AT1G26690	TCONS_00013472		AT1G26690	TCONS_00013472		AT1G27450	TCONS_00003909		AT1G56200	TCONS_00006580		AT1G28580	TCONS_00013776		AT1G28580	TCONS_00013776
AT3G59930	TCONS_00038064		AT1G27090	TCONS_00013528		AT1G26740	TCONS_00013481		AT1G26740	TCONS_00013481		AT1G27650	TCONS_00003935		AT1G56220	TCONS_00006584		AT1G28815	TCONS_00004070		AT1G28815	TCONS_00004070
AT3G60720	TCONS_00038187		AT1G27130	TCONS_00003865		AT1G26750	TCONS_00003807		AT1G26750	TCONS_00003807		AT1G27650	TCONS_00003936		AT1G56220	TCONS_00006586		AT1G29025	TCONS_00013827		AT1G29025	TCONS_00013827
AT3G60830	TCONS_00038204		AT1G27290	TCONS_00003885		AT1G26840	TCONS_00003824		AT1G26840	TCONS_00003824		AT1G27695	TCONS_00003945		AT1G56280	TCONS_00016320		AT1G29040	TCONS_00004088		AT1G29040	TCONS_00004088
AT3G61580	TCONS_00045591		AT1G27330	TCONS_00003891		AT1G26850	TCONS_00013494		AT1G26850	TCONS_00013494		AT1G27930	TCONS_00013660		AT1G56320	TCONS_00016331		AT1G29060	TCONS_00004093		AT1G29060	TCONS_00004093
AT3G61590	TCONS_00038328		AT1G27350	TCONS_00013548		AT1G26880	TCONS_00013502		AT1G26880	TCONS_00013502		AT1G27970	TCONS_00003976		AT1G56340	TCONS_00016333		AT1G29150	TCONS_00004112		AT1G29150	TCONS_00004112
AT3G61870	TCONS_00038369		AT1G27385	TCONS_00013569		AT1G26910	TCONS_00003830		AT1G26910	TCONS_00003830		AT1G28150	TCONS_00013697		AT1G56450	TCONS_00006615		AT1G29250	TCONS_00013855		AT1G29250	TCONS_00013855
AT3G62020	TCONS_00045670		AT1G27400	TCONS_00003901		AT1G26920	TCONS_00003837		AT1G26920	TCONS_00003837		AT1G28200	TCONS_00013701		AT1G56580	TCONS_00016360		AT1G29260	TCONS_00004128		AT1G29260	TCONS_00004128
AT3G62030	TCONS_00038388		AT1G27450	TCONS_00003907		AT1G26940	TCONS_00003839		AT1G26940	TCONS_00003839		AT1G28250	TCONS_00004015		AT1G56700	TCONS_00006645		AT1G29270	TCONS_00004130		AT1G29270	TCONS_00004130
AT3G62290	TCONS_00038421		AT1G27450	TCONS_00003909		AT1G26960	TCONS_00003844		AT1G26960	TCONS_00003844		AT1G28290	TCONS_00013715		AT1G56700	TCONS_00006647		AT1G29280	TCONS_00004131		AT1G29280	TCONS_00004131
AT3G62660	TCONS_00045764		AT1G27650	TCONS_00003935		AT1G27000	TCONS_00003848		AT1G27000	TCONS_00003848		AT1G28290	TCONS_00013716		AT1G57540	TCONS_00016383		AT1G29280	TCONS_00004132		AT1G29280	TCONS_00004132
AT3G62770	TCONS_00045775		AT1G27650	TCONS_00003936		AT1G27020	TCONS_00003850		AT1G27020	TCONS_00003850		AT1G28330	TCONS_00013727		AT1G57620	TCONS_00006661		AT1G29310	TCONS_00004135		AT1G29310	TCONS_00004135
AT3G63130	TCONS_00038533		AT1G27695	TCONS_00003945		AT1G27030	TCONS_00003855		AT1G27030	TCONS_00003855		AT1G28395	TCONS_00013744		AT1G57660	TCONS_00006665		AT1G29320	TCONS_00004136		AT1G29320	TCONS_00004136
AT3G63260	TCONS_00045858		AT1G27930	TCONS_00013660		AT1G27050	TCONS_00003858		AT1G27050	TCONS_00003858		AT1G28510	TCONS_00004055		AT1G57680	TCONS_00016397		AT1G29330	TCONS_00013862		AT1G29330	TCONS_00013862
AT3G63540	TCONS_00045903		AT1G27970	TCONS_00003976		AT1G27090	TCONS_00013528		AT1G27090	TCONS_00013528		AT1G28580	TCONS_00013776		AT1G57720	TCONS_00006671		AT1G29350	TCONS_00013866		AT1G29350	TCONS_00013866
AT3G66658	TCONS_00039530		AT1G28070	TCONS_00003988		AT1G27130	TCONS_00003865		AT1G27130	TCONS_00003865		AT1G29040	TCONS_00004088		AT1G57720	TCONS_00006673		AT1G29390	TCONS_00013870		AT1G29390	TCONS_00013870
AT4G00300	TCONS_00051702		AT1G28110	TCONS_00013687		AT1G27290	TCONS_00003885		AT1G27290	TCONS_00003885		AT1G29150	TCONS_00004112		AT1G57765	TCONS_00006676		AT1G29420	TCONS_00013879		AT1G29420	TCONS_00013879
AT4G00660	TCONS_00046004		AT1G28120	TCONS_00013689		AT1G27330	TCONS_00003891		AT1G27330	TCONS_00003891		AT1G29250	TCONS_00013855		AT1G58025	TCONS_00006690		AT1G29465	TCONS_00004151		AT1G29465	TCONS_00004151
AT4G00752	TCONS_00051779		AT1G28140	TCONS_00013694		AT1G27350	TCONS_00013548		AT1G27350	TCONS_00013548		AT1G29310	TCONS_00004135		AT1G58380	TCONS_00006741		AT1G29470	TCONS_00013888		AT1G29470	TCONS_00013888
AT4G01390	TCONS_00051868		AT1G28150	TCONS_00013697		AT1G27385	TCONS_00013569		AT1G27385	TCONS_00013569		AT1G29350	TCONS_00013866		AT1G59830	TCONS_00016569		AT1G29540	TCONS_00013896		AT1G29540	TCONS_00013896
AT4G01430	TCONS_00046127		AT1G28200	TCONS_00013701		AT1G27400	TCONS_00003901		AT1G27400	TCONS_00003901		AT1G29390	TCONS_00013870		AT1G59900	TCONS_00006854		AT1G29790	TCONS_00004192		AT1G29790	TCONS_00004192
AT4G01690	TCONS_00046177		AT1G28250	TCONS_00004015		AT1G27450	TCONS_00003907		AT1G27450	TCONS_00003907		AT1G29420	TCONS_00013879		AT1G59960	TCONS_00016586		AT1G29840	TCONS_00013920		AT1G29840	TCONS_00013920
AT4G01850	TCONS_00051933		AT1G28280	TCONS_00013712		AT1G27450	TCONS_00003909		AT1G27450	TCONS_00003909		AT1G29465	TCONS_00004151		AT1G60080	TCONS_00016604		AT1G29850	TCONS_00004207		AT1G29850	TCONS_00004207
AT4G02010	TCONS_00046223		AT1G28290	TCONS_00013715		AT1G27650	TCONS_00003935		AT1G27650	TCONS_00003935		AT1G29470	TCONS_00013888		AT1G60640	TCONS_00016658		AT1G29850	TCONS_00004208		AT1G29850	TCONS_00004208
AT4G02640	TCONS_00046337		AT1G28290	TCONS_00013716		AT1G27650	TCONS_00003936		AT1G27650	TCONS_00003936		AT1G29540	TCONS_00013896		AT1G60660	TCONS_00016677		AT1G29880	TCONS_00013928		AT1G29880	TCONS_00013928
AT4G02850	TCONS_00052091		AT1G28330	TCONS_00013727		AT1G27695	TCONS_00003945		AT1G27695	TCONS_00003945		AT1G29640	TCONS_00013899		AT1G60710	TCONS_00016694		AT1G29970	TCONS_00013943		AT1G29970	TCONS_00013943
AT4G02850	TCONS_00052095		AT1G28330	TCONS_00013729		AT1G27760	TCONS_00003960		AT1G27760	TCONS_00003960		AT1G29850	TCONS_00004207		AT1G60989	TCONS_00006970		AT1G29980	TCONS_00013945		AT1G29980	TCONS_00013945
AT4G03020	TCONS_00052118		AT1G28395	TCONS_00013741		AT1G27930	TCONS_00013660		AT1G27930	TCONS_00013660		AT1G29850	TCONS_00004208		AT1G61250	TCONS_00007019		AT1G29990	TCONS_00004238		AT1G29990	TCONS_00004238
AT4G03420	TCONS_00046440		AT1G28395	TCONS_00013744		AT1G27970	TCONS_00003976		AT1G27970	TCONS_00003976		AT1G29970	TCONS_00013943		AT1G61570	TCONS_00016822		AT1G30070	TCONS_00013956		AT1G30070	TCONS_00013956
AT4G03540	TCONS_00046452		AT1G28395	TCONS_00013746		AT1G28070	TCONS_00003988		AT1G28070	TCONS_00003988		AT1G29980	TCONS_00013945		AT1G61620	TCONS_00007065		AT1G30110	TCONS_00004254		AT1G30110	TCONS_00004254
AT4G03560	TCONS_00046454		AT1G28490	TCONS_00004048		AT1G28110	TCONS_00013687		AT1G28110	TCONS_00013687		AT1G30120	TCONS_00013962		AT1G61667	TCONS_00007070		AT1G30120	TCONS_00013962		AT1G30120	TCONS_00013962
AT4G04950	TCONS_00046589		AT1G28510	TCONS_00004055		AT1G28120	TCONS_00013689		AT1G28120	TCONS_00013689		AT1G30130	TCONS_00004258		AT1G61780	TCONS_00016857		AT1G30130	TCONS_00004258		AT1G30130	TCONS_00004258
AT4G05100	TCONS_00046621		AT1G28580	TCONS_00013776		AT1G28140	TCONS_00013694		AT1G28140	TCONS_00013694		AT1G30230	TCONS_00004267		AT1G61790	TCONS_00007082		AT1G30230	TCONS_00004267		AT1G30230	TCONS_00004267
AT4G05180	TCONS_00052348		AT1G28670	TCONS_00013796		AT1G28150	TCONS_00013697		AT1G28150	TCONS_00013697		AT1G30510	TCONS_00014016		AT1G61790	TCONS_00007084		AT1G30270	TCONS_00004272		AT1G30270	TCONS_00004272
AT4G05320	TCONS_00046651		AT1G28815	TCONS_00004070		AT1G28200	TCONS_00013701		AT1G28200	TCONS_00013701		AT1G30630	TCONS_00014045		AT1G62040	TCONS_00007126		AT1G30380	TCONS_00004290		AT1G30380	TCONS_00004290
AT4G07990	TCONS_00052433		AT1G29025	TCONS_00013827		AT1G28250	TCONS_00004015		AT1G28250	TCONS_00004015		AT1G30690	TCONS_00004342		AT1G62180	TCONS_00016901		AT1G30510	TCONS_00014016		AT1G30510	TCONS_00014016
AT4G08300	TCONS_00046782		AT1G29040	TCONS_00004088		AT1G28280	TCONS_00013712		AT1G28280	TCONS_00013712		AT1G31020	TCONS_00004391		AT1G62480	TCONS_00007174		AT1G30510	TCONS_00014017		AT1G30510	TCONS_00014017
AT4G08570	TCONS_00052512		AT1G29060	TCONS_00004093		AT1G28290	TCONS_00013715		AT1G28290	TCONS_00013715		AT1G31160	TCONS_00014112		AT1G62480	TCONS_00007175		AT1G30550	TCONS_00014031		AT1G30550	TCONS_00014031
AT4G08900	TCONS_00046852		AT1G29150	TCONS_00004112		AT1G28290	TCONS_00013716		AT1G28290	TCONS_00013716		AT1G31170	TCONS_00004410		AT1G62570	TCONS_00007186		AT1G30630	TCONS_00014045		AT1G30630	TCONS_00014045
AT4G08930	TCONS_00046860		AT1G29250	TCONS_00013855		AT1G28330	TCONS_00013727		AT1G28330	TCONS_00013727		AT1G31300	TCONS_00004430		AT1G62660	TCONS_00007204		AT1G30690	TCONS_00004342		AT1G30690	TCONS_00004342
AT4G11680	TCONS_00052878		AT1G29260	TCONS_00004128		AT1G28330	TCONS_00013729		AT1G28330	TCONS_00013729		AT1G31335	TCONS_00014136		AT1G62980	TCONS_00007249		AT1G30845	TCONS_00004361		AT1G30845	TCONS_00004361
AT4G11820	TCONS_00052897		AT1G29280	TCONS_00004131		AT1G28395	TCONS_00013741		AT1G28395	TCONS_00013741		AT1G31340	TCONS_00014138		AT1G63000	TCONS_00007254		AT1G30890	TCONS_00004367		AT1G30890	TCONS_00004367
AT4G12230	TCONS_00047308		AT1G29280	TCONS_00004132		AT1G28395	TCONS_00013744		AT1G28395	TCONS_00013744		AT1G31770	TCONS_00014189		AT1G63220	TCONS_00007287		AT1G30970	TCONS_00014092		AT1G30970	TCONS_00014092
AT4G13460	TCONS_00053137		AT1G29310	TCONS_00004135		AT1G28395	TCONS_00013746		AT1G28395	TCONS_00013746		AT1G31812	TCONS_00014199		AT1G63290	TCONS_00017063		AT1G31020	TCONS_00004391		AT1G31020	TCONS_00004391
AT4G13510	TCONS_00053151		AT1G29320	TCONS_00004136		AT1G28490	TCONS_00004048		AT1G28490	TCONS_00004048		AT1G31860	TCONS_00014212		AT1G63310	TCONS_00017067		AT1G31160	TCONS_00014112		AT1G31160	TCONS_00014112
AT4G13580	TCONS_00047520		AT1G29330	TCONS_00013862		AT1G28510	TCONS_00004055		AT1G28510	TCONS_00004055		AT1G32050	TCONS_00004528		AT1G63660	TCONS_00017116		AT1G31170	TCONS_00004410		AT1G31170	TCONS_00004410
AT4G13620	TCONS_00053177		AT1G29350	TCONS_00013866		AT1G28580	TCONS_00013776		AT1G28580	TCONS_00013776		AT1G32100	TCONS_00014238		AT1G63780	TCONS_00017152		AT1G31300	TCONS_00004430		AT1G31300	TCONS_00004430
AT4G13780	TCONS_00053202		AT1G29390	TCONS_00013870		AT1G28815	TCONS_00004070		AT1G28815	TCONS_00004070		AT1G32210	TCONS_00014256		AT1G63830	TCONS_00007372		AT1G31335	TCONS_00014136		AT1G31335	TCONS_00014136
AT4G13780	TCONS_00053205		AT1G29465	TCONS_00004151		AT1G29025	TCONS_00013827		AT1G29025	TCONS_00013827		AT1G32310	TCONS_00004567		AT1G63840	TCONS_00017160		AT1G31340	TCONS_00014138		AT1G31340	TCONS_00014138
AT4G13850	TCONS_00047560		AT1G29470	TCONS_00013888		AT1G29040	TCONS_00004088		AT1G29040	TCONS_00004088		AT1G32400	TCONS_00014279		AT1G63940	TCONS_00007386		AT1G31660	TCONS_00014178		AT1G31660	TCONS_00014178
AT4G14465	TCONS_00053328		AT1G29540	TCONS_00013896		AT1G29060	TCONS_00004093		AT1G29060	TCONS_00004093		AT1G32450	TCONS_00014283		AT1G63970	TCONS_00017180		AT1G31770	TCONS_00014189		AT1G31770	TCONS_00014189
AT4G14780	TCONS_00047732		AT1G29640	TCONS_00013899		AT1G29150	TCONS_00004112		AT1G29150	TCONS_00004112		AT1G32790	TCONS_00014327		AT1G64040	TCONS_00017188		AT1G31812	TCONS_00014199		AT1G31812	TCONS_00014199
AT4G14890	TCONS_00047748		AT1G29790	TCONS_00004192		AT1G29250	TCONS_00013855		AT1G29250	TCONS_00013855		AT1G32920	TCONS_00004658		AT1G64090	TCONS_00007412		AT1G31850	TCONS_00004489		AT1G31850	TCONS_00004489
AT4G14960	TCONS_00047759		AT1G29850	TCONS_00004207		AT1G29260	TCONS_00004128		AT1G29260	TCONS_00004128		AT1G32990	TCONS_00004667		AT1G64105	TCONS_00007415		AT1G31860	TCONS_00014212		AT1G31860	TCONS_00014212
AT4G15160	TCONS_00053450		AT1G29850	TCONS_00004208		AT1G29270	TCONS_00004130		AT1G29270	TCONS_00004130		AT1G33120	TCONS_00004683		AT1G64185	TCONS_00007422		AT1G31910	TCONS_00004502		AT1G31910	TCONS_00004502
AT4G15250	TCONS_00053473		AT1G29880	TCONS_00013928		AT1G29280	TCONS_00004131		AT1G29280	TCONS_00004131		AT1G33140	TCONS_00004685		AT1G64190	TCONS_00017206		AT1G31940	TCONS_00014218		AT1G31940	TCONS_00014218
AT4G15393	TCONS_00047823		AT1G29930	TCONS_00004222		AT1G29280	TCONS_00004132		AT1G29280	TCONS_00004132		AT1G33230	TCONS_00004693		AT1G64200	TCONS_00017209		AT1G31970	TCONS_00004523		AT1G31970	TCONS_00004523
AT4G16155	TCONS_00053594		AT1G29970	TCONS_00013943		AT1G29310	TCONS_00004135		AT1G29310	TCONS_00004135		AT1G33265	TCONS_00004705		AT1G64220	TCONS_00017211		AT1G31970	TCONS_00004524		AT1G31970	TCONS_00004524
AT4G17830	TCONS_00048231		AT1G29980	TCONS_00013945		AT1G29320	TCONS_00004136		AT1G29320	TCONS_00004136		AT1G33800	TCONS_00004758		AT1G64230	TCONS_00007432		AT1G32050	TCONS_00004528		AT1G32050	TCONS_00004528
AT4G17870	TCONS_00048233		AT1G29990	TCONS_00004238		AT1G29330	TCONS_00013862		AT1G29330	TCONS_00013862		AT1G33810	TCONS_00004759		AT1G64350	TCONS_00007453		AT1G32100	TCONS_00014238		AT1G32100	TCONS_00014238
AT4G18070	TCONS_00048271		AT1G30070	TCONS_00013956		AT1G29350	TCONS_00013866		AT1G29350	TCONS_00013866		AT1G34000	TCONS_00014473		AT1G64490	TCONS_00007477		AT1G32170	TCONS_00004543		AT1G32170	TCONS_00004543
AT4G18700	TCONS_00053984		AT1G30110	TCONS_00004254		AT1G29390	TCONS_00013870		AT1G29390	TCONS_00013870		AT1G34030	TCONS_00014478		AT1G64520	TCONS_00007480		AT1G32210	TCONS_00014256		AT1G32210	TCONS_00014256
AT4G20260	TCONS_00048562		AT1G30120	TCONS_00013962		AT1G29420	TCONS_00013878		AT1G29420	TCONS_00013878		AT1G34047	TCONS_00014491		AT1G64650	TCONS_00017262		AT1G32260	TCONS_00014264		AT1G32260	TCONS_00014264
AT4G20440	TCONS_00054245		AT1G30130	TCONS_00004258		AT1G29465	TCONS_00004151		AT1G29465	TCONS_00004151		AT1G34350	TCONS_00004844		AT1G64720	TCONS_00017270		AT1G32310	TCONS_00004567		AT1G32310	TCONS_00004567
AT4G20460	TCONS_00054249		AT1G30230	TCONS_00004267		AT1G29470	TCONS_00013888		AT1G29470	TCONS_00013888		AT1G35160	TCONS_00004899		AT1G64750	TCONS_00017276		AT1G32400	TCONS_00014279		AT1G32400	TCONS_00014279
AT4G21280	TCONS_00048756		AT1G30270	TCONS_00004272		AT1G29540	TCONS_00013896		AT1G29540	TCONS_00013896		AT1G35260	TCONS_00014610		AT1G64850	TCONS_00017295		AT1G32450	TCONS_00014283		AT1G32450	TCONS_00014283
AT4G21340	TCONS_00048764		AT1G30380	TCONS_00004290		AT1G29790	TCONS_00004192		AT1G29790	TCONS_00004192		AT1G35430	TCONS_00014631		AT1G64980	TCONS_00017306		AT1G32690	TCONS_00014315		AT1G32690	TCONS_00014315
AT4G21470	TCONS_00048782		AT1G30510	TCONS_00014016		AT1G29850	TCONS_00004207		AT1G29850	TCONS_00004207		AT1G35515	TCONS_00004938		AT1G65000	TCONS_00007552		AT1G32700	TCONS_00004631		AT1G32700	TCONS_00004631
AT4G21720	TCONS_00048819		AT1G30510	TCONS_00014017		AT1G29850	TCONS_00004208		AT1G29850	TCONS_00004208		AT1G35680	TCONS_00004958		AT1G65295	TCONS_00007596		AT1G32790	TCONS_00014327		AT1G32790	TCONS_00014327
AT4G21740	TCONS_00048821		AT1G30510	TCONS_00014018		AT1G29880	TCONS_00013928		AT1G29880	TCONS_00013928		AT1G35720	TCONS_00004961		AT1G65700	TCONS_00017408		AT1G32920	TCONS_00004658		AT1G32920	TCONS_00004658
AT4G21860	TCONS_00054395		AT1G30550	TCONS_00014031		AT1G29930	TCONS_00004222		AT1G29930	TCONS_00004222		AT1G35780	TCONS_00014668		AT1G65720	TCONS_00017411		AT1G32990	TCONS_00004667		AT1G32990	TCONS_00004667
AT4G22285	TCONS_00054461		AT1G30630	TCONS_00014045		AT1G29952	TCONS_00004229		AT1G29952	TCONS_00004229		AT1G36732	TCONS_00014713		AT1G65820	TCONS_00007662		AT1G33040	TCONS_00004671		AT1G33040	TCONS_00004671
AT4G22460	TCONS_00054490		AT1G30690	TCONS_00004342		AT1G29970	TCONS_00013943		AT1G29970	TCONS_00013943		AT1G36980	TCONS_00005019		AT1G65820	TCONS_00007664		AT1G33120	TCONS_00004683		AT1G33120	TCONS_00004683
AT4G22610	TCONS_00054519		AT1G30840	TCONS_00004360		AT1G29980	TCONS_00013945		AT1G29980	TCONS_00013945		AT1G41830	TCONS_00014747		AT1G65930	TCONS_00007682		AT1G33140	TCONS_00004685		AT1G33140	TCONS_00004685
AT4G24240	TCONS_00049199		AT1G30890	TCONS_00004367		AT1G29990	TCONS_00004238		AT1G29990	TCONS_00004238		AT1G41880	TCONS_00014753		AT1G65980	TCONS_00017441		AT1G33230	TCONS_00004693		AT1G33230	TCONS_00004693
AT4G24280	TCONS_00049206		AT1G30970	TCONS_00014092		AT1G30070	TCONS_00013956		AT1G30070	TCONS_00013956		AT1G42480	TCONS_00005044		AT1G66070	TCONS_00017452		AT1G33265	TCONS_00004705		AT1G33265	TCONS_00004705
AT4G24520	TCONS_00054781		AT1G31020	TCONS_00004391		AT1G30110	TCONS_00004254		AT1G30110	TCONS_00004254		AT1G42960	TCONS_00005059		AT1G66180	TCONS_00007705		AT1G33470	TCONS_00004726		AT1G33470	TCONS_00004726
AT4G24760	TCONS_00054827		AT1G31070	TCONS_00004394		AT1G30120	TCONS_00013962		AT1G30120	TCONS_00013962		AT1G42990	TCONS_00014773		AT1G66200	TCONS_00017466		AT1G33490	TCONS_00014417		AT1G33490	TCONS_00014417
AT4G24840	TCONS_00054851		AT1G31130	TCONS_00014109		AT1G30130	TCONS_00004258		AT1G30130	TCONS_00004258		AT1G43130	TCONS_00014784		AT1G66200	TCONS_00017467		AT1G33800	TCONS_00004758		AT1G33800	TCONS_00004758
AT4G25010	TCONS_00054872		AT1G31160	TCONS_00014112		AT1G30230	TCONS_00004267		AT1G30230	TCONS_00004267		AT1G43170	TCONS_00005087		AT1G66240	TCONS_00017475		AT1G33810	TCONS_00004759		AT1G33810	TCONS_00004759
AT4G25640	TCONS_00054970		AT1G31170	TCONS_00004411		AT1G30270	TCONS_00004272		AT1G30270	TCONS_00004272		AT1G43170	TCONS_00005088		AT1G66270	TCONS_00017494		AT1G33990	TCONS_00004776		AT1G33990	TCONS_00004776
AT4G25810	TCONS_00049441		AT1G31300	TCONS_00004430		AT1G30380	TCONS_00004290		AT1G30380	TCONS_00004290		AT1G43560	TCONS_00014794		AT1G66280	TCONS_00017496		AT1G34000	TCONS_00014473		AT1G34000	TCONS_00014473
AT4G25830	TCONS_00049444		AT1G31335	TCONS_00014136		AT1G30510	TCONS_00014016		AT1G30510	TCONS_00014016		AT1G43710	TCONS_00014818		AT1G66410	TCONS_00017506		AT1G34020	TCONS_00004779		AT1G34020	TCONS_00004779
AT4G26060	TCONS_00055034		AT1G31340	TCONS_00014138		AT1G30510	TCONS_00014017		AT1G30510	TCONS_00014017		AT1G43790	TCONS_00005127		AT1G66580	TCONS_00007754		AT1G34030	TCONS_00014478		AT1G34030	TCONS_00014478
AT4G26160	TCONS_00049498		AT1G31660	TCONS_00014178		AT1G30510	TCONS_00014018		AT1G30510	TCONS_00014018		AT1G43890	TCONS_00005143		AT1G66680	TCONS_00017540		AT1G34350	TCONS_00004844		AT1G34350	TCONS_00004844
AT4G26510	TCONS_00049550		AT1G31770	TCONS_00014189		AT1G30550	TCONS_00014031		AT1G30550	TCONS_00014031		AT1G44760	TCONS_00014884		AT1G66800	TCONS_00007773		AT1G35160	TCONS_00004899		AT1G35160	TCONS_00004899
AT4G27120	TCONS_00055212		AT1G31780	TCONS_00004477		AT1G30630	TCONS_00014045		AT1G30630	TCONS_00014045		AT1G44770	TCONS_00014889		AT1G67030	TCONS_00007787		AT1G35250	TCONS_00014607		AT1G35250	TCONS_00014607
AT4G27260	TCONS_00049647		AT1G31812	TCONS_00014199		AT1G30690	TCONS_00004342		AT1G30690	TCONS_00004342		AT1G44790	TCONS_00014895		AT1G67060	TCONS_00007792		AT1G35260	TCONS_00014610		AT1G35260	TCONS_00014610
AT4G27690	TCONS_00049710		AT1G31850	TCONS_00004489		AT1G30840	TCONS_00004360		AT1G30840	TCONS_00004360		AT1G44800	TCONS_00014896		AT1G67080	TCONS_00017590		AT1G35430	TCONS_00014631		AT1G35430	TCONS_00014631
AT4G27880	TCONS_00049748		AT1G31860	TCONS_00014212		AT1G30890	TCONS_00004367		AT1G30890	TCONS_00004367		AT1G45000	TCONS_00005217		AT1G67090	TCONS_00017591		AT1G35515	TCONS_00004938		AT1G35515	TCONS_00004938
AT4G28410	TCONS_00049829		AT1G31910	TCONS_00004502		AT1G30970	TCONS_00014092		AT1G30970	TCONS_00014092		AT1G45015	TCONS_00005223		AT1G67250	TCONS_00017623		AT1G35680	TCONS_00004958		AT1G35680	TCONS_00004958
AT4G28750	TCONS_00055433		AT1G31940	TCONS_00014218		AT1G31020	TCONS_00004391		AT1G31020	TCONS_00004391		AT1G45050	TCONS_00005226		AT1G67350	TCONS_00007836		AT1G35720	TCONS_00004961		AT1G35720	TCONS_00004961
AT4G28910	TCONS_00055449		AT1G31970	TCONS_00004523		AT1G31070	TCONS_00004394		AT1G31070	TCONS_00004394		AT1G45145	TCONS_00014928		AT1G67430	TCONS_00007848		AT1G35780	TCONS_00014668		AT1G35780	TCONS_00014668
AT4G29010	TCONS_00055458		AT1G31970	TCONS_00004524		AT1G31130	TCONS_00014109		AT1G31130	TCONS_00014109		AT1G45170	TCONS_00014937		AT1G67620	TCONS_00007878		AT1G36050	TCONS_00004973		AT1G36050	TCONS_00004973
AT4G29130	TCONS_00055472		AT1G32050	TCONS_00004528		AT1G31160	TCONS_00014112		AT1G31160	TCONS_00014112		AT1G45976	TCONS_00005263		AT1G67730	TCONS_00007897		AT1G36060	TCONS_00014680		AT1G36060	TCONS_00014680
AT4G29260	TCONS_00055492		AT1G32100	TCONS_00014238		AT1G31170	TCONS_00004411		AT1G31170	TCONS_00004411		AT1G47128	TCONS_00014999		AT1G68000	TCONS_00007936		AT1G36310	TCONS_00004992		AT1G36310	TCONS_00004992
AT4G29490	TCONS_00050010		AT1G32170	TCONS_00004543		AT1G31300	TCONS_00004430		AT1G31300	TCONS_00004430		AT1G47200	TCONS_00015001		AT1G68220	TCONS_00007968		AT1G36640	TCONS_00014710		AT1G36640	TCONS_00014710
AT4G29530	TCONS_00050016		AT1G32210	TCONS_00014256		AT1G31335	TCONS_00014136		AT1G31335	TCONS_00014136		AT1G47260	TCONS_00015006		AT1G68238	TCONS_00007974		AT1G36732	TCONS_00014713		AT1G36732	TCONS_00014713
AT4G29680	TCONS_00050033		AT1G32230	TCONS_00004556		AT1G31340	TCONS_00014138		AT1G31340	TCONS_00014138		AT1G47278	TCONS_00005308		AT1G68310	TCONS_00007983		AT1G36980	TCONS_00005019		AT1G36980	TCONS_00005019
AT4G29960	TCONS_00055590		AT1G32260	TCONS_00014264		AT1G31660	TCONS_00014178		AT1G31660	TCONS_00014178		AT1G47395	TCONS_00005328		AT1G68430	TCONS_00017794		AT1G37130	TCONS_00005024		AT1G37130	TCONS_00005024
AT4G30060	TCONS_00055604		AT1G32310	TCONS_00004567		AT1G31710	TCONS_00004466		AT1G31710	TCONS_00004466		AT1G47400	TCONS_00005329		AT1G68490	TCONS_00008000		AT1G37130	TCONS_00014725		AT1G37130	TCONS_00014725
AT4G30240	TCONS_00055638		AT1G32400	TCONS_00014279		AT1G31770	TCONS_00014189		AT1G31770	TCONS_00014189		AT1G47420	TCONS_00015026		AT1G68560	TCONS_00017809		AT1G41830	TCONS_00014747		AT1G41830	TCONS_00014747
AT4G30470	TCONS_00050144		AT1G32450	TCONS_00014283		AT1G31812	TCONS_00014199		AT1G31812	TCONS_00014199		AT1G47530	TCONS_00005353		AT1G68660	TCONS_00017822		AT1G41880	TCONS_00014753		AT1G41880	TCONS_00014753
AT4G30530	TCONS_00050163		AT1G32690	TCONS_00014315		AT1G31850	TCONS_00004489		AT1G31850	TCONS_00004489		AT1G47640	TCONS_00015063		AT1G68825	TCONS_00017842		AT1G42480	TCONS_00005044		AT1G42480	TCONS_00005044
AT4G30890	TCONS_00055729		AT1G32700	TCONS_00004631		AT1G31860	TCONS_00014212		AT1G31860	TCONS_00014212		AT1G47670	TCONS_00015067		AT1G68880	TCONS_00017855		AT1G42960	TCONS_00005059		AT1G42960	TCONS_00005059
AT4G31300	TCONS_00050275		AT1G32790	TCONS_00014327		AT1G31910	TCONS_00004502		AT1G31910	TCONS_00004502		AT1G47740	TCONS_00005387		AT1G69295	TCONS_00017919		AT1G42990	TCONS_00014773		AT1G42990	TCONS_00014773
AT4G31350	TCONS_00050291		AT1G32920	TCONS_00004658		AT1G31940	TCONS_00014218		AT1G31940	TCONS_00014218		AT1G47820	TCONS_00005398		AT1G69410	TCONS_00008112		AT1G43130	TCONS_00014784		AT1G43130	TCONS_00014784
AT4G31420	TCONS_00055811		AT1G32990	TCONS_00004667		AT1G31970	TCONS_00004523		AT1G31970	TCONS_00004523		AT1G47820	TCONS_00005399		AT1G69460	TCONS_00017939		AT1G43170	TCONS_00005087		AT1G43170	TCONS_00005087
AT4G31470	TCONS_00055822		AT1G33120	TCONS_00004683		AT1G31970	TCONS_00004524		AT1G31970	TCONS_00004524		AT1G47830	TCONS_00015086		AT1G69510	TCONS_00008127		AT1G43170	TCONS_00005088		AT1G43170	TCONS_00005088
AT4G31500	TCONS_00050333		AT1G33140	TCONS_00004685		AT1G32050	TCONS_00004528		AT1G32050	TCONS_00004528		AT1G48030	TCONS_00015111		AT1G69510	TCONS_00008128		AT1G43190	TCONS_00014789		AT1G43190	TCONS_00014789
AT4G31500	TCONS_00055826		AT1G33230	TCONS_00004693		AT1G32100	TCONS_00014238		AT1G32100	TCONS_00014238		AT1G48140	TCONS_00005431		AT1G69620	TCONS_00008154		AT1G43560	TCONS_00014794		AT1G43560	TCONS_00014794
AT4G31860	TCONS_00055881		AT1G33250	TCONS_00014371		AT1G32170	TCONS_00004543		AT1G32170	TCONS_00004543		AT1G48160	TCONS_00015133		AT1G69640	TCONS_00017955		AT1G43580	TCONS_00014797		AT1G43580	TCONS_00014797
AT4G31990	TCONS_00055907		AT1G33265	TCONS_00004705		AT1G32210	TCONS_00014256		AT1G32210	TCONS_00014256		AT1G48200	TCONS_00015139		AT1G69700	TCONS_00008160		AT1G43650	TCONS_00014810		AT1G43650	TCONS_00014810
AT4G32060	TCONS_00050412		AT1G33470	TCONS_00004725		AT1G32260	TCONS_00014264		AT1G32260	TCONS_00014264		AT1G48310	TCONS_00015149		AT1G69750	TCONS_00008169		AT1G43670	TCONS_00005110		AT1G43670	TCONS_00005110
AT4G32285	TCONS_00055976		AT1G33490	TCONS_00014417		AT1G32310	TCONS_00004567		AT1G32310	TCONS_00004567		AT1G48350	TCONS_00005464		AT1G69980	TCONS_00018004		AT1G43710	TCONS_00014818		AT1G43710	TCONS_00014818
AT4G32650	TCONS_00056038		AT1G33800	TCONS_00004758		AT1G32400	TCONS_00014279		AT1G32400	TCONS_00014279		AT1G48410	TCONS_00005472		AT1G70160	TCONS_00008217		AT1G43790	TCONS_00005127		AT1G43790	TCONS_00005127
AT4G33010	TCONS_00056100		AT1G33810	TCONS_00004759		AT1G32450	TCONS_00014283		AT1G32450	TCONS_00014283		AT1G48420	TCONS_00015176		AT1G70190	TCONS_00008226		AT1G43890	TCONS_00005142		AT1G43890	TCONS_00005142
AT4G33040	TCONS_00056105		AT1G33990	TCONS_00004776		AT1G32700	TCONS_00004631		AT1G32700	TCONS_00004631		AT1G48440	TCONS_00005477		AT1G70310	TCONS_00018035		AT1G43890	TCONS_00005143		AT1G43890	TCONS_00005143
AT4G33060	TCONS_00050599		AT1G34000	TCONS_00014473		AT1G32790	TCONS_00014327		AT1G32790	TCONS_00014327		AT1G48598	TCONS_00005521		AT1G70410	TCONS_00018048		AT1G43900	TCONS_00005148		AT1G43900	TCONS_00005148
AT4G33700	TCONS_00056222		AT1G34010	TCONS_00014475		AT1G32920	TCONS_00004658		AT1G32920	TCONS_00004658		AT1G48630	TCONS_00015204		AT1G70490	TCONS_00018053		AT1G44000	TCONS_00014843		AT1G44000	TCONS_00014843
AT4G33730	TCONS_00050700		AT1G34020	TCONS_00004779		AT1G32990	TCONS_00004667		AT1G32990	TCONS_00004667		AT1G48750	TCONS_00005541		AT1G70490	TCONS_00018056		AT1G44608	TCONS_00014877		AT1G44608	TCONS_00014877
AT4G33940	TCONS_00050724		AT1G34030	TCONS_00014478		AT1G33040	TCONS_00004671		AT1G33040	TCONS_00004671		AT1G48830	TCONS_00015232		AT1G70600	TCONS_00018078		AT1G44760	TCONS_00014884		AT1G44760	TCONS_00014884
AT4G34200	TCONS_00056299		AT1G34350	TCONS_00004844		AT1G33050	TCONS_00014348		AT1G33050	TCONS_00014348		AT1G48830	TCONS_00015233		AT1G70660	TCONS_00008294		AT1G44770	TCONS_00014889		AT1G44770	TCONS_00014889
AT4G34920	TCONS_00050899		AT1G34370	TCONS_00004852		AT1G33120	TCONS_00004683		AT1G33120	TCONS_00004683		AT1G48920	TCONS_00005560		AT1G70770	TCONS_00018098		AT1G44790	TCONS_00014895		AT1G44790	TCONS_00014895
AT4G34990	TCONS_00056419		AT1G34430	TCONS_00014541		AT1G33140	TCONS_00004685		AT1G33140	TCONS_00004685		AT1G49140	TCONS_00015276		AT1G70782	TCONS_00018099		AT1G44800	TCONS_00014896		AT1G44800	TCONS_00014896
AT4G35050	TCONS_00056425		AT1G35160	TCONS_00004899		AT1G33230	TCONS_00004693		AT1G33230	TCONS_00004693		AT1G49240	TCONS_00005604		AT1G70850	TCONS_00018112		AT1G44835	TCONS_00005199		AT1G44835	TCONS_00005199
AT4G35230	TCONS_00056455		AT1G35190	TCONS_00004902		AT1G33265	TCONS_00004705		AT1G33265	TCONS_00004705		AT1G49250	TCONS_00005606		AT1G70850	TCONS_00018114		AT1G44960	TCONS_00005213		AT1G44960	TCONS_00005213
AT4G35350	TCONS_00050970		AT1G35250	TCONS_00014607		AT1G33470	TCONS_00004725		AT1G33470	TCONS_00004725		AT1G49300	TCONS_00005611		AT1G70850	TCONS_00018118		AT1G45000	TCONS_00005217		AT1G45000	TCONS_00005217
AT4G36360	TCONS_00056627		AT1G35260	TCONS_00014610		AT1G33470	TCONS_00004726		AT1G33470	TCONS_00004726		AT1G49300	TCONS_00005613		AT1G70890	TCONS_00018124		AT1G45050	TCONS_00005226		AT1G45050	TCONS_00005226
AT4G36610	TCONS_00056655		AT1G35430	TCONS_00014631		AT1G33490	TCONS_00014417		AT1G33490	TCONS_00014417		AT1G49400	TCONS_00005630		AT1G70900	TCONS_00008326		AT1G45130	TCONS_00005229		AT1G45130	TCONS_00005229
AT4G36640	TCONS_00056661		AT1G35515	TCONS_00004938		AT1G33800	TCONS_00004758		AT1G33800	TCONS_00004758		AT1G49470	TCONS_00005635		AT1G70990	TCONS_00018138		AT1G45145	TCONS_00014928		AT1G45145	TCONS_00014928
AT4G36890	TCONS_00056707		AT1G35515	TCONS_00004940		AT1G33810	TCONS_00004759		AT1G33810	TCONS_00004759		AT1G49510	TCONS_00005641		AT1G71010	TCONS_00018143		AT1G45170	TCONS_00014937		AT1G45170	TCONS_00014937
AT4G37180	TCONS_00051252		AT1G35580	TCONS_00014649		AT1G33990	TCONS_00004776		AT1G33990	TCONS_00004776		AT1G49590	TCONS_00005652		AT1G71130	TCONS_00008352		AT1G45201	TCONS_00005243		AT1G45201	TCONS_00005243
AT4G37540	TCONS_00051311		AT1G35580	TCONS_00014651		AT1G34000	TCONS_00014473		AT1G34000	TCONS_00014473		AT1G49760	TCONS_00005673		AT1G71260	TCONS_00018184		AT1G45688	TCONS_00005261		AT1G45688	TCONS_00005261
AT4G37760	TCONS_00051342		AT1G35670	TCONS_00004955		AT1G34010	TCONS_00014475		AT1G34010	TCONS_00014475		AT1G49850	TCONS_00015366		AT1G71750	TCONS_00018223		AT1G45976	TCONS_00005263		AT1G45976	TCONS_00005263
AT4G38060	TCONS_00051374		AT1G35680	TCONS_00004958		AT1G34020	TCONS_00004779		AT1G34020	TCONS_00004779		AT1G49860	TCONS_00005684		AT1G71790	TCONS_00008423		AT1G46264	TCONS_00005266		AT1G46264	TCONS_00005266
AT4G38060	TCONS_00056884		AT1G35720	TCONS_00004961		AT1G34030	TCONS_00014478		AT1G34030	TCONS_00014478		AT1G50060	TCONS_00005707		AT1G71860	TCONS_00008442		AT1G46480	TCONS_00014988		AT1G46480	TCONS_00014988
AT4G38710	TCONS_00056985		AT1G35780	TCONS_00014668		AT1G34350	TCONS_00004844		AT1G34350	TCONS_00004844		AT1G50370	TCONS_00005734		AT1G71950	TCONS_00018243		AT1G47128	TCONS_00014999		AT1G47128	TCONS_00014999
AT4G38790	TCONS_00051471		AT1G36050	TCONS_00004973		AT1G34370	TCONS_00004852		AT1G34370	TCONS_00004852		AT1G50430	TCONS_00015459		AT1G72150	TCONS_00008494		AT1G47200	TCONS_00015001		AT1G47200	TCONS_00015001
AT4G38890	TCONS_00057012		AT1G36310	TCONS_00004992		AT1G34430	TCONS_00014541		AT1G34430	TCONS_00014541		AT1G50490	TCONS_00015467		AT1G72160	TCONS_00018265		AT1G47210	TCONS_00005291		AT1G47210	TCONS_00005291
AT4G39150	TCONS_00057056		AT1G36732	TCONS_00014713		AT1G35160	TCONS_00004899		AT1G35160	TCONS_00004899		AT1G50640	TCONS_00015492		AT1G72170	TCONS_00008498		AT1G47250	TCONS_00005298		AT1G47250	TCONS_00005298
AT4G39320	TCONS_00051546		AT1G36980	TCONS_00005019		AT1G35190	TCONS_00004902		AT1G35190	TCONS_00004902		AT1G50740	TCONS_00005782		AT1G72175	TCONS_00008500		AT1G47260	TCONS_00015006		AT1G47260	TCONS_00015006
AT4G39910	TCONS_00057174		AT1G37130	TCONS_00005024		AT1G35250	TCONS_00014607		AT1G35250	TCONS_00014607		AT1G50920	TCONS_00005793		AT1G72230	TCONS_00008507		AT1G47278	TCONS_00005308		AT1G47278	TCONS_00005308
AT4G39950	TCONS_00051638		AT1G37130	TCONS_00014725		AT1G35260	TCONS_00014610		AT1G35260	TCONS_00014610		AT1G51070	TCONS_00005813		AT1G72310	TCONS_00008517		AT1G47290	TCONS_00005313		AT1G47290	TCONS_00005313
AT4G40030	TCONS_00057203		AT1G41830	TCONS_00014747		AT1G35430	TCONS_00014631		AT1G35430	TCONS_00014631		AT1G51160	TCONS_00005824		AT1G72370	TCONS_00018289		AT1G47310	TCONS_00005314		AT1G47310	TCONS_00005314
AT5G01220	TCONS_00066070		AT1G41880	TCONS_00014753		AT1G35515	TCONS_00004938		AT1G35515	TCONS_00004938		AT1G51200	TCONS_00005830		AT1G72370	TCONS_00018293		AT1G47395	TCONS_00005328		AT1G47395	TCONS_00005328
AT5G01520	TCONS_00057301		AT1G42440	TCONS_00014762		AT1G35515	TCONS_00004940		AT1G35515	TCONS_00004940		AT1G51400	TCONS_00015569		AT1G72430	TCONS_00018308		AT1G47400	TCONS_00005329		AT1G47400	TCONS_00005329
AT5G01712	TCONS_00057325		AT1G42480	TCONS_00005044		AT1G35580	TCONS_00014649		AT1G35580	TCONS_00014649		AT1G51510	TCONS_00015584		AT1G72510	TCONS_00008555		AT1G47420	TCONS_00015026		AT1G47420	TCONS_00015026
AT5G01790	TCONS_00066162		AT1G42960	TCONS_00005059		AT1G35580	TCONS_00014651		AT1G35580	TCONS_00014651		AT1G51650	TCONS_00005893		AT1G72510	TCONS_00008556		AT1G47490	TCONS_00005344		AT1G47490	TCONS_00005344
AT5G01840	TCONS_00057346		AT1G42990	TCONS_00014773		AT1G35680	TCONS_00004958		AT1G35680	TCONS_00004958		AT1G51680	TCONS_00015607		AT1G72630	TCONS_00008568		AT1G47530	TCONS_00005353		AT1G47530	TCONS_00005353
AT5G01960	TCONS_00057362		AT1G43130	TCONS_00014784		AT1G35720	TCONS_00004961		AT1G35720	TCONS_00004961		AT1G51710	TCONS_00015618		AT1G72690	TCONS_00008582		AT1G47640	TCONS_00015063		AT1G47640	TCONS_00015063
AT5G02230	TCONS_00057393		AT1G43160	TCONS_00005079		AT1G35780	TCONS_00014668		AT1G35780	TCONS_00014668		AT1G51730	TCONS_00015624		AT1G72730	TCONS_00018349		AT1G47670	TCONS_00015067		AT1G47670	TCONS_00015067
AT5G02560	TCONS_00057439		AT1G43170	TCONS_00005087		AT1G36050	TCONS_00004973		AT1G36050	TCONS_00004973		AT1G51980	TCONS_00015663		AT1G72750	TCONS_00008590		AT1G47710	TCONS_00015070		AT1G47710	TCONS_00015070
AT5G03760	TCONS_00066431		AT1G43170	TCONS_00005088		AT1G36060	TCONS_00014680		AT1G36060	TCONS_00014680		AT1G52070	TCONS_00015683		AT1G73010	TCONS_00018381		AT1G47740	TCONS_00005387		AT1G47740	TCONS_00005387
AT5G03840	TCONS_00066443		AT1G43170	TCONS_00005089		AT1G36310	TCONS_00004992		AT1G36310	TCONS_00004992		AT1G52200	TCONS_00015704		AT1G73177	TCONS_00018409		AT1G47820	TCONS_00005398		AT1G47820	TCONS_00005398
AT5G04550	TCONS_00057773		AT1G43190	TCONS_00014789		AT1G36732	TCONS_00014713		AT1G36732	TCONS_00014713		AT1G52280	TCONS_00015719		AT1G73260	TCONS_00018421		AT1G47830	TCONS_00015086		AT1G47830	TCONS_00015086
AT5G04850	TCONS_00066582		AT1G43560	TCONS_00014794		AT1G36980	TCONS_00005019		AT1G36980	TCONS_00005019		AT1G52300	TCONS_00015722		AT1G73330	TCONS_00018431		AT1G47840	TCONS_00015088		AT1G47840	TCONS_00015088
AT5G04870	TCONS_00066590		AT1G43580	TCONS_00014797		AT1G37130	TCONS_00005024		AT1G37130	TCONS_00005024		AT1G52600	TCONS_00006020		AT1G73580	TCONS_00008695		AT1G47970	TCONS_00005414		AT1G47970	TCONS_00005414
AT5G04950	TCONS_00057840		AT1G43650	TCONS_00014810		AT1G37130	TCONS_00014725		AT1G37130	TCONS_00014725		AT1G52670	TCONS_00015767		AT1G73620	TCONS_00008704		AT1G48030	TCONS_00015111		AT1G48030	TCONS_00015111
AT5G05790	TCONS_00066726		AT1G43670	TCONS_00005110		AT1G41830	TCONS_00014747		AT1G41830	TCONS_00014747		AT1G52720	TCONS_00006034		AT1G73820	TCONS_00018498		AT1G48140	TCONS_00005431		AT1G48140	TCONS_00005431
AT5G06260	TCONS_00066794		AT1G43710	TCONS_00014818		AT1G41880	TCONS_00014753		AT1G41880	TCONS_00014753		AT1G52760	TCONS_00006044		AT1G74020	TCONS_00018526		AT1G48160	TCONS_00015133		AT1G48160	TCONS_00015133
AT5G06630	TCONS_00066857		AT1G43790	TCONS_00005127		AT1G42480	TCONS_00005044		AT1G42480	TCONS_00005044		AT1G52910	TCONS_00006060		AT1G74030	TCONS_00018527		AT1G48175	TCONS_00005436		AT1G48175	TCONS_00005436
AT5G06640	TCONS_00058097		AT1G43890	TCONS_00005142		AT1G42960	TCONS_00005059		AT1G42960	TCONS_00005059		AT1G52930	TCONS_00006061		AT1G74050	TCONS_00018540		AT1G48200	TCONS_00015139		AT1G48200	TCONS_00015139
AT5G06640	TCONS_00058102		AT1G43890	TCONS_00005143		AT1G42990	TCONS_00014773		AT1G42990	TCONS_00014773		AT1G53030	TCONS_00015811		AT1G74060	TCONS_00018543		AT1G48230	TCONS_00005447		AT1G48230	TCONS_00005447
AT5G06750	TCONS_00066887		AT1G43900	TCONS_00005148		AT1G43130	TCONS_00014784		AT1G43130	TCONS_00014784		AT1G53210	TCONS_00006103		AT1G74090	TCONS_00008780		AT1G48310	TCONS_00015149		AT1G48310	TCONS_00015149
AT5G07020	TCONS_00066919		AT1G44000	TCONS_00014843		AT1G43170	TCONS_00005087		AT1G43170	TCONS_00005087		AT1G53240	TCONS_00015834		AT1G74230	TCONS_00008804		AT1G48320	TCONS_00015151		AT1G48320	TCONS_00015151
AT5G07300	TCONS_00058207		AT1G44608	TCONS_00014877		AT1G43170	TCONS_00005088		AT1G43170	TCONS_00005088		AT1G53400	TCONS_00006130		AT1G74270	TCONS_00018567		AT1G48350	TCONS_00005464		AT1G48350	TCONS_00005464
AT5G07350	TCONS_00066953		AT1G44770	TCONS_00014889		AT1G43170	TCONS_00005089		AT1G43170	TCONS_00005089		AT1G53520	TCONS_00015885		AT1G74340	TCONS_00018575		AT1G48380	TCONS_00015161		AT1G48380	TCONS_00015161
AT5G07910	TCONS_00067024		AT1G44790	TCONS_00014895		AT1G43190	TCONS_00014789		AT1G43190	TCONS_00014789		AT1G53560	TCONS_00015888		AT1G74500	TCONS_00018596		AT1G48410	TCONS_00005472		AT1G48410	TCONS_00005472
AT5G07990	TCONS_00058297		AT1G44800	TCONS_00014896		AT1G43560	TCONS_00014794		AT1G43560	TCONS_00014794		AT1G53670	TCONS_00006177		AT1G74560	TCONS_00018610		AT1G48420	TCONS_00015176		AT1G48420	TCONS_00015176
AT5G08415	TCONS_00067117		AT1G44810	TCONS_00005196		AT1G43580	TCONS_00014797		AT1G43580	TCONS_00014797		AT1G53760	TCONS_00015949		AT1G74660	TCONS_00018623		AT1G48440	TCONS_00005477		AT1G48440	TCONS_00005477
AT5G08560	TCONS_00067145		AT1G44835	TCONS_00005199		AT1G43650	TCONS_00014810		AT1G43650	TCONS_00014810		AT1G53850	TCONS_00015964		AT1G74840	TCONS_00018641		AT1G48598	TCONS_00005514		AT1G48598	TCONS_00005514
AT5G08640	TCONS_00067159		AT1G44960	TCONS_00005213		AT1G43710	TCONS_00014818		AT1G43710	TCONS_00014818		AT1G53910	TCONS_00006213		AT1G74920	TCONS_00018663		AT1G48598	TCONS_00005521		AT1G48598	TCONS_00005521
AT5G09440	TCONS_00058492		AT1G45000	TCONS_00005217		AT1G43790	TCONS_00005127		AT1G43790	TCONS_00005127		AT1G54000	TCONS_00015977		AT1G75270	TCONS_00018716		AT1G48610	TCONS_00015201		AT1G48610	TCONS_00015201
AT5G09440	TCONS_00067234		AT1G45015	TCONS_00005223		AT1G43890	TCONS_00005142		AT1G43890	TCONS_00005142		AT1G54030	TCONS_00006231		AT1G75280	TCONS_00008927		AT1G48630	TCONS_00015204		AT1G48630	TCONS_00015204
AT5G09520	TCONS_00067247		AT1G45050	TCONS_00005226		AT1G43890	TCONS_00005143		AT1G43890	TCONS_00005143		AT1G54080	TCONS_00015989		AT1G75330	TCONS_00018725		AT1G48635	TCONS_00005528		AT1G48635	TCONS_00005528
AT5G10230	TCONS_00067377		AT1G45130	TCONS_00005229		AT1G43900	TCONS_00005148		AT1G43900	TCONS_00005148		AT1G54250	TCONS_00006268		AT1G75350	TCONS_00008936		AT1G48750	TCONS_00005541		AT1G48750	TCONS_00005541
AT5G10750	TCONS_00058673		AT1G45145	TCONS_00014928		AT1G44000	TCONS_00014843		AT1G44000	TCONS_00014843		AT1G54270	TCONS_00006275		AT1G75380	TCONS_00018740		AT1G48790	TCONS_00015224		AT1G48790	TCONS_00015224
AT5G11000	TCONS_00067511		AT1G45170	TCONS_00014937		AT1G44110	TCONS_00014854		AT1G44110	TCONS_00014854		AT1G54290	TCONS_00016020		AT1G75500	TCONS_00018759		AT1G48830	TCONS_00015232		AT1G48830	TCONS_00015232
AT5G11230	TCONS_00067535		AT1G45249	TCONS_00014969		AT1G44575	TCONS_00005175		AT1G44575	TCONS_00005175		AT1G54320	TCONS_00016022		AT1G75540	TCONS_00008962		AT1G48830	TCONS_00015233		AT1G48830	TCONS_00015233
AT5G11240	TCONS_00058729		AT1G45688	TCONS_00005261		AT1G44608	TCONS_00014877		AT1G44608	TCONS_00014877		AT1G54410	TCONS_00016040		AT1G75560	TCONS_00018768		AT1G48900	TCONS_00015251		AT1G48900	TCONS_00015251
AT5G12150	TCONS_00067668		AT1G45976	TCONS_00005263		AT1G44760	TCONS_00014884		AT1G44760	TCONS_00014884		AT1G54580	TCONS_00006333		AT1G75630	TCONS_00008970		AT1G48920	TCONS_00005560		AT1G48920	TCONS_00005560
AT5G12210	TCONS_00058885		AT1G46264	TCONS_00005266		AT1G44770	TCONS_00014889		AT1G44770	TCONS_00014889		AT1G54630	TCONS_00016075		AT1G75670	TCONS_00018778		AT1G49140	TCONS_00015276		AT1G49140	TCONS_00015276
AT5G12420	TCONS_00067737		AT1G47128	TCONS_00014999		AT1G44790	TCONS_00014895		AT1G44790	TCONS_00014895		AT1G54770	TCONS_00006358		AT1G75680	TCONS_00018780		AT1G49170	TCONS_00015281		AT1G49170	TCONS_00015281
AT5G12420	TCONS_00067738		AT1G47200	TCONS_00005282		AT1G44800	TCONS_00014896		AT1G44800	TCONS_00014896		AT1G54830	TCONS_00006367		AT1G75750	TCONS_00018791		AT1G49230	TCONS_00005603		AT1G49230	TCONS_00005603
AT5G12880	TCONS_00058921		AT1G47200	TCONS_00015001		AT1G44810	TCONS_00014897		AT1G44810	TCONS_00014897		AT1G54990	TCONS_00006384		AT1G75750	TCONS_00018792		AT1G49240	TCONS_00005604		AT1G49240	TCONS_00005604
AT5G12940	TCONS_00067782		AT1G47210	TCONS_00005291		AT1G44835	TCONS_00005199		AT1G44835	TCONS_00005199		AT1G55160	TCONS_00006410		AT1G75760	TCONS_00018794		AT1G49300	TCONS_00005611		AT1G49300	TCONS_00005611
AT5G12980	TCONS_00067785		AT1G47250	TCONS_00005298		AT1G44960	TCONS_00005213		AT1G44960	TCONS_00005213		AT1G55205	TCONS_00006420		AT1G75780	TCONS_00018795		AT1G49300	TCONS_00005613		AT1G49300	TCONS_00005613
AT5G13030	TCONS_00058940		AT1G47260	TCONS_00015006		AT1G45000	TCONS_00005217		AT1G45000	TCONS_00005217		AT1G55210	TCONS_00016140		AT1G75800	TCONS_00008991		AT1G49400	TCONS_00005630		AT1G49400	TCONS_00005630
AT5G13750	TCONS_00059068		AT1G47278	TCONS_00005308		AT1G45000	TCONS_00005219		AT1G45000	TCONS_00005219		AT1G55265	TCONS_00006433		AT1G75810	TCONS_00008992		AT1G49470	TCONS_00005635		AT1G49470	TCONS_00005635
AT5G13900	TCONS_00067915		AT1G47290	TCONS_00005313		AT1G45050	TCONS_00005226		AT1G45050	TCONS_00005226		AT1G55310	TCONS_00006438		AT1G75840	TCONS_00008996		AT1G49480	TCONS_00015308		AT1G49480	TCONS_00015308
AT5G14030	TCONS_00059115		AT1G47310	TCONS_00005314		AT1G45130	TCONS_00005229		AT1G45130	TCONS_00005229		AT1G55805	TCONS_00016241		AT1G75950	TCONS_00009014		AT1G49510	TCONS_00005641		AT1G49510	TCONS_00005641
AT5G14500	TCONS_00068001		AT1G47395	TCONS_00005328		AT1G45145	TCONS_00014928		AT1G45145	TCONS_00014928		AT1G55840	TCONS_00006525		AT1G76010	TCONS_00018820		AT1G49580	TCONS_00005650		AT1G49580	TCONS_00005650
AT5G14970	TCONS_00059255		AT1G47400	TCONS_00005329		AT1G45170	TCONS_00014937		AT1G45170	TCONS_00014937		AT1G55990	TCONS_00006549		AT1G76030	TCONS_00009019		AT1G49590	TCONS_00005652		AT1G49590	TCONS_00005652
AT5G15050	TCONS_00068088		AT1G47420	TCONS_00015026		AT1G45201	TCONS_00005243		AT1G45201	TCONS_00005243		AT1G56070	TCONS_00016280		AT1G76060	TCONS_00018829		AT1G49600	TCONS_00015326		AT1G49600	TCONS_00015326
AT5G15180	TCONS_00059285		AT1G47490	TCONS_00005344		AT1G45230	TCONS_00014974		AT1G45230	TCONS_00014974		AT1G56200	TCONS_00006580		AT1G76150	TCONS_00018848		AT1G49670	TCONS_00005657		AT1G49670	TCONS_00005657
AT5G15860	TCONS_00068199		AT1G47500	TCONS_00005348		AT1G45249	TCONS_00014969		AT1G45249	TCONS_00014969		AT1G56220	TCONS_00006584		AT1G76160	TCONS_00018849		AT1G49740	TCONS_00005668		AT1G49740	TCONS_00005668
AT5G15950	TCONS_00059393		AT1G47530	TCONS_00005353		AT1G45688	TCONS_00005261		AT1G45688	TCONS_00005261		AT1G56220	TCONS_00006586		AT1G76180	TCONS_00018853		AT1G49760	TCONS_00005673		AT1G49760	TCONS_00005673
AT5G16510	TCONS_00059498		AT1G47640	TCONS_00015063		AT1G45976	TCONS_00005263		AT1G45976	TCONS_00005263		AT1G56280	TCONS_00016320		AT1G76200	TCONS_00009045		AT1G49820	TCONS_00005676		AT1G49820	TCONS_00005676
AT5G16730	TCONS_00059535		AT1G47670	TCONS_00015067		AT1G46264	TCONS_00005266		AT1G46264	TCONS_00005266		AT1G56320	TCONS_00016331		AT1G76405	TCONS_00009073		AT1G49850	TCONS_00015366		AT1G49850	TCONS_00015366
AT5G16760	TCONS_00068336		AT1G47710	TCONS_00005382		AT1G46480	TCONS_00014988		AT1G46480	TCONS_00014988		AT1G56340	TCONS_00016333		AT1G76440	TCONS_00018898		AT1G49860	TCONS_00005684		AT1G49860	TCONS_00005684
AT5G16800	TCONS_00068347		AT1G47710	TCONS_00015070		AT1G47128	TCONS_00014999		AT1G47128	TCONS_00014999		AT1G56450	TCONS_00006615		AT1G76490	TCONS_00009084		AT1G49860	TCONS_00015367		AT1G49860	TCONS_00015367
AT5G16830	TCONS_00068353		AT1G47740	TCONS_00005385		AT1G47200	TCONS_00005282		AT1G47200	TCONS_00005282		AT1G56580	TCONS_00016360		AT1G76540	TCONS_00018923		AT1G49970	TCONS_00015388		AT1G49970	TCONS_00015388
AT5G16940	TCONS_00068364		AT1G47740	TCONS_00005387		AT1G47200	TCONS_00015001		AT1G47200	TCONS_00015001		AT1G56700	TCONS_00006645		AT1G76670	TCONS_00018942		AT1G50020	TCONS_00015394		AT1G50020	TCONS_00015394
AT5G17000	TCONS_00068382		AT1G47820	TCONS_00005398		AT1G47210	TCONS_00005291		AT1G47210	TCONS_00005291		AT1G56700	TCONS_00006647		AT1G76680	TCONS_00009105		AT1G50060	TCONS_00005707		AT1G50060	TCONS_00005707
AT5G17330	TCONS_00059608		AT1G47820	TCONS_00005399		AT1G47250	TCONS_00005298		AT1G47250	TCONS_00005298		AT1G57540	TCONS_00016383		AT1G76760	TCONS_00018957		AT1G50060	TCONS_00015403		AT1G50060	TCONS_00015403
AT5G17650	TCONS_00068474		AT1G47830	TCONS_00015086		AT1G47260	TCONS_00015006		AT1G47260	TCONS_00015006		AT1G57620	TCONS_00006661		AT1G76860	TCONS_00018969		AT1G50370	TCONS_00005734		AT1G50370	TCONS_00005734
AT5G17990	TCONS_00059697		AT1G47840	TCONS_00015088		AT1G47278	TCONS_00005308		AT1G47278	TCONS_00005308		AT1G57660	TCONS_00006665		AT1G76930	TCONS_00018978		AT1G50430	TCONS_00015459		AT1G50430	TCONS_00015459
AT5G18420	TCONS_00068608		AT1G47970	TCONS_00005414		AT1G47278	TCONS_00005309		AT1G47278	TCONS_00005309		AT1G57680	TCONS_00016397		AT1G76952	TCONS_00009149		AT1G50490	TCONS_00015467		AT1G50490	TCONS_00015467
AT5G18680	TCONS_00068650		AT1G48030	TCONS_00015111		AT1G47290	TCONS_00005313		AT1G47290	TCONS_00005313		AT1G57720	TCONS_00006671		AT1G76990	TCONS_00009153		AT1G50575	TCONS_00015484		AT1G50575	TCONS_00015484
AT5G18940	TCONS_00059838		AT1G48140	TCONS_00005431		AT1G47395	TCONS_00005328		AT1G47395	TCONS_00005328		AT1G57720	TCONS_00006673		AT1G77350	TCONS_00009202		AT1G50640	TCONS_00015492		AT1G50640	TCONS_00015492
AT5G19240	TCONS_00068719		AT1G48160	TCONS_00015133		AT1G47400	TCONS_00005329		AT1G47400	TCONS_00005329		AT1G57765	TCONS_00006676		AT1G77440	TCONS_00009217		AT1G50670	TCONS_00015495		AT1G50670	TCONS_00015495
AT5G19250	TCONS_00068720		AT1G48175	TCONS_00005436		AT1G47420	TCONS_00015026		AT1G47420	TCONS_00015026		AT1G58025	TCONS_00006690		AT1G77440	TCONS_00009218		AT1G50710	TCONS_00015505		AT1G50710	TCONS_00015505
AT5G19485	TCONS_00068779		AT1G48200	TCONS_00015139		AT1G47480	TCONS_00005337		AT1G47480	TCONS_00005337		AT1G58380	TCONS_00006741		AT1G77450	TCONS_00009220		AT1G50740	TCONS_00005782		AT1G50740	TCONS_00005782
AT5G19680	TCONS_00059967		AT1G48230	TCONS_00005447		AT1G47490	TCONS_00005344		AT1G47490	TCONS_00005344		AT1G59830	TCONS_00016569		AT1G77510	TCONS_00009229		AT1G50920	TCONS_00005793		AT1G50920	TCONS_00005793
AT5G20165	TCONS_00068879		AT1G48310	TCONS_00015149		AT1G47500	TCONS_00005348		AT1G47500	TCONS_00005348		AT1G59900	TCONS_00006854		AT1G77690	TCONS_00019103		AT1G51070	TCONS_00005813		AT1G51070	TCONS_00005813
AT5G20490	TCONS_00068923		AT1G48330	TCONS_00005460		AT1G47530	TCONS_00005352		AT1G47530	TCONS_00005352		AT1G59960	TCONS_00016586		AT1G77710	TCONS_00009259		AT1G51160	TCONS_00005823		AT1G51160	TCONS_00005823
AT5G21105	TCONS_00060193		AT1G48350	TCONS_00005464		AT1G47530	TCONS_00005353		AT1G47530	TCONS_00005353		AT1G60080	TCONS_00016604		AT1G77750	TCONS_00019109		AT1G51160	TCONS_00005824		AT1G51160	TCONS_00005824
AT5G22000	TCONS_00060233		AT1G48380	TCONS_00015161		AT1G47640	TCONS_00015063		AT1G47640	TCONS_00015063		AT1G60640	TCONS_00016658		AT1G77885	TCONS_00009285		AT1G51200	TCONS_00005830		AT1G51200	TCONS_00005830
AT5G22120	TCONS_00069081		AT1G48410	TCONS_00005472		AT1G47670	TCONS_00015067		AT1G47670	TCONS_00015067		AT1G60660	TCONS_00016677		AT1G77940	TCONS_00019134		AT1G51400	TCONS_00015569		AT1G51400	TCONS_00015569
AT5G22350	TCONS_00069122		AT1G48420	TCONS_00015176		AT1G47710	TCONS_00015070		AT1G47710	TCONS_00015070		AT1G60710	TCONS_00016694		AT1G78040	TCONS_00009313		AT1G51510	TCONS_00015584		AT1G51510	TCONS_00015584
AT5G22740	TCONS_00069185		AT1G48440	TCONS_00005477		AT1G47720	TCONS_00015073		AT1G47720	TCONS_00015073		AT1G60989	TCONS_00006970		AT1G78040	TCONS_00009314		AT1G51630	TCONS_00015600		AT1G51630	TCONS_00015600
AT5G22850	TCONS_00069208		AT1G48598	TCONS_00005514		AT1G47740	TCONS_00005385		AT1G47740	TCONS_00005385		AT1G61250	TCONS_00007019		AT1G78080	TCONS_00009320		AT1G51650	TCONS_00005893		AT1G51650	TCONS_00005893
AT5G23120	TCONS_00060384		AT1G48598	TCONS_00005521		AT1G47740	TCONS_00005387		AT1G47740	TCONS_00005387		AT1G61570	TCONS_00016822		AT1G78090	TCONS_00009324		AT1G51680	TCONS_00015607		AT1G51680	TCONS_00015607
AT5G23220	TCONS_00060405		AT1G48610	TCONS_00015201		AT1G47820	TCONS_00005398		AT1G47820	TCONS_00005398		AT1G61620	TCONS_00007065		AT1G78100	TCONS_00009325		AT1G51710	TCONS_00015618		AT1G51710	TCONS_00015618
AT5G23400	TCONS_00060435		AT1G48620	TCONS_00015203		AT1G47830	TCONS_00015086		AT1G47830	TCONS_00015086		AT1G61667	TCONS_00007070		AT1G78150	TCONS_00009333		AT1G51730	TCONS_00015624		AT1G51730	TCONS_00015624
AT5G23411	TCONS_00060438		AT1G48630	TCONS_00015204		AT1G47970	TCONS_00005414		AT1G47970	TCONS_00005414		AT1G61780	TCONS_00016857		AT1G78260	TCONS_00009352		AT1G51760	TCONS_00005915		AT1G51760	TCONS_00005915
AT5G23530	TCONS_00069300		AT1G48635	TCONS_00005528		AT1G48030	TCONS_00015111		AT1G48030	TCONS_00015111		AT1G61790	TCONS_00007082		AT1G78370	TCONS_00019184		AT1G51760	TCONS_00005917		AT1G51760	TCONS_00005917
AT5G24520	TCONS_00069447		AT1G48690	TCONS_00015210		AT1G48140	TCONS_00005431		AT1G48140	TCONS_00005431		AT1G61790	TCONS_00007084		AT1G78380	TCONS_00019185		AT1G51950	TCONS_00005937		AT1G51950	TCONS_00005937
AT5G25770	TCONS_00069642		AT1G48750	TCONS_00005541		AT1G48160	TCONS_00015133		AT1G48160	TCONS_00015133		AT1G62040	TCONS_00007126		AT1G78520	TCONS_00019203		AT1G51980	TCONS_00015663		AT1G51980	TCONS_00015663
AT5G25820	TCONS_00069647		AT1G48790	TCONS_00015224		AT1G48175	TCONS_00005436		AT1G48175	TCONS_00005436		AT1G62180	TCONS_00016901		AT1G78630	TCONS_00009392		AT1G52050	TCONS_00015675		AT1G52050	TCONS_00015675
AT5G26080	TCONS_00069676		AT1G48830	TCONS_00015232		AT1G48200	TCONS_00015139		AT1G48200	TCONS_00015139		AT1G62480	TCONS_00007174		AT1G78660	TCONS_00009411		AT1G52060	TCONS_00015676		AT1G52060	TCONS_00015676
AT5G26600	TCONS_00060897		AT1G48830	TCONS_00015233		AT1G48230	TCONS_00005447		AT1G48230	TCONS_00005447		AT1G62480	TCONS_00007175		AT1G78670	TCONS_00009413		AT1G52060	TCONS_00015681		AT1G52060	TCONS_00015681
AT5G26660	TCONS_00069726		AT1G48850	TCONS_00015236		AT1G48310	TCONS_00015149		AT1G48310	TCONS_00015149		AT1G62570	TCONS_00007186		AT1G78680	TCONS_00009433		AT1G52070	TCONS_00015683		AT1G52070	TCONS_00015683
AT5G26740	TCONS_00060865		AT1G48860	TCONS_00015242		AT1G48330	TCONS_00005460		AT1G48330	TCONS_00005460		AT1G62660	TCONS_00007204		AT1G78870	TCONS_00009457		AT1G52140	TCONS_00015691		AT1G52140	TCONS_00015691
AT5G27150	TCONS_00060970		AT1G48900	TCONS_00015251		AT1G48350	TCONS_00005464		AT1G48350	TCONS_00005464		AT1G62980	TCONS_00007249		AT1G78870	TCONS_00009465		AT1G52200	TCONS_00015704		AT1G52200	TCONS_00015704
AT5G27350	TCONS_00060993		AT1G48920	TCONS_00005560		AT1G48380	TCONS_00015161		AT1G48380	TCONS_00015161		AT1G63000	TCONS_00007254		AT1G78900	TCONS_00009464		AT1G52280	TCONS_00015719		AT1G52280	TCONS_00015719
AT5G27450	TCONS_00061012		AT1G49140	TCONS_00015276		AT1G48410	TCONS_00005472		AT1G48410	TCONS_00005472		AT1G63220	TCONS_00007287		AT1G78900	TCONS_00009472		AT1G52300	TCONS_00015722		AT1G52300	TCONS_00015722
AT5G27920	TCONS_00069876		AT1G49170	TCONS_00015281		AT1G48420	TCONS_00015176		AT1G48420	TCONS_00015176		AT1G63290	TCONS_00017063		AT1G79070	TCONS_00019317		AT1G52380	TCONS_00005990		AT1G52380	TCONS_00005990
AT5G27930	TCONS_00069879		AT1G49230	TCONS_00005603		AT1G48440	TCONS_00005477		AT1G48440	TCONS_00005477		AT1G63310	TCONS_00017067		AT1G79090	TCONS_00009492		AT1G52590	TCONS_00015757		AT1G52590	TCONS_00015757
AT5G28150	TCONS_00061114		AT1G49240	TCONS_00005604		AT1G48598	TCONS_00005514		AT1G48598	TCONS_00005514		AT1G63660	TCONS_00017116		AT1G79210	TCONS_00019337		AT1G52600	TCONS_00006020		AT1G52600	TCONS_00006020
AT5G28900	TCONS_00061180		AT1G49250	TCONS_00005606		AT1G48598	TCONS_00005521		AT1G48598	TCONS_00005521		AT1G63780	TCONS_00017152		AT1G79230	TCONS_00009517		AT1G52670	TCONS_00015767		AT1G52670	TCONS_00015767
AT5G35100	TCONS_00070057		AT1G49300	TCONS_00005611		AT1G48610	TCONS_00015201		AT1G48610	TCONS_00015201		AT1G63830	TCONS_00007372		AT1G79260	TCONS_00009523		AT1G52720	TCONS_00006034		AT1G52720	TCONS_00006034
AT5G35160	TCONS_00070062		AT1G49300	TCONS_00005613		AT1G48620	TCONS_00015203		AT1G48620	TCONS_00015203		AT1G63840	TCONS_00017160		AT1G79530	TCONS_00019394		AT1G52730	TCONS_00006041		AT1G52730	TCONS_00006041
AT5G35190	TCONS_00061263		AT1G49400	TCONS_00005630		AT1G48630	TCONS_00015204		AT1G48630	TCONS_00015204		AT1G63940	TCONS_00007386		AT1G79550	TCONS_00019398		AT1G52760	TCONS_00006044		AT1G52760	TCONS_00006044
AT5G35735	TCONS_00070161		AT1G49405	TCONS_00015297		AT1G48635	TCONS_00005528		AT1G48635	TCONS_00005528		AT1G63970	TCONS_00017180		AT1G79590	TCONS_00009569		AT1G52910	TCONS_00006060		AT1G52910	TCONS_00006060
AT5G37510	TCONS_00070392		AT1G49470	TCONS_00005635		AT1G48690	TCONS_00015210		AT1G48690	TCONS_00015210		AT1G64040	TCONS_00017188		AT1G79750	TCONS_00019444		AT1G52930	TCONS_00006061		AT1G52930	TCONS_00006061
AT5G37550	TCONS_00070394		AT1G49480	TCONS_00015308		AT1G48750	TCONS_00005541		AT1G48750	TCONS_00005541		AT1G64090	TCONS_00007412		AT1G79870	TCONS_00009595		AT1G52980	TCONS_00006067		AT1G52980	TCONS_00006067
AT5G37660	TCONS_00061519		AT1G49510	TCONS_00005641		AT1G48790	TCONS_00015224		AT1G48790	TCONS_00015224		AT1G64105	TCONS_00007415		AT1G79930	TCONS_00019490		AT1G53000	TCONS_00015808		AT1G53000	TCONS_00015808
AT5G37790	TCONS_00070427		AT1G49590	TCONS_00005652		AT1G48830	TCONS_00015232		AT1G48830	TCONS_00015232		AT1G64185	TCONS_00007422		AT1G79970	TCONS_00009619		AT1G53030	TCONS_00015811		AT1G53030	TCONS_00015811
AT5G38610	TCONS_00070531		AT1G49600	TCONS_00015326		AT1G48830	TCONS_00015233		AT1G48830	TCONS_00015233		AT1G64190	TCONS_00017206		AT1G79990	TCONS_00009620		AT1G53180	TCONS_00006098		AT1G53180	TCONS_00006098
AT5G38660	TCONS_00070541		AT1G49670	TCONS_00005657		AT1G48850	TCONS_00015236		AT1G48850	TCONS_00015236		AT1G64200	TCONS_00017209		AT1G79990	TCONS_00009626		AT1G53210	TCONS_00006103		AT1G53210	TCONS_00006103
AT5G38980	TCONS_00061696		AT1G49760	TCONS_00005673		AT1G48900	TCONS_00015251		AT1G48900	TCONS_00015251		AT1G64220	TCONS_00017211		AT1G80040	TCONS_00019516		AT1G53240	TCONS_00015834		AT1G53240	TCONS_00015834
AT5G39160	TCONS_00070588		AT1G49820	TCONS_00005676		AT1G48920	TCONS_00005559		AT1G48920	TCONS_00005559		AT1G64230	TCONS_00007432		AT1G80230	TCONS_00019539		AT1G53290	TCONS_00006111		AT1G53290	TCONS_00006111
AT5G39320	TCONS_00070604		AT1G49850	TCONS_00015366		AT1G48920	TCONS_00005560		AT1G48920	TCONS_00005560		AT1G64350	TCONS_00007453		AT1G80500	TCONS_00009703		AT1G53320	TCONS_00015852		AT1G53320	TCONS_00015852
AT5G39730	TCONS_00061754		AT1G49860	TCONS_00005684		AT1G48960	TCONS_00005569		AT1G48960	TCONS_00005569		AT1G64490	TCONS_00007477		AT1G80670	TCONS_00019603		AT1G53400	TCONS_00006130		AT1G53400	TCONS_00006130
AT5G40240	TCONS_00070711		AT1G49950	TCONS_00015384		AT1G49140	TCONS_00015276		AT1G49140	TCONS_00015276		AT1G64520	TCONS_00007480		AT1G80690	TCONS_00019606		AT1G53520	TCONS_00015885		AT1G53520	TCONS_00015885
AT5G40390	TCONS_00061832		AT1G49970	TCONS_00015388		AT1G49170	TCONS_00015281		AT1G49170	TCONS_00015281		AT1G64650	TCONS_00017262		AT1G80720	TCONS_00009734		AT1G53560	TCONS_00015888		AT1G53560	TCONS_00015888
AT5G40710	TCONS_00061880		AT1G50020	TCONS_00015394		AT1G49240	TCONS_00005604		AT1G49240	TCONS_00005604		AT1G64720	TCONS_00017270		AT1G80750	TCONS_00009740		AT1G53580	TCONS_00015892		AT1G53580	TCONS_00015892
AT5G40780	TCONS_00061889		AT1G50060	TCONS_00005707		AT1G49250	TCONS_00005606		AT1G49250	TCONS_00005606		AT1G64750	TCONS_00017276		AT1G80780	TCONS_00009747		AT1G53645	TCONS_00015906		AT1G53645	TCONS_00015906
AT5G41040	TCONS_00061935		AT1G50110	TCONS_00015409		AT1G49300	TCONS_00005611		AT1G49300	TCONS_00005611		AT1G64850	TCONS_00017295		AT1G80780	TCONS_00009749		AT1G53670	TCONS_00006177		AT1G53670	TCONS_00006177
AT5G41670	TCONS_00070906		AT1G50170	TCONS_00005714		AT1G49300	TCONS_00005613		AT1G49300	TCONS_00005613		AT1G64980	TCONS_00017306		AT1G80830	TCONS_00019625		AT1G53710	TCONS_00015916		AT1G53710	TCONS_00015916
AT5G42020	TCONS_00062075		AT1G50200	TCONS_00015424		AT1G49400	TCONS_00005630		AT1G49400	TCONS_00005630		AT1G65000	TCONS_00007552		AT1G80860	TCONS_00019630		AT1G53750	TCONS_00015925		AT1G53750	TCONS_00015925
AT5G42250	TCONS_00062107		AT1G50370	TCONS_00005734		AT1G49405	TCONS_00015297		AT1G49405	TCONS_00015297		AT1G65295	TCONS_00007596		AT2G01060	TCONS_00025593		AT1G53760	TCONS_00015949		AT1G53760	TCONS_00015949
AT5G42500	TCONS_00062141		AT1G50430	TCONS_00015459		AT1G49470	TCONS_00005635		AT1G49470	TCONS_00005635		AT1G65700	TCONS_00017408		AT2G01140	TCONS_00025599		AT1G53850	TCONS_00015964		AT1G53850	TCONS_00015964
AT5G42720	TCONS_00062187		AT1G50490	TCONS_00015467		AT1G49480	TCONS_00015308		AT1G49480	TCONS_00015308		AT1G65720	TCONS_00017411		AT2G01150	TCONS_00019682		AT1G53910	TCONS_00006213		AT1G53910	TCONS_00006213
AT5G42810	TCONS_00062209		AT1G50640	TCONS_00015492		AT1G49500	TCONS_00005640		AT1G49500	TCONS_00005640		AT1G65820	TCONS_00007662		AT2G01250	TCONS_00025621		AT1G53920	TCONS_00006216		AT1G53920	TCONS_00006216
AT5G43170	TCONS_00071139		AT1G50670	TCONS_00015495		AT1G49510	TCONS_00005641		AT1G49510	TCONS_00005641		AT1G65820	TCONS_00007664		AT2G01450	TCONS_00025665		AT1G54000	TCONS_00015977		AT1G54000	TCONS_00015977
AT5G43350	TCONS_00062278		AT1G50710	TCONS_00015505		AT1G49590	TCONS_00005652		AT1G49590	TCONS_00005652		AT1G65930	TCONS_00007682		AT2G01520	TCONS_00019737		AT1G54010	TCONS_00006227		AT1G54010	TCONS_00006227
AT5G43600	TCONS_00062316		AT1G50740	TCONS_00005782		AT1G49600	TCONS_00015326		AT1G49600	TCONS_00015326		AT1G65980	TCONS_00017441		AT2G01530	TCONS_00019738		AT1G54010	TCONS_00015981		AT1G54010	TCONS_00015981
AT5G43750	TCONS_00071219		AT1G50920	TCONS_00005793		AT1G49670	TCONS_00005657		AT1G49670	TCONS_00005657		AT1G66070	TCONS_00017452		AT2G01540	TCONS_00025679		AT1G54030	TCONS_00006228		AT1G54030	TCONS_00006228
AT5G44110	TCONS_00071283		AT1G51070	TCONS_00005813		AT1G49740	TCONS_00005668		AT1G49740	TCONS_00005668		AT1G66180	TCONS_00007705		AT2G01670	TCONS_00025696		AT1G54030	TCONS_00006231		AT1G54030	TCONS_00006231
AT5G44480	TCONS_00062447		AT1G51160	TCONS_00005823		AT1G49760	TCONS_00005673		AT1G49760	TCONS_00005673		AT1G66200	TCONS_00017466		AT2G01970	TCONS_00025741		AT1G54080	TCONS_00015989		AT1G54080	TCONS_00015989
AT5G44480	TCONS_00062448		AT1G51160	TCONS_00005824		AT1G49820	TCONS_00005676		AT1G49820	TCONS_00005676		AT1G66200	TCONS_00017467		AT2G02120	TCONS_00019822		AT1G54080	TCONS_00015992		AT1G54080	TCONS_00015992
AT5G44860	TCONS_00071399		AT1G51170	TCONS_00015548		AT1G49850	TCONS_00015366		AT1G49850	TCONS_00015366		AT1G66240	TCONS_00017475		AT2G02130	TCONS_00019823		AT1G54100	TCONS_00015994		AT1G54100	TCONS_00015994
AT5G44920	TCONS_00062534		AT1G51200	TCONS_00005830		AT1G49860	TCONS_00005684		AT1G49860	TCONS_00005684		AT1G66270	TCONS_00017494		AT2G02180	TCONS_00019831		AT1G54140	TCONS_00016003		AT1G54140	TCONS_00016003
AT5G45280	TCONS_00062598		AT1G51400	TCONS_00015569		AT1G49950	TCONS_00015384		AT1G49950	TCONS_00015384		AT1G66280	TCONS_00017496		AT2G02390	TCONS_00019853		AT1G54250	TCONS_00006268		AT1G54250	TCONS_00006268
AT5G46210	TCONS_00071582		AT1G51510	TCONS_00015584		AT1G49970	TCONS_00015388		AT1G49970	TCONS_00015388		AT1G66410	TCONS_00017506		AT2G02760	TCONS_00019899		AT1G54270	TCONS_00006275		AT1G54270	TCONS_00006275
AT5G46340	TCONS_00071597		AT1G51630	TCONS_00015600		AT1G50020	TCONS_00015394		AT1G50020	TCONS_00015394		AT1G66580	TCONS_00007754		AT2G03090	TCONS_00025885		AT1G54290	TCONS_00016020		AT1G54290	TCONS_00016020
AT5G46530	TCONS_00062757		AT1G51650	TCONS_00005893		AT1G50060	TCONS_00005707		AT1G50060	TCONS_00005707		AT1G66680	TCONS_00017540		AT2G03120	TCONS_00019948		AT1G54320	TCONS_00016022		AT1G54320	TCONS_00016022
AT5G47140	TCONS_00062851		AT1G51680	TCONS_00015607		AT1G50110	TCONS_00015409		AT1G50110	TCONS_00015409		AT1G66800	TCONS_00007773		AT2G03350	TCONS_00025908		AT1G54410	TCONS_00016040		AT1G54410	TCONS_00016040
AT5G47180	TCONS_00071706		AT1G51690	TCONS_00005901		AT1G50370	TCONS_00005734		AT1G50370	TCONS_00005734		AT1G67030	TCONS_00007787		AT2G03680	TCONS_00020018		AT1G54460	TCONS_00016048		AT1G54460	TCONS_00016048
AT5G47620	TCONS_00071759		AT1G51710	TCONS_00005904		AT1G50430	TCONS_00015459		AT1G50430	TCONS_00015459		AT1G67060	TCONS_00007792		AT2G03820	TCONS_00020038		AT1G54500	TCONS_00016053		AT1G54500	TCONS_00016053
AT5G48880	TCONS_00071966		AT1G51710	TCONS_00015618		AT1G50490	TCONS_00015467		AT1G50490	TCONS_00015467		AT1G67080	TCONS_00017590		AT2G03870	TCONS_00020047		AT1G54575	TCONS_00006329		AT1G54575	TCONS_00006329
AT5G49980	TCONS_00072119		AT1G51730	TCONS_00015624		AT1G50640	TCONS_00015492		AT1G50640	TCONS_00015492		AT1G67090	TCONS_00017591		AT2G04240	TCONS_00026009		AT1G54580	TCONS_00006333		AT1G54580	TCONS_00006333
AT5G50100	TCONS_00063335		AT1G51760	TCONS_00005917		AT1G50670	TCONS_00015495		AT1G50670	TCONS_00015495		AT1G67250	TCONS_00017623		AT2G04390	TCONS_00020115		AT1G54610	TCONS_00016067		AT1G54610	TCONS_00016067
AT5G50175	TCONS_00063346		AT1G51980	TCONS_00015663		AT1G50710	TCONS_00015505		AT1G50710	TCONS_00015505		AT1G67350	TCONS_00007836		AT2G04630	TCONS_00026047		AT1G54630	TCONS_00016075		AT1G54630	TCONS_00016075
AT5G50820	TCONS_00063414		AT1G52050	TCONS_00015675		AT1G50740	TCONS_00005782		AT1G50740	TCONS_00005782		AT1G67430	TCONS_00007848		AT2G04700	TCONS_00020155		AT1G54770	TCONS_00006358		AT1G54770	TCONS_00006358
AT5G50920	TCONS_00072240		AT1G52060	TCONS_00015676		AT1G50920	TCONS_00005793		AT1G50920	TCONS_00005793		AT1G67620	TCONS_00007878		AT2G04780	TCONS_00020158		AT1G54830	TCONS_00006367		AT1G54830	TCONS_00006367
AT5G51300	TCONS_00072302		AT1G52070	TCONS_00015683		AT1G51070	TCONS_00005813		AT1G51070	TCONS_00005813		AT1G67730	TCONS_00007897		AT2G04845	TCONS_00026065		AT1G54990	TCONS_00006384		AT1G54990	TCONS_00006384
AT5G51410	TCONS_00072320		AT1G52140	TCONS_00015691		AT1G51160	TCONS_00005823		AT1G51160	TCONS_00005823		AT1G68000	TCONS_00007936		AT2G04900	TCONS_00020184		AT1G55000	TCONS_00006385		AT1G55000	TCONS_00006385
AT5G52060	TCONS_00072405		AT1G52200	TCONS_00015704		AT1G51160	TCONS_00005824		AT1G51160	TCONS_00005824		AT1G68220	TCONS_00007968		AT2G05220	TCONS_00026090		AT1G55160	TCONS_00006410		AT1G55160	TCONS_00006410
AT5G53540	TCONS_00072593		AT1G52280	TCONS_00015719		AT1G51200	TCONS_00005829		AT1G51200	TCONS_00005829		AT1G68238	TCONS_00007974		AT2G05260	TCONS_00020214		AT1G55160	TCONS_00006412		AT1G55160	TCONS_00006412
AT5G53620	TCONS_00063843		AT1G52300	TCONS_00015722		AT1G51200	TCONS_00005830		AT1G51200	TCONS_00005830		AT1G68310	TCONS_00007983		AT2G05440	TCONS_00020236		AT1G55205	TCONS_00006420		AT1G55205	TCONS_00006420
AT5G54100	TCONS_00072656		AT1G52360	TCONS_00005978		AT1G51400	TCONS_00015569		AT1G51400	TCONS_00015569		AT1G68430	TCONS_00017794		AT2G05440	TCONS_00020237		AT1G55210	TCONS_00016140		AT1G55210	TCONS_00016140
AT5G54960	TCONS_00064057		AT1G52370	TCONS_00005986		AT1G51510	TCONS_00015584		AT1G51510	TCONS_00015584		AT1G68490	TCONS_00008000		AT2G05440	TCONS_00020240		AT1G55260	TCONS_00006431		AT1G55260	TCONS_00006431
AT5G55530	TCONS_00064141		AT1G52380	TCONS_00005990		AT1G51630	TCONS_00015600		AT1G51630	TCONS_00015600		AT1G68560	TCONS_00017809		AT2G05630	TCONS_00026124		AT1G55265	TCONS_00006433		AT1G55265	TCONS_00006433
AT5G56020	TCONS_00072909		AT1G52600	TCONS_00006020		AT1G51650	TCONS_00005893		AT1G51650	TCONS_00005893		AT1G68660	TCONS_00017822		AT2G05790	TCONS_00020288		AT1G55310	TCONS_00006438		AT1G55310	TCONS_00006438
AT5G56980	TCONS_00073013		AT1G52670	TCONS_00015767		AT1G51680	TCONS_00015607		AT1G51680	TCONS_00015607		AT1G68825	TCONS_00017842		AT2G05840	TCONS_00020298		AT1G55520	TCONS_00016191		AT1G55520	TCONS_00016191
AT5G57100	TCONS_00073031		AT1G52710	TCONS_00015774		AT1G51690	TCONS_00005901		AT1G51690	TCONS_00005901		AT1G68880	TCONS_00017855		AT2G05915	TCONS_00026149		AT1G55535	TCONS_00016196		AT1G55535	TCONS_00016196
AT5G57150	TCONS_00064402		AT1G52720	TCONS_00006034		AT1G51710	TCONS_00015618		AT1G51710	TCONS_00015618		AT1G69295	TCONS_00017919		AT2G05990	TCONS_00020311		AT1G55805	TCONS_00016241		AT1G55805	TCONS_00016241
AT5G57410	TCONS_00073085		AT1G52730	TCONS_00006041		AT1G51730	TCONS_00015624		AT1G51730	TCONS_00015624		AT1G69410	TCONS_00008112		AT2G06530	TCONS_00026175		AT1G55840	TCONS_00006525		AT1G55840	TCONS_00006525
AT5G57460	TCONS_00073090		AT1G52760	TCONS_00006044		AT1G51760	TCONS_00005915		AT1G51760	TCONS_00005915		AT1G69460	TCONS_00017939		AT2G06850	TCONS_00020338		AT1G55900	TCONS_00006538		AT1G55900	TCONS_00006538
AT5G57530	TCONS_00073099		AT1G52825	TCONS_00015786		AT1G51760	TCONS_00005917		AT1G51760	TCONS_00005917		AT1G69510	TCONS_00008127		AT2G06925	TCONS_00026186		AT1G55990	TCONS_00006549		AT1G55990	TCONS_00006549
AT5G57860	TCONS_00064512		AT1G52905	TCONS_00006057		AT1G51980	TCONS_00015663		AT1G51980	TCONS_00015663		AT1G69510	TCONS_00008128		AT2G07340	TCONS_00020363		AT1G56070	TCONS_00016280		AT1G56070	TCONS_00016280
AT5G58800	TCONS_00073283		AT1G52910	TCONS_00006060		AT1G52060	TCONS_00015676		AT1G52060	TCONS_00015676		AT1G69620	TCONS_00008154		AT2G07671	TCONS_00020375		AT1G56080	TCONS_00016281		AT1G56080	TCONS_00016281
AT5G58860	TCONS_00073289		AT1G52930	TCONS_00006061		AT1G52070	TCONS_00015683		AT1G52070	TCONS_00015683		AT1G69640	TCONS_00017955		AT2G07671	TCONS_00026223		AT1G56110	TCONS_00016291		AT1G56110	TCONS_00016291
AT5G59090	TCONS_00073324		AT1G52980	TCONS_00006067		AT1G52140	TCONS_00015691		AT1G52140	TCONS_00015691		AT1G69700	TCONS_00008160		AT2G07708	TCONS_00020409		AT1G56110	TCONS_00016293		AT1G56110	TCONS_00016293
AT5G59440	TCONS_00064763		AT1G53000	TCONS_00015808		AT1G52200	TCONS_00015704		AT1G52200	TCONS_00015704		AT1G69750	TCONS_00008169		AT2G07708	TCONS_00020410		AT1G56190	TCONS_00006579		AT1G56190	TCONS_00006579
AT5G60160	TCONS_00073477		AT1G53030	TCONS_00015811		AT1G52280	TCONS_00015719		AT1G52280	TCONS_00015719		AT1G69980	TCONS_00018004		AT2G07715	TCONS_00026256		AT1G56200	TCONS_00006580		AT1G56200	TCONS_00006580
AT5G60570	TCONS_00064935		AT1G53210	TCONS_00006103		AT1G52300	TCONS_00015722		AT1G52300	TCONS_00015722		AT1G70160	TCONS_00008217		AT2G09990	TCONS_00020451		AT1G56220	TCONS_00006584		AT1G56220	TCONS_00006584
AT5G60940	TCONS_00064997		AT1G53240	TCONS_00015834		AT1G52380	TCONS_00005990		AT1G52380	TCONS_00005990		AT1G70190	TCONS_00008226		AT2G09990	TCONS_00026287		AT1G56220	TCONS_00006586		AT1G56220	TCONS_00006586
AT5G61450	TCONS_00073662		AT1G53290	TCONS_00006111		AT1G52420	TCONS_00005998		AT1G52420	TCONS_00005998		AT1G70310	TCONS_00018035		AT2G11890	TCONS_00020501		AT1G56280	TCONS_00016320		AT1G56280	TCONS_00016320
AT5G61530	TCONS_00065080		AT1G53310	TCONS_00015846		AT1G52600	TCONS_00006020		AT1G52600	TCONS_00006020		AT1G70410	TCONS_00018048		AT2G11910	TCONS_00026341		AT1G56320	TCONS_00016331		AT1G56320	TCONS_00016331
AT5G62460	TCONS_00065218		AT1G53320	TCONS_00015852		AT1G52670	TCONS_00015767		AT1G52670	TCONS_00015767		AT1G70490	TCONS_00018053		AT2G11910	TCONS_00026342		AT1G56340	TCONS_00016333		AT1G56340	TCONS_00016333
AT5G62480	TCONS_00065223		AT1G53400	TCONS_00006130		AT1G52710	TCONS_00015774		AT1G52710	TCONS_00015774		AT1G70490	TCONS_00018056		AT2G13660	TCONS_00020565		AT1G56420	TCONS_00016342		AT1G56420	TCONS_00016342
AT5G62530	TCONS_00073793		AT1G53480	TCONS_00015877		AT1G52720	TCONS_00006034		AT1G52720	TCONS_00006034		AT1G70600	TCONS_00018078		AT2G13660	TCONS_00026412		AT1G56450	TCONS_00006615		AT1G56450	TCONS_00006615
AT5G62630	TCONS_00073806		AT1G53520	TCONS_00015885		AT1G52760	TCONS_00006044		AT1G52760	TCONS_00006044		AT1G70660	TCONS_00008294		AT2G13820	TCONS_00020575		AT1G56580	TCONS_00006627		AT1G56580	TCONS_00006627
AT5G62640	TCONS_00073815		AT1G53560	TCONS_00015888		AT1G52905	TCONS_00006057		AT1G52905	TCONS_00006057		AT1G70770	TCONS_00018098		AT2G13820	TCONS_00026419		AT1G56580	TCONS_00016360		AT1G56580	TCONS_00016360
AT5G62680	TCONS_00073820		AT1G53580	TCONS_00015892		AT1G52910	TCONS_00006060		AT1G52910	TCONS_00006060		AT1G70782	TCONS_00018099		AT2G14045	TCONS_00020594		AT1G56590	TCONS_00016361		AT1G56590	TCONS_00016361
AT5G62865	TCONS_00065287		AT1G53635	TCONS_00015902		AT1G52930	TCONS_00006061		AT1G52930	TCONS_00006061		AT1G70850	TCONS_00018112		AT2G14247	TCONS_00020609		AT1G56660	TCONS_00006640		AT1G56660	TCONS_00006640
AT5G62920	TCONS_00073846		AT1G53645	TCONS_00015906		AT1G52980	TCONS_00006067		AT1G52980	TCONS_00006067		AT1G70850	TCONS_00018114		AT2G14285	TCONS_00026463		AT1G56680	TCONS_00016372		AT1G56680	TCONS_00016372
AT5G63440	TCONS_00065363		AT1G53670	TCONS_00006177		AT1G53000	TCONS_00015808		AT1G53000	TCONS_00015808		AT1G70850	TCONS_00018118		AT2G14460	TCONS_00026468		AT1G56700	TCONS_00006645		AT1G56700	TCONS_00006645
AT5G63860	TCONS_00074014		AT1G53750	TCONS_00015925		AT1G53030	TCONS_00015811		AT1G53030	TCONS_00015811		AT1G70890	TCONS_00018124		AT2G14750	TCONS_00020640		AT1G56700	TCONS_00006647		AT1G56700	TCONS_00006647
AT5G63870	TCONS_00074015		AT1G53760	TCONS_00015949		AT1G53210	TCONS_00006103		AT1G53210	TCONS_00006103		AT1G70900	TCONS_00008326		AT2G14830	TCONS_00020649		AT1G57540	TCONS_00016383		AT1G57540	TCONS_00016383
AT5G63940	TCONS_00065430		AT1G53850	TCONS_00015964		AT1G53240	TCONS_00015834		AT1G53240	TCONS_00015834		AT1G70990	TCONS_00018138		AT2G14835	TCONS_00020652		AT1G57610	TCONS_00016391		AT1G57610	TCONS_00016391
AT5G64030	TCONS_00065456		AT1G53887	TCONS_00015967		AT1G53290	TCONS_00006111		AT1G53290	TCONS_00006111		AT1G71010	TCONS_00018143		AT2G14880	TCONS_00026502		AT1G57620	TCONS_00006661		AT1G57620	TCONS_00006661
AT5G64260	TCONS_00074088		AT1G53910	TCONS_00006213		AT1G53320	TCONS_00015852		AT1G53320	TCONS_00015852		AT1G71130	TCONS_00008352		AT2G14890	TCONS_00020661		AT1G57660	TCONS_00006665		AT1G57660	TCONS_00006665
AT5G64460	TCONS_00074125		AT1G53920	TCONS_00006216		AT1G53400	TCONS_00006130		AT1G53400	TCONS_00006130		AT1G71260	TCONS_00018184		AT2G14900	TCONS_00020662		AT1G57680	TCONS_00016397		AT1G57680	TCONS_00016397
AT5G64500	TCONS_00065518		AT1G54000	TCONS_00015977		AT1G53480	TCONS_00015877		AT1G53480	TCONS_00015877		AT1G71750	TCONS_00018223		AT2G15000	TCONS_00026514		AT1G57720	TCONS_00006671		AT1G57720	TCONS_00006671
AT5G65300	TCONS_00074248		AT1G54030	TCONS_00006228		AT1G53520	TCONS_00015885		AT1G53520	TCONS_00015885		AT1G71790	TCONS_00008423		AT2G15240	TCONS_00026532		AT1G57720	TCONS_00006673		AT1G57720	TCONS_00006673
AT5G65380	TCONS_00074260		AT1G54030	TCONS_00006231		AT1G53560	TCONS_00015888		AT1G53560	TCONS_00015888		AT1G71860	TCONS_00008442		AT2G15290	TCONS_00026536		AT1G57765	TCONS_00006676		AT1G57765	TCONS_00006676
AT5G65470	TCONS_00065704		AT1G54080	TCONS_00015989		AT1G53580	TCONS_00015892		AT1G53580	TCONS_00015892		AT1G71950	TCONS_00018243		AT2G15570	TCONS_00026562		AT1G58025	TCONS_00006690		AT1G58025	TCONS_00006690
AT5G65720	TCONS_00074316		AT1G54080	TCONS_00015992		AT1G53645	TCONS_00015906		AT1G53645	TCONS_00015906		AT1G72150	TCONS_00008494		AT2G15620	TCONS_00020737		AT1G58080	TCONS_00016445		AT1G58080	TCONS_00016445
AT5G65970	TCONS_00074367		AT1G54100	TCONS_00015994		AT1G53670	TCONS_00006177		AT1G53670	TCONS_00006177		AT1G72160	TCONS_00018265		AT2G15830	TCONS_00020756		AT1G58170	TCONS_00006710		AT1G58170	TCONS_00006710
AT5G66100	TCONS_00065812		AT1G54100	TCONS_00015995		AT1G53750	TCONS_00015925		AT1G53750	TCONS_00015925		AT1G72170	TCONS_00008498		AT2G15910	TCONS_00026592		AT1G58235	TCONS_00006721		AT1G58235	TCONS_00006721
AT5G66190	TCONS_00074407		AT1G54140	TCONS_00016003		AT1G53760	TCONS_00015949		AT1G53760	TCONS_00015949		AT1G72175	TCONS_00008500		AT2G15960	TCONS_00020766		AT1G58270	TCONS_00016482		AT1G58270	TCONS_00016482
AT5G66380	TCONS_00074436		AT1G54210	TCONS_00006260		AT1G53850	TCONS_00015964		AT1G53850	TCONS_00015964		AT1G72230	TCONS_00008507		AT2G15970	TCONS_00020769		AT1G58280	TCONS_00016487		AT1G58280	TCONS_00016487
AT5G66690	TCONS_00074499		AT1G54250	TCONS_00006268		AT1G53910	TCONS_00006213		AT1G53910	TCONS_00006213		AT1G72310	TCONS_00008517		AT2G16005	TCONS_00026597		AT1G58380	TCONS_00006741		AT1G58380	TCONS_00006741
AT5G66985	TCONS_00074537		AT1G54270	TCONS_00006275		AT1G54000	TCONS_00015977		AT1G54000	TCONS_00015977		AT1G72370	TCONS_00018289		AT2G16060	TCONS_00026605		AT1G59580	TCONS_00006787		AT1G59580	TCONS_00006787
AT5G67330	TCONS_00065991		AT1G54290	TCONS_00016020		AT1G54030	TCONS_00006228		AT1G54030	TCONS_00006228		AT1G72370	TCONS_00018293		AT2G16385	TCONS_00020803		AT1G59600	TCONS_00016542		AT1G59600	TCONS_00016542
AT5G67360	TCONS_00065994		AT1G54320	TCONS_00016022		AT1G54030	TCONS_00006231		AT1G54030	TCONS_00006231		AT1G72430	TCONS_00018308		AT2G16460	TCONS_00026643		AT1G59830	TCONS_00016569		AT1G59830	TCONS_00016569
ATCG00040	TCONS_00074692		AT1G54360	TCONS_00006297		AT1G54080	TCONS_00015989		AT1G54080	TCONS_00015989		AT1G72510	TCONS_00008555		AT2G16510	TCONS_00026650		AT1G59900	TCONS_00006854		AT1G59900	TCONS_00006854
ATCG00830	TCONS_00074690		AT1G54390	TCONS_00016036		AT1G54080	TCONS_00015992		AT1G54080	TCONS_00015992		AT1G72510	TCONS_00008556		AT2G16580	TCONS_00020820		AT1G59960	TCONS_00016586		AT1G59960	TCONS_00016586
ATMG00640	TCONS_00074897		AT1G54410	TCONS_00016040		AT1G54140	TCONS_00016003		AT1G54140	TCONS_00016003		AT1G72630	TCONS_00008568		AT2G16600	TCONS_00020827		AT1G60070	TCONS_00016603		AT1G60070	TCONS_00016603
ATMG00830	TCONS_00074820		AT1G54460	TCONS_00016048		AT1G54210	TCONS_00006260		AT1G54210	TCONS_00006260		AT1G72690	TCONS_00008582		AT2G16700	TCONS_00020833		AT1G60080	TCONS_00016604		AT1G60080	TCONS_00016604
XLOC_038616	TCONS_00071999		AT1G54500	TCONS_00016053		AT1G54250	TCONS_00006268		AT1G54250	TCONS_00006268		AT1G72730	TCONS_00018349		AT2G16710	TCONS_00020837		AT1G60170	TCONS_00006883		AT1G60170	TCONS_00006883
AT1G01070	TCONS_00009805		AT1G54580	TCONS_00006333		AT1G54270	TCONS_00006275		AT1G54270	TCONS_00006275		AT1G72750	TCONS_00008590		AT2G16740	TCONS_00020841		AT1G60270	TCONS_00016626		AT1G60270	TCONS_00016626
AT1G01090	TCONS_00009811		AT1G54610	TCONS_00016067		AT1G54290	TCONS_00016020		AT1G54290	TCONS_00016020		AT1G73010	TCONS_00018381		AT2G16850	TCONS_00020853		AT1G60640	TCONS_00016658		AT1G60640	TCONS_00016658
AT1G01100	TCONS_00009815		AT1G54630	TCONS_00016075		AT1G54320	TCONS_00016022		AT1G54320	TCONS_00016022		AT1G73177	TCONS_00018409		AT2G16930	TCONS_00020866		AT1G60640	TCONS_00016671		AT1G60640	TCONS_00016671
AT1G01100	TCONS_00009816		AT1G54770	TCONS_00006358		AT1G54410	TCONS_00016040		AT1G54410	TCONS_00016040		AT1G73260	TCONS_00018421		AT2G17300	TCONS_00026762		AT1G60660	TCONS_00016677		AT1G60660	TCONS_00016677
AT1G01100	TCONS_00009818		AT1G54830	TCONS_00006367		AT1G54460	TCONS_00016048		AT1G54460	TCONS_00016048		AT1G73330	TCONS_00018431		AT2G17360	TCONS_00020931		AT1G60710	TCONS_00016692		AT1G60710	TCONS_00016692
AT1G01160	TCONS_00000020		AT1G54890	TCONS_00006372		AT1G54500	TCONS_00016053		AT1G54500	TCONS_00016053		AT1G73580	TCONS_00008695		AT2G17380	TCONS_00020934		AT1G60710	TCONS_00016694		AT1G60710	TCONS_00016694
AT1G01210	TCONS_00000027		AT1G54970	TCONS_00006383		AT1G54580	TCONS_00006333		AT1G54580	TCONS_00006333		AT1G73620	TCONS_00008704		AT2G17390	TCONS_00020936		AT1G60780	TCONS_00016703		AT1G60780	TCONS_00016703
AT1G01230	TCONS_00000034		AT1G54990	TCONS_00006384		AT1G54610	TCONS_00016067		AT1G54610	TCONS_00016067		AT1G73820	TCONS_00018498		AT2G17420	TCONS_00020942		AT1G60950	TCONS_00006963		AT1G60950	TCONS_00006963
AT1G01300	TCONS_00009847		AT1G55000	TCONS_00006385		AT1G54630	TCONS_00016075		AT1G54630	TCONS_00016075		AT1G74020	TCONS_00018526		AT2G17500	TCONS_00020953		AT1G60989	TCONS_00006970		AT1G60989	TCONS_00006970
AT1G01350	TCONS_00000055		AT1G55160	TCONS_00006410		AT1G54770	TCONS_00006358		AT1G54770	TCONS_00006358		AT1G74030	TCONS_00018527		AT2G17560	TCONS_00026811		AT1G61150	TCONS_00006986		AT1G61150	TCONS_00006986
AT1G01360	TCONS_00000058		AT1G55160	TCONS_00006412		AT1G54830	TCONS_00006367		AT1G54830	TCONS_00006367		AT1G74050	TCONS_00018540		AT2G17560	TCONS_00026813		AT1G61250	TCONS_00007019		AT1G61250	TCONS_00007019
AT1G01430	TCONS_00009863		AT1G55205	TCONS_00006420		AT1G54850	TCONS_00006368		AT1G54850	TCONS_00006368		AT1G74060	TCONS_00018543		AT2G17710	TCONS_00020985		AT1G61280	TCONS_00007023		AT1G61280	TCONS_00007023
AT1G01470	TCONS_00009869		AT1G55210	TCONS_00016140		AT1G54990	TCONS_00006384		AT1G54990	TCONS_00006384		AT1G74090	TCONS_00008780		AT2G18020	TCONS_00021028		AT1G61570	TCONS_00007057		AT1G61570	TCONS_00007057
AT1G01490	TCONS_00009873		AT1G55265	TCONS_00006433		AT1G55000	TCONS_00006385		AT1G55000	TCONS_00006385		AT1G74230	TCONS_00008804		AT2G18020	TCONS_00026867		AT1G61570	TCONS_00016822		AT1G61570	TCONS_00016822
AT1G01490	TCONS_00009874		AT1G55310	TCONS_00006438		AT1G55020	TCONS_00006389		AT1G55020	TCONS_00006389		AT1G74270	TCONS_00018567		AT2G18030	TCONS_00021031		AT1G61580	TCONS_00016825		AT1G61580	TCONS_00016825
AT1G01550	TCONS_00000084		AT1G55520	TCONS_00016191		AT1G55160	TCONS_00006410		AT1G55160	TCONS_00006410		AT1G74340	TCONS_00018575		AT2G18110	TCONS_00021043		AT1G61620	TCONS_00007065		AT1G61620	TCONS_00007065
AT1G01550	TCONS_00000085		AT1G55535	TCONS_00016196		AT1G55205	TCONS_00006420		AT1G55205	TCONS_00006420		AT1G74500	TCONS_00018596		AT2G18196	TCONS_00026888		AT1G61667	TCONS_00007070		AT1G61667	TCONS_00007070
AT1G01620	TCONS_00009886		AT1G55730	TCONS_00016230		AT1G55210	TCONS_00016140		AT1G55210	TCONS_00016140		AT1G74560	TCONS_00018610		AT2G18230	TCONS_00026889		AT1G61670	TCONS_00007071		AT1G61670	TCONS_00007071
AT1G01630	TCONS_00000096		AT1G55805	TCONS_00016241		AT1G55265	TCONS_00006433		AT1G55265	TCONS_00006433		AT1G74660	TCONS_00018623		AT2G18370	TCONS_00021074		AT1G61770	TCONS_00007079		AT1G61770	TCONS_00007079
AT1G01800	TCONS_00000129		AT1G55840	TCONS_00006525		AT1G55310	TCONS_00006438		AT1G55310	TCONS_00006438		AT1G74840	TCONS_00018641		AT2G18390	TCONS_00021079		AT1G61780	TCONS_00016857		AT1G61780	TCONS_00016857
AT1G01820	TCONS_00009920		AT1G55880	TCONS_00016253		AT1G55520	TCONS_00016191		AT1G55520	TCONS_00016191		AT1G74920	TCONS_00018663		AT2G18410	TCONS_00026919		AT1G61790	TCONS_00007082		AT1G61790	TCONS_00007082
AT1G01910	TCONS_00009934		AT1G55900	TCONS_00006538		AT1G55535	TCONS_00016196		AT1G55535	TCONS_00016196		AT1G75270	TCONS_00018716		AT2G18510	TCONS_00026933		AT1G61790	TCONS_00007084		AT1G61790	TCONS_00007084
AT1G01940	TCONS_00000143		AT1G55920	TCONS_00006543		AT1G55805	TCONS_00016241		AT1G55805	TCONS_00016241		AT1G75280	TCONS_00008927		AT2G18740	TCONS_00021121		AT1G61795	TCONS_00007086		AT1G61795	TCONS_00007086
AT1G01990	TCONS_00009944		AT1G55990	TCONS_00006549		AT1G55840	TCONS_00006525		AT1G55840	TCONS_00006525		AT1G75330	TCONS_00018725		AT2G18800	TCONS_00021133		AT1G61870	TCONS_00016869		AT1G61870	TCONS_00016869
AT1G02090	TCONS_00009956		AT1G56070	TCONS_00016280		AT1G55900	TCONS_00006538		AT1G55900	TCONS_00006538		AT1G75350	TCONS_00008936		AT2G18840	TCONS_00021134		AT1G62040	TCONS_00007126		AT1G62040	TCONS_00007126
AT1G02120	TCONS_00000175		AT1G56080	TCONS_00016281		AT1G55920	TCONS_00006543		AT1G55920	TCONS_00006543		AT1G75380	TCONS_00018740		AT2G18910	TCONS_00026981		AT1G62180	TCONS_00016901		AT1G62180	TCONS_00016901
AT1G02130	TCONS_00009960		AT1G56110	TCONS_00016291		AT1G55990	TCONS_00006549		AT1G55990	TCONS_00006549		AT1G75500	TCONS_00018759		AT2G18960	TCONS_00021155		AT1G62480	TCONS_00007174		AT1G62480	TCONS_00007174
AT1G02140	TCONS_00009964		AT1G56110	TCONS_00016293		AT1G56070	TCONS_00016280		AT1G56070	TCONS_00016280		AT1G75540	TCONS_00008962		AT2G18980	TCONS_00026993		AT1G62510	TCONS_00016944		AT1G62510	TCONS_00016944
AT1G02160	TCONS_00000196		AT1G56190	TCONS_00006579		AT1G56080	TCONS_00016281		AT1G56080	TCONS_00016281		AT1G75560	TCONS_00018768		AT2G18990	TCONS_00026995		AT1G62570	TCONS_00007186		AT1G62570	TCONS_00007186
AT1G02220	TCONS_00009971		AT1G56200	TCONS_00006580		AT1G56110	TCONS_00016291		AT1G56110	TCONS_00016291		AT1G75630	TCONS_00008970		AT2G19180	TCONS_00021187		AT1G62660	TCONS_00007204		AT1G62660	TCONS_00007204
AT1G02280	TCONS_00009985		AT1G56220	TCONS_00006584		AT1G56110	TCONS_00016293		AT1G56110	TCONS_00016293		AT1G75670	TCONS_00018778		AT2G19310	TCONS_00027025		AT1G62770	TCONS_00016976		AT1G62770	TCONS_00016976
AT1G02305	TCONS_00000210		AT1G56220	TCONS_00006586		AT1G56190	TCONS_00006579		AT1G56190	TCONS_00006579		AT1G75680	TCONS_00018780		AT2G19340	TCONS_00027028		AT1G62790	TCONS_00007220		AT1G62790	TCONS_00007220
AT1G02360	TCONS_00009996		AT1G56280	TCONS_00016320		AT1G56200	TCONS_00006580		AT1G56200	TCONS_00006580		AT1G75750	TCONS_00018791		AT2G19350	TCONS_00021202		AT1G62880	TCONS_00007229		AT1G62880	TCONS_00007229
AT1G02410	TCONS_00000229		AT1G56320	TCONS_00016331		AT1G56220	TCONS_00006584		AT1G56220	TCONS_00006584		AT1G75750	TCONS_00018792		AT2G19460	TCONS_00021221		AT1G62975	TCONS_00007247		AT1G62975	TCONS_00007247
AT1G02500	TCONS_00000238		AT1G56340	TCONS_00016333		AT1G56220	TCONS_00006586		AT1G56220	TCONS_00006586		AT1G75760	TCONS_00018794		AT2G19480	TCONS_00021231		AT1G62980	TCONS_00007249		AT1G62980	TCONS_00007249
AT1G02500	TCONS_00000239		AT1G56450	TCONS_00006615		AT1G56280	TCONS_00016320		AT1G56280	TCONS_00016320		AT1G75780	TCONS_00018795		AT2G19560	TCONS_00027046		AT1G63000	TCONS_00007254		AT1G63000	TCONS_00007254
AT1G02560	TCONS_00000243		AT1G56580	TCONS_00006627		AT1G56320	TCONS_00016331		AT1G56320	TCONS_00016331		AT1G75800	TCONS_00008991		AT2G19670	TCONS_00027066		AT1G63010	TCONS_00017013		AT1G63010	TCONS_00017013
AT1G02680	TCONS_00000255		AT1G56580	TCONS_00016360		AT1G56340	TCONS_00016333		AT1G56340	TCONS_00016333		AT1G75810	TCONS_00008992		AT2G19680	TCONS_00021264		AT1G63050	TCONS_00017026		AT1G63050	TCONS_00017026
AT1G02690	TCONS_00000256		AT1G56590	TCONS_00016361		AT1G56420	TCONS_00016342		AT1G56420	TCONS_00016342		AT1G75840	TCONS_00008996		AT2G19730	TCONS_00021271		AT1G63110	TCONS_00007267		AT1G63110	TCONS_00007267
AT1G02720	TCONS_00000265		AT1G56680	TCONS_00016372		AT1G56450	TCONS_00006615		AT1G56450	TCONS_00006615		AT1G75950	TCONS_00009014		AT2G19730	TCONS_00021273		AT1G63120	TCONS_00017036		AT1G63120	TCONS_00017036
AT1G02750	TCONS_00000266		AT1G56700	TCONS_00006645		AT1G56580	TCONS_00006627		AT1G56580	TCONS_00006627		AT1G76010	TCONS_00018820		AT2G19750	TCONS_00021277		AT1G63220	TCONS_00007287		AT1G63220	TCONS_00007287
AT1G02780	TCONS_00010040		AT1G56700	TCONS_00006647		AT1G56580	TCONS_00016360		AT1G56580	TCONS_00016360		AT1G76030	TCONS_00009019		AT2G19760	TCONS_00027073		AT1G63290	TCONS_00017063		AT1G63290	TCONS_00017063
AT1G02816	TCONS_00000272		AT1G57540	TCONS_00016383		AT1G56590	TCONS_00016361		AT1G56590	TCONS_00016361		AT1G76060	TCONS_00018829		AT2G19790	TCONS_00021279		AT1G63310	TCONS_00017067		AT1G63310	TCONS_00017067
AT1G02840	TCONS_00000274		AT1G57610	TCONS_00016391		AT1G56680	TCONS_00016372		AT1G56680	TCONS_00016372		AT1G76150	TCONS_00018848		AT2G19830	TCONS_00027086		AT1G63660	TCONS_00007346		AT1G63660	TCONS_00007346
AT1G02870	TCONS_00010050		AT1G57620	TCONS_00006661		AT1G56700	TCONS_00006645		AT1G56700	TCONS_00006645		AT1G76160	TCONS_00018849		AT2G20060	TCONS_00021321		AT1G63660	TCONS_00017116		AT1G63660	TCONS_00017116
AT1G02880	TCONS_00010057		AT1G57660	TCONS_00006665		AT1G56700	TCONS_00006647		AT1G56700	TCONS_00006647		AT1G76180	TCONS_00018853		AT2G20130	TCONS_00027121		AT1G63690	TCONS_00007352		AT1G63690	TCONS_00007352
AT1G02920	TCONS_00010065		AT1G57680	TCONS_00016397		AT1G57540	TCONS_00016383		AT1G57540	TCONS_00016383		AT1G76200	TCONS_00009045		AT2G20140	TCONS_00021332		AT1G63780	TCONS_00017152		AT1G63780	TCONS_00017152
AT1G02930	TCONS_00010066		AT1G57720	TCONS_00006671		AT1G57620	TCONS_00006661		AT1G57620	TCONS_00006661		AT1G76405	TCONS_00009073		AT2G20230	TCONS_00021345		AT1G63830	TCONS_00007372		AT1G63830	TCONS_00007372
AT1G03110	TCONS_00000326		AT1G57720	TCONS_00006673		AT1G57660	TCONS_00006665		AT1G57660	TCONS_00006665		AT1G76440	TCONS_00018898		AT2G20270	TCONS_00027142		AT1G63840	TCONS_00017160		AT1G63840	TCONS_00017160
AT1G03150	TCONS_00000331		AT1G57765	TCONS_00006676		AT1G57680	TCONS_00016397		AT1G57680	TCONS_00016397		AT1G76490	TCONS_00009084		AT2G20360	TCONS_00021360		AT1G63940	TCONS_00007386		AT1G63940	TCONS_00007386
AT1G03210	TCONS_00000340		AT1G58080	TCONS_00016445		AT1G57720	TCONS_00006671		AT1G57720	TCONS_00006671		AT1G76540	TCONS_00018923		AT2G20390	TCONS_00027156		AT1G63970	TCONS_00017180		AT1G63970	TCONS_00017180
AT1G03220	TCONS_00000341		AT1G58100	TCONS_00016450		AT1G57720	TCONS_00006673		AT1G57720	TCONS_00006673		AT1G76670	TCONS_00018942		AT2G20420	TCONS_00021370		AT1G63980	TCONS_00007391		AT1G63980	TCONS_00007391
AT1G03230	TCONS_00000343		AT1G58110	TCONS_00016453		AT1G57765	TCONS_00006676		AT1G57765	TCONS_00006676		AT1G76680	TCONS_00009105		AT2G20450	TCONS_00021373		AT1G64040	TCONS_00017188		AT1G64040	TCONS_00017188
AT1G03250	TCONS_00010126		AT1G58170	TCONS_00006710		AT1G58007	TCONS_00016428		AT1G58007	TCONS_00016428		AT1G76760	TCONS_00018957		AT2G20490	TCONS_00021376		AT1G64090	TCONS_00007412		AT1G64090	TCONS_00007412
AT1G03330	TCONS_00010142		AT1G58235	TCONS_00006721		AT1G58080	TCONS_00016445		AT1G58080	TCONS_00016445		AT1G76860	TCONS_00018969		AT2G20490	TCONS_00021377		AT1G64105	TCONS_00007415		AT1G64105	TCONS_00007415
AT1G03360	TCONS_00000377		AT1G58270	TCONS_00016482		AT1G58100	TCONS_00016450		AT1G58100	TCONS_00016450		AT1G76930	TCONS_00018978		AT2G20515	TCONS_00027172		AT1G64185	TCONS_00007422		AT1G64185	TCONS_00007422
AT1G03475	TCONS_00010160		AT1G58380	TCONS_00006741		AT1G58110	TCONS_00016453		AT1G58110	TCONS_00016453		AT1G76952	TCONS_00009149		AT2G20530	TCONS_00021389		AT1G64190	TCONS_00017206		AT1G64190	TCONS_00017206
AT1G03680	TCONS_00010184		AT1G58440	TCONS_00016515		AT1G58170	TCONS_00006710		AT1G58170	TCONS_00006710		AT1G76990	TCONS_00009153		AT2G20585	TCONS_00021404		AT1G64200	TCONS_00017207		AT1G64200	TCONS_00017207
AT1G03730	TCONS_00010186		AT1G59580	TCONS_00006787		AT1G58235	TCONS_00006721		AT1G58235	TCONS_00006721		AT1G77350	TCONS_00009202		AT2G20610	TCONS_00027184		AT1G64200	TCONS_00017209		AT1G64200	TCONS_00017209
AT1G03820	TCONS_00010201		AT1G59600	TCONS_00016542		AT1G58270	TCONS_00016482		AT1G58270	TCONS_00016482		AT1G77440	TCONS_00009217		AT2G20630	TCONS_00027193		AT1G64220	TCONS_00017211		AT1G64220	TCONS_00017211
AT1G03850	TCONS_00010212		AT1G59830	TCONS_00016569		AT1G58280	TCONS_00016487		AT1G58280	TCONS_00016487		AT1G77440	TCONS_00009218		AT2G20725	TCONS_00027205		AT1G64230	TCONS_00007432		AT1G64230	TCONS_00007432
AT1G03860	TCONS_00010217		AT1G59900	TCONS_00006854		AT1G58380	TCONS_00006741		AT1G58380	TCONS_00006741		AT1G77450	TCONS_00009220		AT2G20820	TCONS_00021441		AT1G64350	TCONS_00007453		AT1G64350	TCONS_00007453
AT1G03870	TCONS_00010218		AT1G59960	TCONS_00016586		AT1G58440	TCONS_00016515		AT1G58440	TCONS_00016515		AT1G77510	TCONS_00009229		AT2G20820	TCONS_00021445		AT1G64370	TCONS_00007458		AT1G64370	TCONS_00007458
AT1G04000	TCONS_00010232		AT1G60070	TCONS_00016603		AT1G59580	TCONS_00006787		AT1G59580	TCONS_00006787		AT1G77690	TCONS_00019103		AT2G20860	TCONS_00021448		AT1G64385	TCONS_00007461		AT1G64385	TCONS_00007461
AT1G04040	TCONS_00010236		AT1G60080	TCONS_00016604		AT1G59600	TCONS_00016542		AT1G59600	TCONS_00016542		AT1G77710	TCONS_00009259		AT2G20890	TCONS_00021450		AT1G64405	TCONS_00007465		AT1G64405	TCONS_00007465
AT1G04040	TCONS_00010237		AT1G60170	TCONS_00006883		AT1G59610	TCONS_00006793		AT1G59610	TCONS_00006793		AT1G77750	TCONS_00019109		AT2G20930	TCONS_00027241		AT1G64440	TCONS_00007471		AT1G64440	TCONS_00007471
AT1G04070	TCONS_00010241		AT1G60640	TCONS_00016658		AT1G59830	TCONS_00016569		AT1G59830	TCONS_00016569		AT1G77885	TCONS_00009285		AT2G20990	TCONS_00021473		AT1G64490	TCONS_00007477		AT1G64490	TCONS_00007477
AT1G04170	TCONS_00000492		AT1G60650	TCONS_00006924		AT1G59900	TCONS_00006854		AT1G59900	TCONS_00006854		AT1G77940	TCONS_00019134		AT2G21060	TCONS_00027254		AT1G64510	TCONS_00017236		AT1G64510	TCONS_00017236
AT1G04170	TCONS_00000494		AT1G60660	TCONS_00016677		AT1G59960	TCONS_00016586		AT1G59960	TCONS_00016586		AT1G78040	TCONS_00009313		AT2G21160	TCONS_00021497		AT1G64520	TCONS_00007480		AT1G64520	TCONS_00007480
AT1G04190	TCONS_00010265		AT1G60710	TCONS_00016692		AT1G60070	TCONS_00016603		AT1G60070	TCONS_00016603		AT1G78040	TCONS_00009314		AT2G21170	TCONS_00027267		AT1G64550	TCONS_00007485		AT1G64550	TCONS_00007485
AT1G04250	TCONS_00000511		AT1G60710	TCONS_00016694		AT1G60080	TCONS_00016604		AT1G60080	TCONS_00016604		AT1G78080	TCONS_00009320		AT2G21180	TCONS_00027270		AT1G64590	TCONS_00007495		AT1G64590	TCONS_00007495
AT1G04270	TCONS_00010277		AT1G60780	TCONS_00016703		AT1G60170	TCONS_00006883		AT1G60170	TCONS_00006883		AT1G78090	TCONS_00009324		AT2G21185	TCONS_00027271		AT1G64650	TCONS_00017262		AT1G64650	TCONS_00017262
AT1G04280	TCONS_00010282		AT1G60810	TCONS_00016710		AT1G60640	TCONS_00016658		AT1G60640	TCONS_00016658		AT1G78100	TCONS_00009325		AT2G21190	TCONS_00021503		AT1G64720	TCONS_00017270		AT1G64720	TCONS_00017270
AT1G04340	TCONS_00010298		AT1G60810	TCONS_00016711		AT1G60660	TCONS_00016677		AT1G60660	TCONS_00016677		AT1G78150	TCONS_00009333		AT2G21195	TCONS_00021509		AT1G64750	TCONS_00017276		AT1G64750	TCONS_00017276
AT1G04410	TCONS_00010307		AT1G60850	TCONS_00016715		AT1G60710	TCONS_00016692		AT1G60710	TCONS_00016692		AT1G78260	TCONS_00009352		AT2G21250	TCONS_00027287		AT1G64760	TCONS_00017273		AT1G64760	TCONS_00017273
AT1G04430	TCONS_00000530		AT1G60950	TCONS_00006963		AT1G60710	TCONS_00016694		AT1G60710	TCONS_00016694		AT1G78370	TCONS_00019184		AT2G21290	TCONS_00021521		AT1G64850	TCONS_00017295		AT1G64850	TCONS_00017295
AT1G04480	TCONS_00000537		AT1G60989	TCONS_00006970		AT1G60780	TCONS_00016703		AT1G60780	TCONS_00016703		AT1G78380	TCONS_00019185		AT2G21385	TCONS_00021535		AT1G64880	TCONS_00007539		AT1G64880	TCONS_00007539
AT1G04510	TCONS_00000538		AT1G61150	TCONS_00006986		AT1G60810	TCONS_00016710		AT1G60810	TCONS_00016710		AT1G78520	TCONS_00019203		AT2G21580	TCONS_00021572		AT1G64980	TCONS_00017306		AT1G64980	TCONS_00017306
AT1G04510	TCONS_00000540		AT1G61250	TCONS_00007019		AT1G60850	TCONS_00016715		AT1G60850	TCONS_00016715		AT1G78630	TCONS_00009392		AT2G21600	TCONS_00021577		AT1G65000	TCONS_00007552		AT1G65000	TCONS_00007552
AT1G04520	TCONS_00000544		AT1G61520	TCONS_00007051		AT1G60870	TCONS_00006951		AT1G60870	TCONS_00006951		AT1G78660	TCONS_00009411		AT2G21620	TCONS_00021583		AT1G65220	TCONS_00007579		AT1G65220	TCONS_00007579
AT1G04590	TCONS_00010326		AT1G61570	TCONS_00016822		AT1G60950	TCONS_00006963		AT1G60950	TCONS_00006963		AT1G78670	TCONS_00009413		AT2G21660	TCONS_00021590		AT1G65260	TCONS_00007586		AT1G65260	TCONS_00007586
AT1G04680	TCONS_00010337		AT1G61580	TCONS_00016825		AT1G60989	TCONS_00006970		AT1G60989	TCONS_00006970		AT1G78680	TCONS_00009433		AT2G21660	TCONS_00027336		AT1G65270	TCONS_00007592		AT1G65270	TCONS_00007592
AT1G04690	TCONS_00000567		AT1G61620	TCONS_00007065		AT1G61250	TCONS_00007019		AT1G61250	TCONS_00007019		AT1G78870	TCONS_00009457		AT2G21660	TCONS_00027337		AT1G65270	TCONS_00007594		AT1G65270	TCONS_00007594
AT1G04750	TCONS_00010346		AT1G61667	TCONS_00007070		AT1G61520	TCONS_00007051		AT1G61520	TCONS_00007051		AT1G78870	TCONS_00009465		AT2G21870	TCONS_00027356		AT1G65295	TCONS_00007596		AT1G65295	TCONS_00007596
AT1G04750	TCONS_00010347		AT1G61740	TCONS_00016852		AT1G61570	TCONS_00016822		AT1G61570	TCONS_00016822		AT1G78900	TCONS_00009464		AT2G22080	TCONS_00021639		AT1G65310	TCONS_00007599		AT1G65310	TCONS_00007599
AT1G04820	TCONS_00010357		AT1G61770	TCONS_00007079		AT1G61580	TCONS_00016825		AT1G61580	TCONS_00016825		AT1G78900	TCONS_00009472		AT2G22122	TCONS_00021645		AT1G65500	TCONS_00007629		AT1G65500	TCONS_00007629
AT1G04850	TCONS_00010373		AT1G61780	TCONS_00016857		AT1G61620	TCONS_00007065		AT1G61620	TCONS_00007065		AT1G79070	TCONS_00019317		AT2G22170	TCONS_00027383		AT1G65650	TCONS_00017401		AT1G65650	TCONS_00017401
AT1G04870	TCONS_00010376		AT1G61790	TCONS_00007082		AT1G61667	TCONS_00007070		AT1G61667	TCONS_00007070		AT1G79090	TCONS_00009492		AT2G22230	TCONS_00021658		AT1G65700	TCONS_00017408		AT1G65700	TCONS_00017408
AT1G04960	TCONS_00010396		AT1G61790	TCONS_00007084		AT1G61670	TCONS_00007071		AT1G61670	TCONS_00007071		AT1G79210	TCONS_00019337		AT2G22330	TCONS_00021679		AT1G65720	TCONS_00017411		AT1G65720	TCONS_00017411
AT1G04980	TCONS_00010400		AT1G61795	TCONS_00007086		AT1G61740	TCONS_00016852		AT1G61740	TCONS_00016852		AT1G79230	TCONS_00009517		AT2G22425	TCONS_00021688		AT1G65820	TCONS_00007662		AT1G65820	TCONS_00007662
AT1G04985	TCONS_00010404		AT1G61870	TCONS_00016869		AT1G61770	TCONS_00007079		AT1G61770	TCONS_00007079		AT1G79260	TCONS_00009523		AT2G22430	TCONS_00027412		AT1G65820	TCONS_00007664		AT1G65820	TCONS_00007664
AT1G05000	TCONS_00000617		AT1G61890	TCONS_00016871		AT1G61780	TCONS_00016857		AT1G61780	TCONS_00016857		AT1G79530	TCONS_00019394		AT2G22470	TCONS_00027414		AT1G65930	TCONS_00007682		AT1G65930	TCONS_00007682
AT1G05070	TCONS_00010421		AT1G62040	TCONS_00007126		AT1G61790	TCONS_00007082		AT1G61790	TCONS_00007082		AT1G79550	TCONS_00019398		AT2G22510	TCONS_00027425		AT1G65960	TCONS_00007685		AT1G65960	TCONS_00007685
AT1G05180	TCONS_00010441		AT1G62180	TCONS_00016901		AT1G61790	TCONS_00007084		AT1G61790	TCONS_00007084		AT1G79590	TCONS_00009569		AT2G22670	TCONS_00021733		AT1G65980	TCONS_00017441		AT1G65980	TCONS_00017441
AT1G05190	TCONS_00010445		AT1G62480	TCONS_00007174		AT1G61795	TCONS_00007086		AT1G61795	TCONS_00007086		AT1G79750	TCONS_00019444		AT2G22780	TCONS_00027452		AT1G66070	TCONS_00017452		AT1G66070	TCONS_00017452
AT1G05220	TCONS_00000654		AT1G62480	TCONS_00007175		AT1G61870	TCONS_00016869		AT1G61870	TCONS_00016869		AT1G79870	TCONS_00009595		AT2G22795	TCONS_00027455		AT1G66140	TCONS_00017456		AT1G66140	TCONS_00017456
AT1G05260	TCONS_00000659		AT1G62510	TCONS_00016944		AT1G62040	TCONS_00007126		AT1G62040	TCONS_00007126		AT1G79930	TCONS_00019490		AT2G23070	TCONS_00027493		AT1G66200	TCONS_00017466		AT1G66200	TCONS_00017466
AT1G05340	TCONS_00010473		AT1G62640	TCONS_00007199		AT1G62180	TCONS_00016901		AT1G62180	TCONS_00016901		AT1G79970	TCONS_00009619		AT2G23090	TCONS_00027495		AT1G66200	TCONS_00017468		AT1G66200	TCONS_00017468
AT1G05350	TCONS_00010474		AT1G62660	TCONS_00007204		AT1G62480	TCONS_00007174		AT1G62480	TCONS_00007174		AT1G79990	TCONS_00009620		AT2G23310	TCONS_00021835		AT1G66240	TCONS_00017475		AT1G66240	TCONS_00017475
AT1G05360	TCONS_00000670		AT1G62770	TCONS_00016976		AT1G62480	TCONS_00007175		AT1G62480	TCONS_00007175		AT1G79990	TCONS_00009626		AT2G23310	TCONS_00021836		AT1G66260	TCONS_00017479		AT1G66260	TCONS_00017479
AT1G05430	TCONS_00010489		AT1G62790	TCONS_00007220		AT1G62570	TCONS_00007186		AT1G62570	TCONS_00007186		AT1G80040	TCONS_00019516		AT2G23340	TCONS_00021846		AT1G66270	TCONS_00017481		AT1G66270	TCONS_00017481
AT1G05620	TCONS_00000707		AT1G62800	TCONS_00016980		AT1G62640	TCONS_00007199		AT1G62640	TCONS_00007199		AT1G80230	TCONS_00019539		AT2G23350	TCONS_00021849		AT1G66270	TCONS_00017494		AT1G66270	TCONS_00017494
AT1G05620	TCONS_00000709		AT1G62880	TCONS_00007229		AT1G62660	TCONS_00007204		AT1G62660	TCONS_00007204		AT1G80500	TCONS_00009703		AT2G23540	TCONS_00021869		AT1G66280	TCONS_00017496		AT1G66280	TCONS_00017496
AT1G05720	TCONS_00010536		AT1G62980	TCONS_00007249		AT1G62770	TCONS_00016976		AT1G62770	TCONS_00016976		AT1G80670	TCONS_00019603		AT2G23600	TCONS_00027563		AT1G66410	TCONS_00017506		AT1G66410	TCONS_00017506
AT1G05780	TCONS_00000736		AT1G63000	TCONS_00007254		AT1G62790	TCONS_00007220		AT1G62790	TCONS_00007220		AT1G80690	TCONS_00019606		AT2G23610	TCONS_00027566		AT1G66580	TCONS_00007754		AT1G66580	TCONS_00007754
AT1G05785	TCONS_00000738		AT1G63050	TCONS_00017026		AT1G62800	TCONS_00016980		AT1G62800	TCONS_00016980		AT1G80720	TCONS_00009734		AT2G23810	TCONS_00027590		AT1G66670	TCONS_00017539		AT1G66670	TCONS_00017539
AT1G05810	TCONS_00000749		AT1G63110	TCONS_00007267		AT1G62880	TCONS_00007229		AT1G62880	TCONS_00007229		AT1G80750	TCONS_00009740		AT2G23820	TCONS_00021892		AT1G66680	TCONS_00017540		AT1G66680	TCONS_00017540
AT1G05870	TCONS_00010559		AT1G63120	TCONS_00017036		AT1G62975	TCONS_00007247		AT1G62975	TCONS_00007247		AT1G80780	TCONS_00009747		AT2G23930	TCONS_00021902		AT1G66740	TCONS_00007768		AT1G66740	TCONS_00007768
AT1G06010	TCONS_00000794		AT1G63220	TCONS_00007287		AT1G62980	TCONS_00007249		AT1G62980	TCONS_00007249		AT1G80780	TCONS_00009749		AT2G24040	TCONS_00021919		AT1G66750	TCONS_00007769		AT1G66750	TCONS_00007769
AT1G06040	TCONS_00010575		AT1G63290	TCONS_00017063		AT1G62990	TCONS_00007253		AT1G62990	TCONS_00007253		AT1G80830	TCONS_00019625		AT2G24090	TCONS_00021925		AT1G66800	TCONS_00007773		AT1G66800	TCONS_00007773
AT1G06080	TCONS_00000805		AT1G63310	TCONS_00017067		AT1G63000	TCONS_00007254		AT1G63000	TCONS_00007254		AT1G80860	TCONS_00019630		AT2G24150	TCONS_00027635		AT1G66890	TCONS_00007780		AT1G66890	TCONS_00007780
AT1G06110	TCONS_00010585		AT1G63500	TCONS_00007325		AT1G63010	TCONS_00017013		AT1G63010	TCONS_00017013		AT2G01060	TCONS_00025593		AT2G24200	TCONS_00027642		AT1G67030	TCONS_00007787		AT1G67030	TCONS_00007787
AT1G06190	TCONS_00010608		AT1G63660	TCONS_00007346		AT1G63050	TCONS_00017026		AT1G63050	TCONS_00017026		AT2G01140	TCONS_00025599		AT2G24260	TCONS_00027652		AT1G67060	TCONS_00007792		AT1G67060	TCONS_00007792
AT1G06200	TCONS_00010610		AT1G63660	TCONS_00017116		AT1G63110	TCONS_00007267		AT1G63110	TCONS_00007267		AT2G01150	TCONS_00019682		AT2G24290	TCONS_00021948		AT1G67080	TCONS_00017590		AT1G67080	TCONS_00017590
AT1G06210	TCONS_00000823		AT1G63690	TCONS_00007352		AT1G63120	TCONS_00017036		AT1G63120	TCONS_00017036		AT2G01250	TCONS_00025621		AT2G24500	TCONS_00027684		AT1G67090	TCONS_00017591		AT1G67090	TCONS_00017591
AT1G06290	TCONS_00010617		AT1G63780	TCONS_00017152		AT1G63220	TCONS_00007287		AT1G63220	TCONS_00007287		AT2G01450	TCONS_00025665		AT2G24570	TCONS_00027695		AT1G67148	TCONS_00007802		AT1G67148	TCONS_00007802
AT1G06390	TCONS_00000854		AT1G63830	TCONS_00007372		AT1G63290	TCONS_00017063		AT1G63290	TCONS_00017063		AT2G01520	TCONS_00019737		AT2G24590	TCONS_00021995		AT1G67230	TCONS_00017621		AT1G67230	TCONS_00017621
AT1G06390	TCONS_00000855		AT1G63840	TCONS_00017160		AT1G63310	TCONS_00017067		AT1G63310	TCONS_00017067		AT2G01530	TCONS_00019738		AT2G24762	TCONS_00022025		AT1G67250	TCONS_00017623		AT1G67250	TCONS_00017623
AT1G06515	TCONS_00010635		AT1G63940	TCONS_00007386		AT1G63660	TCONS_00007346		AT1G63660	TCONS_00007346		AT2G01540	TCONS_00025679		AT2G24765	TCONS_00022026		AT1G67280	TCONS_00017630		AT1G67280	TCONS_00017630
AT1G06530	TCONS_00000884		AT1G63970	TCONS_00017180		AT1G63660	TCONS_00017116		AT1G63660	TCONS_00017116		AT2G01670	TCONS_00025696		AT2G24790	TCONS_00022030		AT1G67330	TCONS_00017645		AT1G67330	TCONS_00017645
AT1G06550	TCONS_00010646		AT1G63980	TCONS_00007391		AT1G63690	TCONS_00007352		AT1G63690	TCONS_00007352		AT2G01970	TCONS_00025741		AT2G24980	TCONS_00022049		AT1G67340	TCONS_00007834		AT1G67340	TCONS_00007834
AT1G06640	TCONS_00000903		AT1G63980	TCONS_00007393		AT1G63780	TCONS_00017152		AT1G63780	TCONS_00017152		AT2G02120	TCONS_00019822		AT2G24980	TCONS_00027753		AT1G67350	TCONS_00007836		AT1G67350	TCONS_00007836
AT1G06680	TCONS_00000913		AT1G64040	TCONS_00017188		AT1G63830	TCONS_00007372		AT1G63830	TCONS_00007372		AT2G02130	TCONS_00019823		AT2G25070	TCONS_00027767		AT1G67430	TCONS_00007848		AT1G67430	TCONS_00007848
AT1G06680	TCONS_00000914		AT1G64090	TCONS_00007412		AT1G63840	TCONS_00017160		AT1G63840	TCONS_00017160		AT2G02180	TCONS_00019831		AT2G25080	TCONS_00022065		AT1G67620	TCONS_00007878		AT1G67620	TCONS_00007878
AT1G06700	TCONS_00010662		AT1G64105	TCONS_00007415		AT1G63940	TCONS_00007384		AT1G63940	TCONS_00007384		AT2G02390	TCONS_00019853		AT2G25110	TCONS_00022071		AT1G67680	TCONS_00017689		AT1G67680	TCONS_00017689
AT1G06790	TCONS_00000938		AT1G64185	TCONS_00007422		AT1G63940	TCONS_00007386		AT1G63940	TCONS_00007386		AT2G02760	TCONS_00019899		AT2G25210	TCONS_00022088		AT1G67730	TCONS_00007897		AT1G67730	TCONS_00007897
AT1G06830	TCONS_00000942		AT1G64190	TCONS_00017206		AT1G63970	TCONS_00017180		AT1G63970	TCONS_00017180		AT2G03090	TCONS_00025885		AT2G25250	TCONS_00022092		AT1G67760	TCONS_00017700		AT1G67760	TCONS_00017700
AT1G06890	TCONS_00010685		AT1G64200	TCONS_00017207		AT1G63980	TCONS_00007391		AT1G63980	TCONS_00007391		AT2G03120	TCONS_00019948		AT2G25310	TCONS_00027810		AT1G67910	TCONS_00017728		AT1G67910	TCONS_00017728
AT1G06960	TCONS_00000962		AT1G64200	TCONS_00017209		AT1G64040	TCONS_00017188		AT1G64040	TCONS_00017188		AT2G03350	TCONS_00025908		AT2G25310	TCONS_00027814		AT1G68000	TCONS_00007936		AT1G68000	TCONS_00007936
AT1G07030	TCONS_00010704		AT1G64220	TCONS_00017211		AT1G64090	TCONS_00007412		AT1G64090	TCONS_00007412		AT2G03680	TCONS_00020018		AT2G25450	TCONS_00027825		AT1G68070	TCONS_00017748		AT1G68070	TCONS_00017748
AT1G07070	TCONS_00000983		AT1G64230	TCONS_00007432		AT1G64105	TCONS_00007415		AT1G64105	TCONS_00007415		AT2G03820	TCONS_00020038		AT2G25510	TCONS_00022122		AT1G68100	TCONS_00007951		AT1G68100	TCONS_00007951
AT1G07080	TCONS_00000984		AT1G64350	TCONS_00007453		AT1G64185	TCONS_00007422		AT1G64185	TCONS_00007422		AT2G03870	TCONS_00020047		AT2G25520	TCONS_00027834		AT1G68140	TCONS_00017758		AT1G68140	TCONS_00017758
AT1G07090	TCONS_00010710		AT1G64370	TCONS_00007458		AT1G64190	TCONS_00017206		AT1G64190	TCONS_00017206		AT2G04240	TCONS_00026009		AT2G25670	TCONS_00027855		AT1G68220	TCONS_00007968		AT1G68220	TCONS_00007968
AT1G07130	TCONS_00000990		AT1G64385	TCONS_00007461		AT1G64200	TCONS_00017207		AT1G64200	TCONS_00017207		AT2G04390	TCONS_00020115		AT2G25810	TCONS_00022166		AT1G68230	TCONS_00007970		AT1G68230	TCONS_00007970
AT1G07140	TCONS_00010716		AT1G64440	TCONS_00007471		AT1G64200	TCONS_00017209		AT1G64200	TCONS_00017209		AT2G04630	TCONS_00026047		AT2G25910	TCONS_00027897		AT1G68238	TCONS_00007974		AT1G68238	TCONS_00007974
AT1G07170	TCONS_00000995		AT1G64490	TCONS_00007477		AT1G64220	TCONS_00017211		AT1G64220	TCONS_00017211		AT2G04700	TCONS_00020155		AT2G26060	TCONS_00022199		AT1G68260	TCONS_00017774		AT1G68260	TCONS_00017774
AT1G07210	TCONS_00001004		AT1G64520	TCONS_00007480		AT1G64230	TCONS_00007432		AT1G64230	TCONS_00007432		AT2G04780	TCONS_00020158		AT2G26230	TCONS_00022224		AT1G68310	TCONS_00007983		AT1G68310	TCONS_00007983
AT1G07310	TCONS_00010742		AT1G64550	TCONS_00007485		AT1G64350	TCONS_00007453		AT1G64350	TCONS_00007453		AT2G04845	TCONS_00026065		AT2G26240	TCONS_00027939		AT1G68370	TCONS_00017785		AT1G68370	TCONS_00017785
AT1G07320	TCONS_00001018		AT1G64650	TCONS_00017262		AT1G64370	TCONS_00007458		AT1G64370	TCONS_00007458		AT2G04900	TCONS_00020184		AT2G26590	TCONS_00028003		AT1G68430	TCONS_00017794		AT1G68430	TCONS_00017794
AT1G07350	TCONS_00010747		AT1G64720	TCONS_00017270		AT1G64385	TCONS_00007461		AT1G64385	TCONS_00007461		AT2G05220	TCONS_00026090		AT2G26900	TCONS_00028063		AT1G68440	TCONS_00007995		AT1G68440	TCONS_00007995
AT1G07360	TCONS_00010750		AT1G64750	TCONS_00017276		AT1G64405	TCONS_00017226		AT1G64405	TCONS_00017226		AT2G05260	TCONS_00020214		AT2G27020	TCONS_00028098		AT1G68490	TCONS_00008000		AT1G68490	TCONS_00008000
AT1G07370	TCONS_00001026		AT1G64760	TCONS_00017273		AT1G64440	TCONS_00007471		AT1G64440	TCONS_00007471		AT2G05440	TCONS_00020236		AT2G27030	TCONS_00022322		AT1G68660	TCONS_00017822		AT1G68660	TCONS_00017822
AT1G07420	TCONS_00001039		AT1G64850	TCONS_00017295		AT1G64490	TCONS_00007477		AT1G64490	TCONS_00007477		AT2G05440	TCONS_00020237		AT2G27130	TCONS_00022340		AT1G68795	TCONS_00017840		AT1G68795	TCONS_00017840
AT1G07470	TCONS_00001048		AT1G64880	TCONS_00007539		AT1G64510	TCONS_00017236		AT1G64510	TCONS_00017236		AT2G05440	TCONS_00020240		AT2G27330	TCONS_00028152		AT1G68825	TCONS_00017842		AT1G68825	TCONS_00017842
AT1G07480	TCONS_00010760		AT1G64980	TCONS_00017306		AT1G64520	TCONS_00007480		AT1G64520	TCONS_00007480		AT2G05630	TCONS_00026124		AT2G27450	TCONS_00028178		AT1G68880	TCONS_00017855		AT1G68880	TCONS_00017855
AT1G07590	TCONS_00001064		AT1G65000	TCONS_00007552		AT1G64550	TCONS_00007485		AT1G64550	TCONS_00007485		AT2G05790	TCONS_00020288		AT2G27530	TCONS_00028194		AT1G69010	TCONS_00008068		AT1G69010	TCONS_00008068
AT1G07590	TCONS_00010776		AT1G65220	TCONS_00007576		AT1G64650	TCONS_00017262		AT1G64650	TCONS_00017262		AT2G05840	TCONS_00020298		AT2G27530	TCONS_00028195		AT1G69230	TCONS_00017906		AT1G69230	TCONS_00017906
AT1G07660	TCONS_00001075		AT1G65220	TCONS_00007579		AT1G64720	TCONS_00017270		AT1G64720	TCONS_00017270		AT2G05915	TCONS_00026149		AT2G27550	TCONS_00022396		AT1G69250	TCONS_00008086		AT1G69250	TCONS_00008086
AT1G07700	TCONS_00001086		AT1G65260	TCONS_00007586		AT1G64750	TCONS_00017276		AT1G64750	TCONS_00017276		AT2G05990	TCONS_00020311		AT2G27580	TCONS_00028200		AT1G69295	TCONS_00017919		AT1G69295	TCONS_00017919
AT1G07750	TCONS_00010805		AT1G65270	TCONS_00007592		AT1G64760	TCONS_00017273		AT1G64760	TCONS_00017273		AT2G06530	TCONS_00026175		AT2G27710	TCONS_00022406		AT1G69310	TCONS_00017922		AT1G69310	TCONS_00017922
AT1G07770	TCONS_00010806		AT1G65295	TCONS_00007596		AT1G64850	TCONS_00017295		AT1G64850	TCONS_00017295		AT2G06850	TCONS_00020338		AT2G27710	TCONS_00022418		AT1G69410	TCONS_00008112		AT1G69410	TCONS_00008112
AT1G07770	TCONS_00010807		AT1G65310	TCONS_00007599		AT1G64880	TCONS_00007539		AT1G64880	TCONS_00007539		AT2G06925	TCONS_00026186		AT2G27720	TCONS_00022420		AT1G69460	TCONS_00017939		AT1G69460	TCONS_00017939
AT1G07780	TCONS_00010808		AT1G65370	TCONS_00017356		AT1G64980	TCONS_00017306		AT1G64980	TCONS_00017306		AT2G07340	TCONS_00020363		AT2G27720	TCONS_00022424		AT1G69510	TCONS_00008127		AT1G69510	TCONS_00008127
AT1G07790	TCONS_00001100		AT1G65510	TCONS_00007630		AT1G64990	TCONS_00007550		AT1G64990	TCONS_00007550		AT2G07671	TCONS_00020375		AT2G27775	TCONS_00028221		AT1G69510	TCONS_00008128		AT1G69510	TCONS_00008128
AT1G07790	TCONS_00010816		AT1G65650	TCONS_00017401		AT1G65000	TCONS_00007552		AT1G65000	TCONS_00007552		AT2G07671	TCONS_00026223		AT2G27840	TCONS_00022439		AT1G69530	TCONS_00008142		AT1G69530	TCONS_00008142
AT1G07820	TCONS_00001103		AT1G65700	TCONS_00017408		AT1G65220	TCONS_00007576		AT1G65220	TCONS_00007576		AT2G07708	TCONS_00020409		AT2G27840	TCONS_00022440		AT1G69580	TCONS_00008147		AT1G69580	TCONS_00008147
AT1G07820	TCONS_00010819		AT1G65720	TCONS_00017411		AT1G65220	TCONS_00007579		AT1G65220	TCONS_00007579		AT2G07708	TCONS_00020410		AT2G27860	TCONS_00028233		AT1G69620	TCONS_00008154		AT1G69620	TCONS_00008154
AT1G07820	TCONS_00010820		AT1G65820	TCONS_00007662		AT1G65260	TCONS_00007586		AT1G65260	TCONS_00007586		AT2G07715	TCONS_00026256		AT2G27960	TCONS_00028247		AT1G69640	TCONS_00017955		AT1G69640	TCONS_00017955
AT1G07830	TCONS_00001106		AT1G65820	TCONS_00007664		AT1G65270	TCONS_00007592		AT1G65270	TCONS_00007592		AT2G09990	TCONS_00020451		AT2G27970	TCONS_00028248		AT1G69680	TCONS_00008156		AT1G69680	TCONS_00008156
AT1G07840	TCONS_00001110		AT1G65840	TCONS_00007667		AT1G65295	TCONS_00007596		AT1G65295	TCONS_00007596		AT2G09990	TCONS_00026287		AT2G28000	TCONS_00022459		AT1G69700	TCONS_00008160		AT1G69700	TCONS_00008160
AT1G07890	TCONS_00001116		AT1G65930	TCONS_00007682		AT1G65310	TCONS_00007599		AT1G65310	TCONS_00007599		AT2G11890	TCONS_00020501		AT2G28060	TCONS_00028259		AT1G69750	TCONS_00008169		AT1G69750	TCONS_00008169
AT1G07890	TCONS_00001124		AT1G65960	TCONS_00007685		AT1G65370	TCONS_00017356		AT1G65370	TCONS_00017356		AT2G11910	TCONS_00026341		AT2G28160	TCONS_00022487		AT1G69780	TCONS_00008176		AT1G69780	TCONS_00008176
AT1G07920	TCONS_00001130		AT1G65980	TCONS_00017441		AT1G65510	TCONS_00007630		AT1G65510	TCONS_00007630		AT2G11910	TCONS_00026342		AT2G28190	TCONS_00022488		AT1G69850	TCONS_00017984		AT1G69850	TCONS_00017984
AT1G07930	TCONS_00001131		AT1G66070	TCONS_00017452		AT1G65650	TCONS_00017401		AT1G65650	TCONS_00017401		AT2G13660	TCONS_00020565		AT2G28230	TCONS_00028279		AT1G69880	TCONS_00008188		AT1G69880	TCONS_00008188
AT1G07940	TCONS_00010836		AT1G66140	TCONS_00017456		AT1G65700	TCONS_00017408		AT1G65700	TCONS_00017408		AT2G13660	TCONS_00026412		AT2G28330	TCONS_00028292		AT1G69960	TCONS_00017999		AT1G69960	TCONS_00017999
AT1G07950	TCONS_00010837		AT1G66180	TCONS_00007705		AT1G65720	TCONS_00017411		AT1G65720	TCONS_00017411		AT2G13820	TCONS_00020575		AT2G28370	TCONS_00022523		AT1G69980	TCONS_00018004		AT1G69980	TCONS_00018004
AT1G07960	TCONS_00001134		AT1G66200	TCONS_00017466		AT1G65820	TCONS_00007662		AT1G65820	TCONS_00007662		AT2G13820	TCONS_00026419		AT2G28410	TCONS_00022532		AT1G70160	TCONS_00008217		AT1G70160	TCONS_00008217
AT1G07980	TCONS_00010844		AT1G66200	TCONS_00017467		AT1G65820	TCONS_00007664		AT1G65820	TCONS_00007664		AT2G14045	TCONS_00020594		AT2G28660	TCONS_00022563		AT1G70190	TCONS_00008226		AT1G70190	TCONS_00008226
AT1G08110	TCONS_00001159		AT1G66240	TCONS_00017475		AT1G65840	TCONS_00007667		AT1G65840	TCONS_00007667		AT2G14247	TCONS_00020609		AT2G28720	TCONS_00022569		AT1G70310	TCONS_00018035		AT1G70310	TCONS_00018035
AT1G08110	TCONS_00001161		AT1G66260	TCONS_00017479		AT1G65900	TCONS_00017428		AT1G65900	TCONS_00017428		AT2G14285	TCONS_00026463		AT2G28740	TCONS_00028348		AT1G70410	TCONS_00018048		AT1G70410	TCONS_00018048
AT1G08165	TCONS_00010883		AT1G66270	TCONS_00017481		AT1G65930	TCONS_00007682		AT1G65930	TCONS_00007682		AT2G14460	TCONS_00026468		AT2G28790	TCONS_00028361		AT1G70410	TCONS_00018049		AT1G70410	TCONS_00018049
AT1G08180	TCONS_00010885		AT1G66270	TCONS_00017494		AT1G65960	TCONS_00007685		AT1G65960	TCONS_00007685		AT2G14750	TCONS_00020640		AT2G28840	TCONS_00022580		AT1G70470	TCONS_00018055		AT1G70470	TCONS_00018055
AT1G08220	TCONS_00010895		AT1G66280	TCONS_00017496		AT1G65980	TCONS_00017441		AT1G65980	TCONS_00017441		AT2G14830	TCONS_00020649		AT2G28950	TCONS_00028386		AT1G70490	TCONS_00018053		AT1G70490	TCONS_00018053
AT1G08370	TCONS_00001203		AT1G66410	TCONS_00017506		AT1G66070	TCONS_00017452		AT1G66070	TCONS_00017452		AT2G14835	TCONS_00020652		AT2G29020	TCONS_00022607		AT1G70490	TCONS_00018056		AT1G70490	TCONS_00018056
AT1G08390	TCONS_00001207		AT1G66430	TCONS_00007733		AT1G66140	TCONS_00017456		AT1G66140	TCONS_00017456		AT2G14880	TCONS_00026502		AT2G29050	TCONS_00022610		AT1G70600	TCONS_00018078		AT1G70600	TCONS_00018078
AT1G08450	TCONS_00010929		AT1G66580	TCONS_00007754		AT1G66200	TCONS_00017466		AT1G66200	TCONS_00017466		AT2G14890	TCONS_00020661		AT2G29125	TCONS_00022617		AT1G70660	TCONS_00008294		AT1G70660	TCONS_00008294
AT1G08480	TCONS_00001228		AT1G66590	TCONS_00007757		AT1G66200	TCONS_00017467		AT1G66200	TCONS_00017467		AT2G14900	TCONS_00020662		AT2G29330	TCONS_00022640		AT1G70670	TCONS_00008295		AT1G70670	TCONS_00008295
AT1G08500	TCONS_00001230		AT1G66670	TCONS_00017539		AT1G66240	TCONS_00017475		AT1G66240	TCONS_00017475		AT2G15000	TCONS_00026514		AT2G29390	TCONS_00028439		AT1G70710	TCONS_00018087		AT1G70710	TCONS_00018087
AT1G08510	TCONS_00010941		AT1G66680	TCONS_00017540		AT1G66260	TCONS_00017479		AT1G66260	TCONS_00017479		AT2G15240	TCONS_00026532		AT2G29420	TCONS_00028442		AT1G70770	TCONS_00018098		AT1G70770	TCONS_00018098
AT1G08580	TCONS_00010946		AT1G66740	TCONS_00007768		AT1G66270	TCONS_00017481		AT1G66270	TCONS_00017481		AT2G15290	TCONS_00026536		AT2G29490	TCONS_00028452		AT1G70782	TCONS_00018099		AT1G70782	TCONS_00018099
AT1G08640	TCONS_00010970		AT1G66800	TCONS_00007773		AT1G66270	TCONS_00017494		AT1G66270	TCONS_00017494		AT2G15570	TCONS_00026562		AT2G29530	TCONS_00028456		AT1G70790	TCONS_00008311		AT1G70790	TCONS_00008311
AT1G08650	TCONS_00001264		AT1G66890	TCONS_00007780		AT1G66280	TCONS_00017482		AT1G66280	TCONS_00017482		AT2G15620	TCONS_00020737		AT2G29530	TCONS_00028457		AT1G70810	TCONS_00008316		AT1G70810	TCONS_00008316
AT1G08670	TCONS_00010976		AT1G67030	TCONS_00007787		AT1G66280	TCONS_00017496		AT1G66280	TCONS_00017496		AT2G15830	TCONS_00020756		AT2G29540	TCONS_00022668		AT1G70850	TCONS_00018112		AT1G70850	TCONS_00018112
AT1G08700	TCONS_00010980		AT1G67060	TCONS_00007792		AT1G66410	TCONS_00017506		AT1G66410	TCONS_00017506		AT2G15910	TCONS_00026592		AT2G29570	TCONS_00028462		AT1G70850	TCONS_00018114		AT1G70850	TCONS_00018114
AT1G08780	TCONS_00010989		AT1G67080	TCONS_00017590		AT1G66430	TCONS_00007733		AT1G66430	TCONS_00007733		AT2G15960	TCONS_00020766		AT2G29960	TCONS_00028507		AT1G70850	TCONS_00018118		AT1G70850	TCONS_00018118
AT1G08820	TCONS_00010997		AT1G67090	TCONS_00017591		AT1G66580	TCONS_00007754		AT1G66580	TCONS_00007754		AT2G15970	TCONS_00020769		AT2G29980	TCONS_00028513		AT1G70890	TCONS_00018124		AT1G70890	TCONS_00018124
AT1G08830	TCONS_00001295		AT1G67148	TCONS_00007802		AT1G66590	TCONS_00007757		AT1G66590	TCONS_00007757		AT2G16005	TCONS_00026597		AT2G29995	TCONS_00028515		AT1G70900	TCONS_00008326		AT1G70900	TCONS_00008326
AT1G08830	TCONS_00001297		AT1G67230	TCONS_00017621		AT1G66670	TCONS_00017539		AT1G66670	TCONS_00017539		AT2G16060	TCONS_00026605		AT2G30000	TCONS_00028517		AT1G70990	TCONS_00018138		AT1G70990	TCONS_00018138
AT1G08845	TCONS_00001300		AT1G67250	TCONS_00017623		AT1G66680	TCONS_00017540		AT1G66680	TCONS_00017540		AT2G16385	TCONS_00020803		AT2G30050	TCONS_00022728		AT1G71070	TCONS_00018157		AT1G71070	TCONS_00018157
AT1G08880	TCONS_00011004		AT1G67280	TCONS_00017630		AT1G66740	TCONS_00007768		AT1G66740	TCONS_00007768		AT2G16460	TCONS_00026643		AT2G30060	TCONS_00022730		AT1G71080	TCONS_00018158		AT1G71080	TCONS_00018158
AT1G08920	TCONS_00001314		AT1G67330	TCONS_00007833		AT1G67030	TCONS_00007787		AT1G67030	TCONS_00007787		AT2G16510	TCONS_00026650		AT2G30200	TCONS_00028545		AT1G71110	TCONS_00008351		AT1G71110	TCONS_00008351
AT1G08930	TCONS_00001323		AT1G67330	TCONS_00017645		AT1G67060	TCONS_00007792		AT1G67060	TCONS_00007792		AT2G16580	TCONS_00020820		AT2G30270	TCONS_00028554		AT1G71130	TCONS_00008352		AT1G71130	TCONS_00008352
AT1G08970	TCONS_00001329		AT1G67340	TCONS_00007834		AT1G67080	TCONS_00017590		AT1G67080	TCONS_00017590		AT2G16600	TCONS_00020827		AT2G30330	TCONS_00028560		AT1G71200	TCONS_00018173		AT1G71200	TCONS_00018173
AT1G09130	TCONS_00011039		AT1G67350	TCONS_00007836		AT1G67090	TCONS_00017591		AT1G67090	TCONS_00017591		AT2G16700	TCONS_00020833		AT2G30410	TCONS_00022774		AT1G71220	TCONS_00008359		AT1G71220	TCONS_00008359
AT1G09140	TCONS_00011044		AT1G67430	TCONS_00007848		AT1G67148	TCONS_00007802		AT1G67148	TCONS_00007802		AT2G16710	TCONS_00020837		AT2G30440	TCONS_00022776		AT1G71260	TCONS_00018184		AT1G71260	TCONS_00018184
AT1G09150	TCONS_00001352		AT1G67620	TCONS_00007878		AT1G67230	TCONS_00017621		AT1G67230	TCONS_00017621		AT2G16740	TCONS_00020841		AT2G30490	TCONS_00028593		AT1G71310	TCONS_00018187		AT1G71310	TCONS_00018187
AT1G09160	TCONS_00011051		AT1G67680	TCONS_00017689		AT1G67250	TCONS_00017623		AT1G67250	TCONS_00017623		AT2G16850	TCONS_00020853		AT2G30520	TCONS_00028597		AT1G71692	TCONS_00018217		AT1G71692	TCONS_00018217
AT1G09200	TCONS_00011061		AT1G67730	TCONS_00007897		AT1G67280	TCONS_00017630		AT1G67280	TCONS_00017630		AT2G16930	TCONS_00020866		AT2G30620	TCONS_00022813		AT1G71750	TCONS_00018223		AT1G71750	TCONS_00018223
AT1G09210	TCONS_00011067		AT1G67870	TCONS_00017721		AT1G67330	TCONS_00017645		AT1G67330	TCONS_00017645		AT2G17300	TCONS_00026762		AT2G30860	TCONS_00022846		AT1G71790	TCONS_00008423		AT1G71790	TCONS_00008423
AT1G09250	TCONS_00011072		AT1G68000	TCONS_00007936		AT1G67340	TCONS_00007834		AT1G67340	TCONS_00007834		AT2G17360	TCONS_00020931		AT2G30930	TCONS_00022862		AT1G71860	TCONS_00008442		AT1G71860	TCONS_00008442
AT1G09270	TCONS_00001373		AT1G68070	TCONS_00017748		AT1G67350	TCONS_00007836		AT1G67350	TCONS_00007836		AT2G17380	TCONS_00020934		AT2G30942	TCONS_00022868		AT1G71880	TCONS_00008451		AT1G71880	TCONS_00008451
AT1G09330	TCONS_00011082		AT1G68100	TCONS_00007951		AT1G67430	TCONS_00007848		AT1G67430	TCONS_00007848		AT2G17390	TCONS_00020936		AT2G30970	TCONS_00022874		AT1G71940	TCONS_00008463		AT1G71940	TCONS_00008463
AT1G09430	TCONS_00001397		AT1G68140	TCONS_00017758		AT1G67620	TCONS_00007878		AT1G67620	TCONS_00007878		AT2G17420	TCONS_00020942		AT2G30980	TCONS_00028670		AT1G71950	TCONS_00018243		AT1G71950	TCONS_00018243
AT1G09490	TCONS_00001408		AT1G68220	TCONS_00007968		AT1G67680	TCONS_00017689		AT1G67680	TCONS_00017689		AT2G17500	TCONS_00020953		AT2G31083	TCONS_00022889		AT1G72150	TCONS_00008494		AT1G72150	TCONS_00008494
AT1G09580	TCONS_00001428		AT1G68238	TCONS_00007974		AT1G67730	TCONS_00007897		AT1G67730	TCONS_00007897		AT2G17560	TCONS_00026811		AT2G31200	TCONS_00022904		AT1G72160	TCONS_00018265		AT1G72160	TCONS_00018265
AT1G09630	TCONS_00011122		AT1G68260	TCONS_00017774		AT1G67750	TCONS_00007900		AT1G67750	TCONS_00007900		AT2G17560	TCONS_00026813		AT2G31305	TCONS_00022922		AT1G72170	TCONS_00008498		AT1G72170	TCONS_00008498
AT1G09640	TCONS_00001434		AT1G68310	TCONS_00007983		AT1G67760	TCONS_00017700		AT1G67760	TCONS_00017700		AT2G17710	TCONS_00020985		AT2G31360	TCONS_00028734		AT1G72175	TCONS_00008500		AT1G72175	TCONS_00008500
AT1G09640	TCONS_00001436		AT1G68370	TCONS_00017785		AT1G67870	TCONS_00017720		AT1G67870	TCONS_00017720		AT2G18020	TCONS_00021028		AT2G31390	TCONS_00028736		AT1G72230	TCONS_00008507		AT1G72230	TCONS_00008507
AT1G09660	TCONS_00011127		AT1G68430	TCONS_00017794		AT1G67870	TCONS_00017721		AT1G67870	TCONS_00017721		AT2G18020	TCONS_00026867		AT2G31410	TCONS_00028744		AT1G72310	TCONS_00008517		AT1G72310	TCONS_00008517
AT1G09690	TCONS_00011133		AT1G68440	TCONS_00007995		AT1G67910	TCONS_00017728		AT1G67910	TCONS_00017728		AT2G18030	TCONS_00021031		AT2G31440	TCONS_00028751		AT1G72370	TCONS_00018289		AT1G72370	TCONS_00018289
AT1G09740	TCONS_00001452		AT1G68450	TCONS_00017796		AT1G68000	TCONS_00007936		AT1G68000	TCONS_00007936		AT2G18110	TCONS_00021043		AT2G31490	TCONS_00022954		AT1G72370	TCONS_00018293		AT1G72370	TCONS_00018293
AT1G09760	TCONS_00011141		AT1G68490	TCONS_00008000		AT1G68070	TCONS_00017748		AT1G68070	TCONS_00017748		AT2G18196	TCONS_00026888		AT2G31570	TCONS_00028770		AT1G72416	TCONS_00018303		AT1G72416	TCONS_00018303
AT1G09770	TCONS_00001457		AT1G68560	TCONS_00017809		AT1G68140	TCONS_00017758		AT1G68140	TCONS_00017758		AT2G18230	TCONS_00026889		AT2G31610	TCONS_00022966		AT1G72420	TCONS_00018307		AT1G72420	TCONS_00018307
AT1G09870	TCONS_00001470		AT1G68660	TCONS_00017822		AT1G68220	TCONS_00007968		AT1G68220	TCONS_00007968		AT2G18370	TCONS_00021074		AT2G31710	TCONS_00028787		AT1G72430	TCONS_00018308		AT1G72430	TCONS_00018308
AT1G09920	TCONS_00011174		AT1G68670	TCONS_00008024		AT1G68230	TCONS_00007970		AT1G68230	TCONS_00007970		AT2G18390	TCONS_00021079		AT2G32060	TCONS_00028843		AT1G72490	TCONS_00018313		AT1G72490	TCONS_00018313
AT1G09932	TCONS_00011179		AT1G68825	TCONS_00017842		AT1G68238	TCONS_00007974		AT1G68238	TCONS_00007974		AT2G18410	TCONS_00026919		AT2G32060	TCONS_00028844		AT1G72510	TCONS_00008555		AT1G72510	TCONS_00008555
AT1G09970	TCONS_00011186		AT1G68840	TCONS_00008046		AT1G68260	TCONS_00017774		AT1G68260	TCONS_00017774		AT2G18510	TCONS_00026933		AT2G32060	TCONS_00028845		AT1G72510	TCONS_00008556		AT1G72510	TCONS_00008556
AT1G09995	TCONS_00011191		AT1G68880	TCONS_00017855		AT1G68310	TCONS_00007983		AT1G68310	TCONS_00007983		AT2G18740	TCONS_00021121		AT2G32080	TCONS_00028849		AT1G72510	TCONS_00008557		AT1G72510	TCONS_00008557
AT1G10030	TCONS_00001491		AT1G68945	TCONS_00008064		AT1G68370	TCONS_00017785		AT1G68370	TCONS_00017785		AT2G18800	TCONS_00021133		AT2G32090	TCONS_00023045		AT1G72630	TCONS_00008568		AT1G72630	TCONS_00008568
AT1G10140	TCONS_00011210		AT1G69010	TCONS_00008068		AT1G68430	TCONS_00017794		AT1G68430	TCONS_00017794		AT2G18840	TCONS_00021134		AT2G32190	TCONS_00023063		AT1G72690	TCONS_00008582		AT1G72690	TCONS_00008582
AT1G10200	TCONS_00011217		AT1G69040	TCONS_00008070		AT1G68440	TCONS_00007995		AT1G68440	TCONS_00007995		AT2G18910	TCONS_00026981		AT2G32210	TCONS_00023068		AT1G72710	TCONS_00008586		AT1G72710	TCONS_00008586
AT1G10230	TCONS_00001519		AT1G69250	TCONS_00008086		AT1G68490	TCONS_00008000		AT1G68490	TCONS_00008000		AT2G18960	TCONS_00021155		AT2G32270	TCONS_00023080		AT1G72730	TCONS_00018349		AT1G72730	TCONS_00018349
AT1G10380	TCONS_00001532		AT1G69295	TCONS_00017919		AT1G68560	TCONS_00017809		AT1G68560	TCONS_00017809		AT2G18980	TCONS_00026993		AT2G32520	TCONS_00028906		AT1G72750	TCONS_00008590		AT1G72750	TCONS_00008590
AT1G10410	TCONS_00011252		AT1G69410	TCONS_00008112		AT1G68590	TCONS_00017815		AT1G68590	TCONS_00017815		AT2G18990	TCONS_00026995		AT2G32650	TCONS_00023135		AT1G73177	TCONS_00018409		AT1G73177	TCONS_00018409
AT1G10430	TCONS_00011255		AT1G69460	TCONS_00017939		AT1G68660	TCONS_00017822		AT1G68660	TCONS_00017822		AT2G19180	TCONS_00021187		AT2G32720	TCONS_00028925		AT1G73180	TCONS_00008644		AT1G73180	TCONS_00008644
AT1G10470	TCONS_00011259		AT1G69510	TCONS_00008127		AT1G68670	TCONS_00008024		AT1G68670	TCONS_00008024		AT2G19310	TCONS_00027025		AT2G33040	TCONS_00028971		AT1G73260	TCONS_00018421		AT1G73260	TCONS_00018421
AT1G10500	TCONS_00011262		AT1G69510	TCONS_00008128		AT1G68790	TCONS_00017839		AT1G68790	TCONS_00017839		AT2G19340	TCONS_00027028		AT2G33120	TCONS_00028990		AT1G73330	TCONS_00008663		AT1G73330	TCONS_00008663
AT1G10590	TCONS_00011278		AT1G69526	TCONS_00008135		AT1G68825	TCONS_00017842		AT1G68825	TCONS_00017842		AT2G19350	TCONS_00021202		AT2G33150	TCONS_00028992		AT1G73330	TCONS_00018431		AT1G73330	TCONS_00018431
AT1G10590	TCONS_00011280		AT1G69530	TCONS_00008142		AT1G68880	TCONS_00017855		AT1G68880	TCONS_00017855		AT2G19460	TCONS_00021221		AT2G33150	TCONS_00028994		AT1G73580	TCONS_00008695		AT1G73580	TCONS_00008695
AT1G10600	TCONS_00001575		AT1G69620	TCONS_00008154		AT1G68945	TCONS_00008064		AT1G68945	TCONS_00008064		AT2G19480	TCONS_00021231		AT2G33220	TCONS_00023220		AT1G73600	TCONS_00008697		AT1G73600	TCONS_00008697
AT1G10630	TCONS_00011283		AT1G69640	TCONS_00017955		AT1G69010	TCONS_00008068		AT1G69010	TCONS_00008068		AT2G19560	TCONS_00027046		AT2G33220	TCONS_00029012		AT1G73620	TCONS_00008704		AT1G73620	TCONS_00008704
AT1G10670	TCONS_00001594		AT1G69680	TCONS_00008156		AT1G69040	TCONS_00008070		AT1G69040	TCONS_00008070		AT2G19670	TCONS_00027066		AT2G33255	TCONS_00023224		AT1G73820	TCONS_00018498		AT1G73820	TCONS_00018498
AT1G10670	TCONS_00001596		AT1G69700	TCONS_00008160		AT1G69230	TCONS_00017906		AT1G69230	TCONS_00017906		AT2G19680	TCONS_00021264		AT2G33310	TCONS_00029024		AT1G73840	TCONS_00018500		AT1G73840	TCONS_00018500
AT1G10700	TCONS_00001600		AT1G69740	TCONS_00008165		AT1G69250	TCONS_00008086		AT1G69250	TCONS_00008086		AT2G19730	TCONS_00021271		AT2G33340	TCONS_00029032		AT1G74020	TCONS_00018526		AT1G74020	TCONS_00018526
AT1G10840	TCONS_00011321		AT1G69750	TCONS_00008169		AT1G69295	TCONS_00017919		AT1G69295	TCONS_00017919		AT2G19730	TCONS_00021273		AT2G33370	TCONS_00029035		AT1G74030	TCONS_00018527		AT1G74030	TCONS_00018527
AT1G10865	TCONS_00011323		AT1G69780	TCONS_00008176		AT1G69310	TCONS_00017922		AT1G69310	TCONS_00017922		AT2G19750	TCONS_00021277		AT2G33470	TCONS_00029049		AT1G74050	TCONS_00018540		AT1G74050	TCONS_00018540
AT1G10940	TCONS_00011341		AT1G69850	TCONS_00017984		AT1G69410	TCONS_00008112		AT1G69410	TCONS_00008112		AT2G19760	TCONS_00027073		AT2G33470	TCONS_00029050		AT1G74055	TCONS_00008773		AT1G74055	TCONS_00008773
AT1G10950	TCONS_00001636		AT1G69980	TCONS_00018004		AT1G69460	TCONS_00017939		AT1G69460	TCONS_00017939		AT2G19790	TCONS_00021279		AT2G33510	TCONS_00023264		AT1G74060	TCONS_00018543		AT1G74060	TCONS_00018543
AT1G11020	TCONS_00001646		AT1G70160	TCONS_00008217		AT1G69510	TCONS_00008127		AT1G69510	TCONS_00008127		AT2G19830	TCONS_00027086		AT2G33585	TCONS_00029073		AT1G74090	TCONS_00008780		AT1G74090	TCONS_00008780
AT1G11200	TCONS_00001668		AT1G70190	TCONS_00008226		AT1G69510	TCONS_00008128		AT1G69510	TCONS_00008128		AT2G20060	TCONS_00021321		AT2G33590	TCONS_00023275		AT1G74090	TCONS_00008781		AT1G74090	TCONS_00008781
AT1G11240	TCONS_00011383		AT1G70310	TCONS_00018035		AT1G69530	TCONS_00008142		AT1G69530	TCONS_00008142		AT2G20130	TCONS_00027121		AT2G33740	TCONS_00023309		AT1G74210	TCONS_00008803		AT1G74210	TCONS_00008803
AT1G11310	TCONS_00011397		AT1G70410	TCONS_00018048		AT1G69580	TCONS_00008147		AT1G69580	TCONS_00008147		AT2G20140	TCONS_00021332		AT2G33790	TCONS_00029101		AT1G74230	TCONS_00008804		AT1G74230	TCONS_00008804
AT1G11360	TCONS_00011403		AT1G70410	TCONS_00018049		AT1G69620	TCONS_00008154		AT1G69620	TCONS_00008154		AT2G20230	TCONS_00021345		AT2G33800	TCONS_00029105		AT1G74270	TCONS_00018567		AT1G74270	TCONS_00018567
AT1G11400	TCONS_00001690		AT1G70470	TCONS_00018055		AT1G69640	TCONS_00017955		AT1G69640	TCONS_00017955		AT2G20270	TCONS_00027142		AT2G33830	TCONS_00029110		AT1G74340	TCONS_00018575		AT1G74340	TCONS_00018575
AT1G11450	TCONS_00001702		AT1G70490	TCONS_00018053		AT1G69680	TCONS_00008156		AT1G69680	TCONS_00008156		AT2G20360	TCONS_00021360		AT2G33847	TCONS_00029116		AT1G74440	TCONS_00018588		AT1G74440	TCONS_00018588
AT1G11475	TCONS_00001704		AT1G70490	TCONS_00018056		AT1G69700	TCONS_00008160		AT1G69700	TCONS_00008160		AT2G20390	TCONS_00027156		AT2G34250	TCONS_00023365		AT1G74450	TCONS_00018590		AT1G74450	TCONS_00018590
AT1G11545	TCONS_00011433		AT1G70600	TCONS_00018078		AT1G69740	TCONS_00008165		AT1G69740	TCONS_00008165		AT2G20420	TCONS_00021370		AT2G34260	TCONS_00023367		AT1G74470	TCONS_00008834		AT1G74470	TCONS_00008834
AT1G11580	TCONS_00001719		AT1G70660	TCONS_00008294		AT1G69750	TCONS_00008169		AT1G69750	TCONS_00008169		AT2G20450	TCONS_00021373		AT2G34470	TCONS_00029203		AT1G74500	TCONS_00008837		AT1G74500	TCONS_00008837
AT1G11650	TCONS_00001730		AT1G70670	TCONS_00008295		AT1G69780	TCONS_00008176		AT1G69780	TCONS_00008176		AT2G20490	TCONS_00021376		AT2G34560	TCONS_00023406		AT1G74500	TCONS_00018596		AT1G74500	TCONS_00018596
AT1G11670	TCONS_00011447		AT1G70710	TCONS_00018087		AT1G69850	TCONS_00017984		AT1G69850	TCONS_00017984		AT2G20490	TCONS_00021377		AT2G34690	TCONS_00023432		AT1G74560	TCONS_00018610		AT1G74560	TCONS_00018610
AT1G11680	TCONS_00001736		AT1G70770	TCONS_00018098		AT1G69980	TCONS_00018004		AT1G69980	TCONS_00018004		AT2G20515	TCONS_00027172		AT2G34770	TCONS_00023444		AT1G74660	TCONS_00018623		AT1G74660	TCONS_00018623
AT1G11740	TCONS_00001743		AT1G70782	TCONS_00018099		AT1G70160	TCONS_00008217		AT1G70160	TCONS_00008217		AT2G20530	TCONS_00021389		AT2G35010	TCONS_00023471		AT1G74690	TCONS_00018626		AT1G74690	TCONS_00018626
AT1G11750	TCONS_00001744		AT1G70830	TCONS_00018103		AT1G70190	TCONS_00008226		AT1G70190	TCONS_00008226		AT2G20585	TCONS_00021404		AT2G35120	TCONS_00029307		AT1G74840	TCONS_00018641		AT1G74840	TCONS_00018641
AT1G11840	TCONS_00001758		AT1G70850	TCONS_00018112		AT1G70310	TCONS_00018035		AT1G70310	TCONS_00018035		AT2G20610	TCONS_00027184		AT2G35240	TCONS_00029321		AT1G74920	TCONS_00018663		AT1G74920	TCONS_00018663
AT1G11840	TCONS_00001762		AT1G70850	TCONS_00018114		AT1G70370	TCONS_00008245		AT1G70370	TCONS_00008245		AT2G20630	TCONS_00027193		AT2G35320	TCONS_00029329		AT1G74950	TCONS_00018666		AT1G74950	TCONS_00018666
AT1G11840	TCONS_00001763		AT1G70850	TCONS_00018118		AT1G70370	TCONS_00018041		AT1G70370	TCONS_00018041		AT2G20725	TCONS_00027205		AT2G35470	TCONS_00029351		AT1G75270	TCONS_00018716		AT1G75270	TCONS_00018716
AT1G11860	TCONS_00001770		AT1G70890	TCONS_00018124		AT1G70410	TCONS_00018048		AT1G70410	TCONS_00018048		AT2G20820	TCONS_00021441		AT2G35520	TCONS_00023531		AT1G75280	TCONS_00008927		AT1G75280	TCONS_00008927
AT1G11890	TCONS_00001779		AT1G70900	TCONS_00008326		AT1G70410	TCONS_00018049		AT1G70410	TCONS_00018049		AT2G20820	TCONS_00021445		AT2G35750	TCONS_00023575		AT1G75330	TCONS_00018725		AT1G75330	TCONS_00018725
AT1G11910	TCONS_00011489		AT1G70990	TCONS_00018138		AT1G70470	TCONS_00018055		AT1G70470	TCONS_00018055		AT2G20860	TCONS_00021448		AT2G35795	TCONS_00023582		AT1G75350	TCONS_00008936		AT1G75350	TCONS_00008936
AT1G11910	TCONS_00011490		AT1G71010	TCONS_00018143		AT1G70490	TCONS_00018053		AT1G70490	TCONS_00018053		AT2G20890	TCONS_00021450		AT2G35810	TCONS_00023592		AT1G75380	TCONS_00018740		AT1G75380	TCONS_00018740
AT1G11930	TCONS_00001789		AT1G71070	TCONS_00018157		AT1G70490	TCONS_00018056		AT1G70490	TCONS_00018056		AT2G20930	TCONS_00027241		AT2G35860	TCONS_00023606		AT1G75440	TCONS_00008948		AT1G75440	TCONS_00008948
AT1G12000	TCONS_00011502		AT1G71080	TCONS_00018158		AT1G70600	TCONS_00018078		AT1G70600	TCONS_00018078		AT2G20990	TCONS_00021473		AT2G35900	TCONS_00029405		AT1G75500	TCONS_00018759		AT1G75500	TCONS_00018759
AT1G12000	TCONS_00011503		AT1G71190	TCONS_00018170		AT1G70660	TCONS_00008294		AT1G70660	TCONS_00008294		AT2G21060	TCONS_00027254		AT2G36060	TCONS_00029420		AT1G75510	TCONS_00018762		AT1G75510	TCONS_00018762
AT1G12080	TCONS_00001812		AT1G71220	TCONS_00008359		AT1G70670	TCONS_00008295		AT1G70670	TCONS_00008295		AT2G21160	TCONS_00021497		AT2G36060	TCONS_00029421		AT1G75540	TCONS_00008962		AT1G75540	TCONS_00008962
AT1G12090	TCONS_00011513		AT1G71260	TCONS_00018184		AT1G70710	TCONS_00018087		AT1G70710	TCONS_00018087		AT2G21170	TCONS_00027267		AT2G36100	TCONS_00029430		AT1G75560	TCONS_00018767		AT1G75560	TCONS_00018767
AT1G12110	TCONS_00001817		AT1G71500	TCONS_00008400		AT1G70770	TCONS_00018098		AT1G70770	TCONS_00018098		AT2G21180	TCONS_00027270		AT2G36120	TCONS_00023642		AT1G75560	TCONS_00018768		AT1G75560	TCONS_00018768
AT1G12120	TCONS_00011517		AT1G71692	TCONS_00018217		AT1G70782	TCONS_00018099		AT1G70782	TCONS_00018099		AT2G21185	TCONS_00027271		AT2G36120	TCONS_00023643		AT1G75630	TCONS_00008970		AT1G75630	TCONS_00008970
AT1G12160	TCONS_00001827		AT1G71750	TCONS_00018223		AT1G70790	TCONS_00008311		AT1G70790	TCONS_00008311		AT2G21190	TCONS_00021503		AT2G36130	TCONS_00023646		AT1G75670	TCONS_00018778		AT1G75670	TCONS_00018778
AT1G12230	TCONS_00001845		AT1G71790	TCONS_00008423		AT1G70850	TCONS_00018112		AT1G70850	TCONS_00018112		AT2G21195	TCONS_00021509		AT2G36160	TCONS_00023648		AT1G75680	TCONS_00018780		AT1G75680	TCONS_00018780
AT1G12310	TCONS_00011536		AT1G71860	TCONS_00008442		AT1G70850	TCONS_00018114		AT1G70850	TCONS_00018114		AT2G21250	TCONS_00027287		AT2G36160	TCONS_00023649		AT1G75750	TCONS_00018791		AT1G75750	TCONS_00018791
AT1G12350	TCONS_00001864		AT1G71880	TCONS_00008451		AT1G70850	TCONS_00018118		AT1G70850	TCONS_00018118		AT2G21290	TCONS_00021521		AT2G36170	TCONS_00023651		AT1G75750	TCONS_00018792		AT1G75750	TCONS_00018792
AT1G12390	TCONS_00001869		AT1G71900	TCONS_00008453		AT1G70890	TCONS_00018124		AT1G70890	TCONS_00018124		AT2G21385	TCONS_00021535		AT2G36290	TCONS_00029453		AT1G75760	TCONS_00018794		AT1G75760	TCONS_00018794
AT1G12410	TCONS_00001873		AT1G71940	TCONS_00008463		AT1G70900	TCONS_00008326		AT1G70900	TCONS_00008326		AT2G21580	TCONS_00021572		AT2G36300	TCONS_00029456		AT1G75780	TCONS_00018795		AT1G75780	TCONS_00018795
AT1G12440	TCONS_00011556		AT1G71950	TCONS_00018243		AT1G70990	TCONS_00018138		AT1G70990	TCONS_00018138		AT2G21600	TCONS_00021577		AT2G36310	TCONS_00029462		AT1G75800	TCONS_00008991		AT1G75800	TCONS_00008991
AT1G12500	TCONS_00011561		AT1G71980	TCONS_00008469		AT1G71010	TCONS_00018143		AT1G71010	TCONS_00018143		AT2G21620	TCONS_00021583		AT2G36320	TCONS_00023665		AT1G75810	TCONS_00008992		AT1G75810	TCONS_00008992
AT1G12640	TCONS_00011576		AT1G72150	TCONS_00008494		AT1G71070	TCONS_00018157		AT1G71070	TCONS_00018157		AT2G21660	TCONS_00021590		AT2G36530	TCONS_00029504		AT1G75840	TCONS_00008996		AT1G75840	TCONS_00008996
AT1G12650	TCONS_00001900		AT1G72160	TCONS_00018265		AT1G71080	TCONS_00018158		AT1G71080	TCONS_00018158		AT2G21660	TCONS_00027336		AT2G36580	TCONS_00023704		AT1G75950	TCONS_00009014		AT1G75950	TCONS_00009014
AT1G12650	TCONS_00001901		AT1G72170	TCONS_00008498		AT1G71190	TCONS_00018170		AT1G71190	TCONS_00018170		AT2G21660	TCONS_00027337		AT2G36620	TCONS_00029512		AT1G76010	TCONS_00018820		AT1G76010	TCONS_00018820
AT1G12810	TCONS_00001933		AT1G72175	TCONS_00008500		AT1G71220	TCONS_00008359		AT1G71220	TCONS_00008359		AT2G21870	TCONS_00027356		AT2G36830	TCONS_00023726		AT1G76020	TCONS_00018824		AT1G76020	TCONS_00018824
AT1G12830	TCONS_00011599		AT1G72230	TCONS_00008507		AT1G71260	TCONS_00018184		AT1G71260	TCONS_00018184		AT2G22080	TCONS_00021639		AT2G36835	TCONS_00029547		AT1G76030	TCONS_00009019		AT1G76030	TCONS_00009019
AT1G12840	TCONS_00001943		AT1G72240	TCONS_00008508		AT1G71270	TCONS_00008373		AT1G71270	TCONS_00008373		AT2G22122	TCONS_00021645		AT2G36870	TCONS_00029553		AT1G76060	TCONS_00018829		AT1G76060	TCONS_00018829
AT1G12920	TCONS_00011619		AT1G72310	TCONS_00008517		AT1G71692	TCONS_00018217		AT1G71692	TCONS_00018217		AT2G22170	TCONS_00027383		AT2G36880	TCONS_00029557		AT1G76150	TCONS_00018848		AT1G76150	TCONS_00018848
AT1G13060	TCONS_00001977		AT1G72370	TCONS_00018289		AT1G71750	TCONS_00018223		AT1G71750	TCONS_00018223		AT2G22230	TCONS_00021658		AT2G36900	TCONS_00029569		AT1G76160	TCONS_00018849		AT1G76160	TCONS_00018849
AT1G13245	TCONS_00011658		AT1G72370	TCONS_00018293		AT1G71790	TCONS_00008423		AT1G71790	TCONS_00008423		AT2G22330	TCONS_00021679		AT2G36930	TCONS_00029572		AT1G76180	TCONS_00018853		AT1G76180	TCONS_00018853
AT1G13300	TCONS_00002015		AT1G72416	TCONS_00018303		AT1G71860	TCONS_00008442		AT1G71860	TCONS_00008442		AT2G22425	TCONS_00021688		AT2G37040	TCONS_00029590		AT1G76185	TCONS_00009043		AT1G76185	TCONS_00009043
AT1G13320	TCONS_00011669		AT1G72430	TCONS_00008543		AT1G71880	TCONS_00008451		AT1G71880	TCONS_00008451		AT2G22430	TCONS_00027412		AT2G37110	TCONS_00023782		AT1G76200	TCONS_00009045		AT1G76200	TCONS_00009045
AT1G13360	TCONS_00011675		AT1G72430	TCONS_00018308		AT1G71900	TCONS_00008453		AT1G71900	TCONS_00008453		AT2G22470	TCONS_00027414		AT2G37130	TCONS_00029601		AT1G76300	TCONS_00009057		AT1G76300	TCONS_00009057
AT1G13360	TCONS_00011676		AT1G72510	TCONS_00008555		AT1G71950	TCONS_00018243		AT1G71950	TCONS_00018243		AT2G22510	TCONS_00027425		AT2G37130	TCONS_00029603		AT1G76300	TCONS_00018871		AT1G76300	TCONS_00018871
AT1G13380	TCONS_00011679		AT1G72510	TCONS_00008556		AT1G71980	TCONS_00008469		AT1G71980	TCONS_00008469		AT2G22670	TCONS_00021733		AT2G37170	TCONS_00029607		AT1G76405	TCONS_00009073		AT1G76405	TCONS_00009073
AT1G13390	TCONS_00011680		AT1G72510	TCONS_00008557		AT1G72050	TCONS_00008477		AT1G72050	TCONS_00008477		AT2G22780	TCONS_00027452		AT2G37190	TCONS_00029609		AT1G76440	TCONS_00018898		AT1G76440	TCONS_00018898
AT1G13420	TCONS_00002026		AT1G72550	TCONS_00018326		AT1G72150	TCONS_00008494		AT1G72150	TCONS_00008494		AT2G22795	TCONS_00027455		AT2G37220	TCONS_00029617		AT1G76490	TCONS_00009084		AT1G76490	TCONS_00009084
AT1G13440	TCONS_00011686		AT1G72630	TCONS_00008568		AT1G72160	TCONS_00018265		AT1G72160	TCONS_00018265		AT2G23070	TCONS_00027493		AT2G37250	TCONS_00023809		AT1G76540	TCONS_00018923		AT1G76540	TCONS_00018923
AT1G13440	TCONS_00011687		AT1G72690	TCONS_00008582		AT1G72170	TCONS_00008498		AT1G72170	TCONS_00008498		AT2G23090	TCONS_00027495		AT2G37270	TCONS_00029623		AT1G76670	TCONS_00018942		AT1G76670	TCONS_00018942
AT1G13560	TCONS_00011712		AT1G72710	TCONS_00008586		AT1G72175	TCONS_00008500		AT1G72175	TCONS_00008500		AT2G23310	TCONS_00021835		AT2G37270	TCONS_00029624		AT1G76680	TCONS_00009105		AT1G76680	TCONS_00009105
AT1G13590	TCONS_00002039		AT1G72730	TCONS_00018349		AT1G72230	TCONS_00008507		AT1G72230	TCONS_00008507		AT2G23310	TCONS_00021836		AT2G37340	TCONS_00029638		AT1G76690	TCONS_00009111		AT1G76690	TCONS_00009111
AT1G13590	TCONS_00002040		AT1G72750	TCONS_00008590		AT1G72310	TCONS_00008517		AT1G72310	TCONS_00008517		AT2G23340	TCONS_00021846		AT2G37400	TCONS_00029645		AT1G76760	TCONS_00018957		AT1G76760	TCONS_00018957
AT1G13670	TCONS_00002056		AT1G73010	TCONS_00018381		AT1G72370	TCONS_00018289		AT1G72370	TCONS_00018289		AT2G23350	TCONS_00021849		AT2G37410	TCONS_00029649		AT1G76810	TCONS_00018964		AT1G76810	TCONS_00018964
AT1G13930	TCONS_00002089		AT1G73060	TCONS_00008628		AT1G72370	TCONS_00018293		AT1G72370	TCONS_00018293		AT2G23540	TCONS_00021869		AT2G37600	TCONS_00029678		AT1G76860	TCONS_00018969		AT1G76860	TCONS_00018969
AT1G13930	TCONS_00011761		AT1G73120	TCONS_00018396		AT1G72420	TCONS_00018307		AT1G72420	TCONS_00018307		AT2G23600	TCONS_00027563		AT2G37750	TCONS_00023880		AT1G76930	TCONS_00018978		AT1G76930	TCONS_00018978
AT1G13950	TCONS_00002090		AT1G73177	TCONS_00018409		AT1G72430	TCONS_00018308		AT1G72430	TCONS_00018308		AT2G23610	TCONS_00027566		AT2G37790	TCONS_00023892		AT1G76930	TCONS_00018980		AT1G76930	TCONS_00018980
AT1G14060	TCONS_00011775		AT1G73180	TCONS_00008644		AT1G72490	TCONS_00018313		AT1G72490	TCONS_00018313		AT2G23810	TCONS_00027590		AT2G37970	TCONS_00023921		AT1G76952	TCONS_00009149		AT1G76952	TCONS_00009149
AT1G14220	TCONS_00011797		AT1G73260	TCONS_00018421		AT1G72510	TCONS_00008555		AT1G72510	TCONS_00008555		AT2G23820	TCONS_00021892		AT2G37975	TCONS_00029726		AT1G76990	TCONS_00009153		AT1G76990	TCONS_00009153
AT1G14300	TCONS_00011808		AT1G73330	TCONS_00008663		AT1G72510	TCONS_00008556		AT1G72510	TCONS_00008556		AT2G23930	TCONS_00021902		AT2G38120	TCONS_00023953		AT1G77080	TCONS_00009169		AT1G77080	TCONS_00009169
AT1G14320	TCONS_00002164		AT1G73330	TCONS_00018431		AT1G72510	TCONS_00008557		AT1G72510	TCONS_00008557		AT2G24040	TCONS_00021919		AT2G38130	TCONS_00029751		AT1G77350	TCONS_00009202		AT1G77350	TCONS_00009202
AT1G14400	TCONS_00011826		AT1G73490	TCONS_00018450		AT1G72550	TCONS_00018326		AT1G72550	TCONS_00018326		AT2G24090	TCONS_00021925		AT2G38130	TCONS_00029752		AT1G77440	TCONS_00009217		AT1G77440	TCONS_00009217
AT1G14400	TCONS_00011827		AT1G73490	TCONS_00018451		AT1G72630	TCONS_00008568		AT1G72630	TCONS_00008568		AT2G24150	TCONS_00027635		AT2G38310	TCONS_00023978		AT1G77440	TCONS_00009218		AT1G77440	TCONS_00009218
AT1G14410	TCONS_00011828		AT1G73580	TCONS_00008695		AT1G72690	TCONS_00008582		AT1G72690	TCONS_00008582		AT2G24200	TCONS_00027642		AT2G38360	TCONS_00029801		AT1G77450	TCONS_00009220		AT1G77450	TCONS_00009220
AT1G14450	TCONS_00011833		AT1G73600	TCONS_00008697		AT1G72710	TCONS_00008586		AT1G72710	TCONS_00008586		AT2G24260	TCONS_00027652		AT2G38380	TCONS_00023992		AT1G77510	TCONS_00009229		AT1G77510	TCONS_00009229
AT1G14510	TCONS_00011839		AT1G73620	TCONS_00008704		AT1G72730	TCONS_00018349		AT1G72730	TCONS_00018349		AT2G24290	TCONS_00021948		AT2G38390	TCONS_00023993		AT1G77520	TCONS_00009231		AT1G77520	TCONS_00009231
AT1G14570	TCONS_00002194		AT1G73820	TCONS_00018498		AT1G72750	TCONS_00008590		AT1G72750	TCONS_00008590		AT2G24500	TCONS_00027684		AT2G38450	TCONS_00024000		AT1G77525	TCONS_00019074		AT1G77525	TCONS_00019074
AT1G14610	TCONS_00011853		AT1G73840	TCONS_00018500		AT1G73060	TCONS_00008628		AT1G73060	TCONS_00008628		AT2G24570	TCONS_00027695		AT2G38530	TCONS_00024012		AT1G77610	TCONS_00009240		AT1G77610	TCONS_00009240
AT1G14620	TCONS_00011856		AT1G74020	TCONS_00018526		AT1G73177	TCONS_00018409		AT1G73177	TCONS_00018409		AT2G24590	TCONS_00021995		AT2G38540	TCONS_00024013		AT1G77670	TCONS_00019098		AT1G77670	TCONS_00019098
AT1G14670	TCONS_00002217		AT1G74030	TCONS_00018527		AT1G73180	TCONS_00008644		AT1G73180	TCONS_00008644		AT2G24762	TCONS_00022025		AT2G38550	TCONS_00029825		AT1G77690	TCONS_00019103		AT1G77690	TCONS_00019103
AT1G14685	TCONS_00002220		AT1G74030	TCONS_00018532		AT1G73260	TCONS_00018421		AT1G73260	TCONS_00018421		AT2G24765	TCONS_00022026		AT2G38710	TCONS_00029851		AT1G77710	TCONS_00009259		AT1G77710	TCONS_00009259
AT1G14720	TCONS_00011878		AT1G74050	TCONS_00018540		AT1G73330	TCONS_00008663		AT1G73330	TCONS_00008663		AT2G24790	TCONS_00022030		AT2G38810	TCONS_00029866		AT1G77750	TCONS_00019109		AT1G77750	TCONS_00019109
AT1G14730	TCONS_00002232		AT1G74060	TCONS_00018543		AT1G73330	TCONS_00018431		AT1G73330	TCONS_00018431		AT2G24980	TCONS_00022049		AT2G38870	TCONS_00029878		AT1G77770	TCONS_00019111		AT1G77770	TCONS_00019111
AT1G14810	TCONS_00011896		AT1G74090	TCONS_00008780		AT1G73490	TCONS_00018451		AT1G73490	TCONS_00018451		AT2G24980	TCONS_00027753		AT2G39020	TCONS_00024109		AT1G77770	TCONS_00019112		AT1G77770	TCONS_00019112
AT1G14820	TCONS_00011898		AT1G74090	TCONS_00008781		AT1G73580	TCONS_00008695		AT1G73580	TCONS_00008695		AT2G25070	TCONS_00027767		AT2G39270	TCONS_00024133		AT1G77885	TCONS_00009285		AT1G77885	TCONS_00009285
AT1G14830	TCONS_00011901		AT1G74210	TCONS_00008803		AT1G73600	TCONS_00008697		AT1G73600	TCONS_00008697		AT2G25080	TCONS_00022065		AT2G39390	TCONS_00029969		AT1G77940	TCONS_00019134		AT1G77940	TCONS_00019134
AT1G14860	TCONS_00002245		AT1G74230	TCONS_00008804		AT1G73620	TCONS_00008704		AT1G73620	TCONS_00008704		AT2G25110	TCONS_00022071		AT2G39420	TCONS_00024157		AT1G78040	TCONS_00009313		AT1G78040	TCONS_00009313
AT1G14870	TCONS_00011907		AT1G74270	TCONS_00018567		AT1G73820	TCONS_00018498		AT1G73820	TCONS_00018498		AT2G25210	TCONS_00022088		AT2G39460	TCONS_00024164		AT1G78040	TCONS_00009314		AT1G78040	TCONS_00009314
AT1G14960	TCONS_00011919		AT1G74340	TCONS_00018575		AT1G73840	TCONS_00018500		AT1G73840	TCONS_00018500		AT2G25250	TCONS_00022092		AT2G39460	TCONS_00024165		AT1G78080	TCONS_00009320		AT1G78080	TCONS_00009320
AT1G15100	TCONS_00002273		AT1G74450	TCONS_00018590		AT1G74020	TCONS_00018526		AT1G74020	TCONS_00018526		AT2G25310	TCONS_00027810		AT2G39500	TCONS_00024169		AT1G78090	TCONS_00009324		AT1G78090	TCONS_00009324
AT1G15100	TCONS_00011936		AT1G74470	TCONS_00008835		AT1G74030	TCONS_00018527		AT1G74030	TCONS_00018527		AT2G25310	TCONS_00027814		AT2G39530	TCONS_00029999		AT1G78100	TCONS_00009325		AT1G78100	TCONS_00009325
AT1G15120	TCONS_00002281		AT1G74500	TCONS_00008837		AT1G74050	TCONS_00018540		AT1G74050	TCONS_00018540		AT2G25450	TCONS_00027825		AT2G39700	TCONS_00030013		AT1G78150	TCONS_00009333		AT1G78150	TCONS_00009333
AT1G15140	TCONS_00011943		AT1G74500	TCONS_00018596		AT1G74060	TCONS_00018543		AT1G74060	TCONS_00018543		AT2G25510	TCONS_00022122		AT2G39705	TCONS_00024196		AT1G78260	TCONS_00009352		AT1G78260	TCONS_00009352
AT1G15200	TCONS_00011958		AT1G74530	TCONS_00018602		AT1G74088	TCONS_00008777		AT1G74088	TCONS_00008777		AT2G25520	TCONS_00027834		AT2G39770	TCONS_00024214		AT1G78340	TCONS_00019180		AT1G78340	TCONS_00019180
AT1G15230	TCONS_00011966		AT1G74560	TCONS_00018610		AT1G74090	TCONS_00008780		AT1G74090	TCONS_00008780		AT2G25670	TCONS_00027855		AT2G39780	TCONS_00024215		AT1G78370	TCONS_00019184		AT1G78370	TCONS_00019184
AT1G15250	TCONS_00011969		AT1G74660	TCONS_00018623		AT1G74090	TCONS_00008781		AT1G74090	TCONS_00008781		AT2G25810	TCONS_00022166		AT2G39870	TCONS_00024241		AT1G78380	TCONS_00019185		AT1G78380	TCONS_00019185
AT1G15270	TCONS_00011970		AT1G74690	TCONS_00018626		AT1G74210	TCONS_00008803		AT1G74210	TCONS_00008803		AT2G25910	TCONS_00027897		AT2G39900	TCONS_00024253		AT1G78520	TCONS_00019203		AT1G78520	TCONS_00019203
AT1G15340	TCONS_00011979		AT1G74840	TCONS_00018641		AT1G74230	TCONS_00008804		AT1G74230	TCONS_00008804		AT2G26060	TCONS_00022199		AT2G39990	TCONS_00030071		AT1G78570	TCONS_00009381		AT1G78570	TCONS_00009381
AT1G15350	TCONS_00011981		AT1G74910	TCONS_00018659		AT1G74270	TCONS_00018567		AT1G74270	TCONS_00018567		AT2G26230	TCONS_00022224		AT2G40060	TCONS_00024276		AT1G78590	TCONS_00009384		AT1G78590	TCONS_00009384
AT1G15350	TCONS_00011983		AT1G74920	TCONS_00018663		AT1G74340	TCONS_00018575		AT1G74340	TCONS_00018575		AT2G26240	TCONS_00027939		AT2G40080	TCONS_00030081		AT1G78630	TCONS_00009392		AT1G78630	TCONS_00009392
AT1G15350	TCONS_00011984		AT1G74950	TCONS_00018666		AT1G74450	TCONS_00018590		AT1G74450	TCONS_00018590		AT2G26590	TCONS_00028003		AT2G40110	TCONS_00024286		AT1G78660	TCONS_00009410		AT1G78660	TCONS_00009410
AT1G15370	TCONS_00002326		AT1G75270	TCONS_00018716		AT1G74470	TCONS_00008835		AT1G74470	TCONS_00008835		AT2G26900	TCONS_00028063		AT2G40113	TCONS_00024287		AT1G78660	TCONS_00009411		AT1G78660	TCONS_00009411
AT1G15380	TCONS_00002327		AT1G75280	TCONS_00008927		AT1G74500	TCONS_00018596		AT1G74500	TCONS_00018596		AT2G27020	TCONS_00028098		AT2G40290	TCONS_00030114		AT1G78670	TCONS_00009413		AT1G78670	TCONS_00009413
AT1G15380	TCONS_00002328		AT1G75330	TCONS_00018725		AT1G74530	TCONS_00018602		AT1G74530	TCONS_00018602		AT2G27030	TCONS_00022322		AT2G40316	TCONS_00024316		AT1G78680	TCONS_00009433		AT1G78680	TCONS_00009433
AT1G15400	TCONS_00011994		AT1G75350	TCONS_00008936		AT1G74560	TCONS_00018610		AT1G74560	TCONS_00018610		AT2G27130	TCONS_00022340		AT2G40330	TCONS_00030122		AT1G78800	TCONS_00019252		AT1G78800	TCONS_00019252
AT1G15420	TCONS_00011995		AT1G75380	TCONS_00018740		AT1G74660	TCONS_00018623		AT1G74660	TCONS_00018623		AT2G27330	TCONS_00028152		AT2G40380	TCONS_00030129		AT1G78850	TCONS_00009452		AT1G78850	TCONS_00009452
AT1G15420	TCONS_00011999		AT1G75390	TCONS_00008940		AT1G74690	TCONS_00018626		AT1G74690	TCONS_00018626		AT2G27450	TCONS_00028178		AT2G40475	TCONS_00030148		AT1G78870	TCONS_00009457		AT1G78870	TCONS_00009457
AT1G15500	TCONS_00002345		AT1G75440	TCONS_00008948		AT1G74840	TCONS_00018641		AT1G74840	TCONS_00018641		AT2G27530	TCONS_00028194		AT2G40510	TCONS_00024344		AT1G78870	TCONS_00009465		AT1G78870	TCONS_00009465
AT1G15550	TCONS_00012012		AT1G75440	TCONS_00008951		AT1G74920	TCONS_00018663		AT1G74920	TCONS_00018663		AT2G27530	TCONS_00028195		AT2G40590	TCONS_00030165		AT1G78890	TCONS_00009453		AT1G78890	TCONS_00009453
AT1G15690	TCONS_00002369		AT1G75500	TCONS_00018759		AT1G74950	TCONS_00018666		AT1G74950	TCONS_00018666		AT2G27550	TCONS_00022396		AT2G40600	TCONS_00030167		AT1G78890	TCONS_00009467		AT1G78890	TCONS_00009467
AT1G15860	TCONS_00002388		AT1G75510	TCONS_00018762		AT1G75270	TCONS_00018716		AT1G75270	TCONS_00018716		AT2G27580	TCONS_00028200		AT2G40660	TCONS_00024373		AT1G78900	TCONS_00009464		AT1G78900	TCONS_00009464
AT1G15880	TCONS_00012051		AT1G75540	TCONS_00008962		AT1G75280	TCONS_00008927		AT1G75280	TCONS_00008927		AT2G27710	TCONS_00022406		AT2G40890	TCONS_00030218		AT1G78900	TCONS_00009472		AT1G78900	TCONS_00009472
AT1G15880	TCONS_00012054		AT1G75560	TCONS_00018768		AT1G75330	TCONS_00018725		AT1G75330	TCONS_00018725		AT2G27710	TCONS_00022418		AT2G40900	TCONS_00030220		AT1G79090	TCONS_00009492		AT1G79090	TCONS_00009492
AT1G15920	TCONS_00002401		AT1G75580	TCONS_00008965		AT1G75350	TCONS_00008936		AT1G75350	TCONS_00008936		AT2G27720	TCONS_00022420		AT2G40900	TCONS_00030221		AT1G79150	TCONS_00019331		AT1G79150	TCONS_00019331
AT1G15930	TCONS_00002403		AT1G75630	TCONS_00008970		AT1G75380	TCONS_00018740		AT1G75380	TCONS_00018740		AT2G27720	TCONS_00022424		AT2G41110	TCONS_00024478		AT1G79200	TCONS_00009514		AT1G79200	TCONS_00009514
AT1G15930	TCONS_00002404		AT1G75670	TCONS_00018778		AT1G75390	TCONS_00008940		AT1G75390	TCONS_00008940		AT2G27775	TCONS_00028221		AT2G41110	TCONS_00024479		AT1G79210	TCONS_00019337		AT1G79210	TCONS_00019337
AT1G15950	TCONS_00002409		AT1G75680	TCONS_00018780		AT1G75440	TCONS_00008948		AT1G75440	TCONS_00008948		AT2G27840	TCONS_00022439		AT2G41160	TCONS_00030254		AT1G79230	TCONS_00009517		AT1G79230	TCONS_00009517
AT1G16040	TCONS_00002421		AT1G75750	TCONS_00018791		AT1G75440	TCONS_00008951		AT1G75440	TCONS_00008951		AT2G27840	TCONS_00022440		AT2G41410	TCONS_00030286		AT1G79260	TCONS_00009523		AT1G79260	TCONS_00009523
AT1G16170	TCONS_00012088		AT1G75750	TCONS_00018792		AT1G75500	TCONS_00018759		AT1G75500	TCONS_00018759		AT2G27860	TCONS_00028233		AT2G41420	TCONS_00030288		AT1G79440	TCONS_00019380		AT1G79440	TCONS_00019380
AT1G16180	TCONS_00002439		AT1G75760	TCONS_00018794		AT1G75510	TCONS_00018762		AT1G75510	TCONS_00018762		AT2G27960	TCONS_00028247		AT2G41420	TCONS_00030289		AT1G79500	TCONS_00009553		AT1G79500	TCONS_00009553
AT1G16190	TCONS_00002442		AT1G75780	TCONS_00018795		AT1G75540	TCONS_00008962		AT1G75540	TCONS_00008962		AT2G27970	TCONS_00028248		AT2G41430	TCONS_00024531		AT1G79530	TCONS_00019394		AT1G79530	TCONS_00019394
AT1G16240	TCONS_00012099		AT1G75800	TCONS_00008991		AT1G75560	TCONS_00018768		AT1G75560	TCONS_00018768		AT2G28000	TCONS_00022459		AT2G41475	TCONS_00030297		AT1G79550	TCONS_00019398		AT1G79550	TCONS_00019398
AT1G16300	TCONS_00002452		AT1G75810	TCONS_00008992		AT1G75630	TCONS_00008970		AT1G75630	TCONS_00008970		AT2G28060	TCONS_00028259		AT2G41480	TCONS_00030300		AT1G79590	TCONS_00009569		AT1G79590	TCONS_00009569
AT1G16350	TCONS_00002458		AT1G75840	TCONS_00008996		AT1G75670	TCONS_00018778		AT1G75670	TCONS_00018778		AT2G28160	TCONS_00022487		AT2G41530	TCONS_00030309		AT1G79650	TCONS_00019424		AT1G79650	TCONS_00019424
AT1G16400	TCONS_00002464		AT1G75950	TCONS_00009014		AT1G75680	TCONS_00018780		AT1G75680	TCONS_00018780		AT2G28190	TCONS_00022488		AT2G41600	TCONS_00030318		AT1G79750	TCONS_00019444		AT1G79750	TCONS_00019444
AT1G16430	TCONS_00002468		AT1G76010	TCONS_00018820		AT1G75750	TCONS_00018791		AT1G75750	TCONS_00018791		AT2G28230	TCONS_00028279		AT2G41630	TCONS_00030322		AT1G79760	TCONS_00009583		AT1G79760	TCONS_00009583
AT1G16460	TCONS_00012126		AT1G76030	TCONS_00009019		AT1G75750	TCONS_00018792		AT1G75750	TCONS_00018792		AT2G28330	TCONS_00028292		AT2G41660	TCONS_00024579		AT1G79870	TCONS_00009595		AT1G79870	TCONS_00009595
AT1G16470	TCONS_00002474		AT1G76060	TCONS_00018829		AT1G75760	TCONS_00018794		AT1G75760	TCONS_00018794		AT2G28370	TCONS_00022523		AT2G41780	TCONS_00024601		AT1G79930	TCONS_00019490		AT1G79930	TCONS_00019490
AT1G16470	TCONS_00002480		AT1G76150	TCONS_00018848		AT1G75780	TCONS_00018795		AT1G75780	TCONS_00018795		AT2G28410	TCONS_00022532		AT2G41800	TCONS_00030350		AT1G79970	TCONS_00009619		AT1G79970	TCONS_00009619
AT1G16470	TCONS_00002481		AT1G76160	TCONS_00018849		AT1G75800	TCONS_00008991		AT1G75800	TCONS_00008991		AT2G28660	TCONS_00022563		AT2G41945	TCONS_00030373		AT1G79990	TCONS_00009626		AT1G79990	TCONS_00009626
AT1G16560	TCONS_00002496		AT1G76180	TCONS_00018853		AT1G75810	TCONS_00008992		AT1G75810	TCONS_00008992		AT2G28720	TCONS_00022569		AT2G42210	TCONS_00024663		AT1G79990	TCONS_00019498		AT1G79990	TCONS_00019498
AT1G16560	TCONS_00002498		AT1G76185	TCONS_00009043		AT1G75840	TCONS_00008996		AT1G75840	TCONS_00008996		AT2G28740	TCONS_00028348		AT2G42210	TCONS_00024665		AT1G80040	TCONS_00019516		AT1G80040	TCONS_00019516
AT1G16610	TCONS_00012147		AT1G76200	TCONS_00009045		AT1G75950	TCONS_00009014		AT1G75950	TCONS_00009014		AT2G28790	TCONS_00028361		AT2G42310	TCONS_00024683		AT1G80050	TCONS_00019518		AT1G80050	TCONS_00019518
AT1G16610	TCONS_00012148		AT1G76240	TCONS_00018860		AT1G76010	TCONS_00018820		AT1G76010	TCONS_00018820		AT2G28840	TCONS_00022580		AT2G42390	TCONS_00030427		AT1G80180	TCONS_00019532		AT1G80180	TCONS_00019532
AT1G16700	TCONS_00002516		AT1G76300	TCONS_00009057		AT1G76020	TCONS_00018824		AT1G76020	TCONS_00018824		AT2G28950	TCONS_00028386		AT2G42500	TCONS_00030448		AT1G80230	TCONS_00019539		AT1G80230	TCONS_00019539
AT1G16810	TCONS_00002534		AT1G76300	TCONS_00018871		AT1G76030	TCONS_00009019		AT1G76030	TCONS_00009019		AT2G29020	TCONS_00022607		AT2G42570	TCONS_00030458		AT1G80360	TCONS_00019554		AT1G80360	TCONS_00019554
AT1G16810	TCONS_00002535		AT1G76340	TCONS_00018874		AT1G76060	TCONS_00018829		AT1G76060	TCONS_00018829		AT2G29050	TCONS_00022610		AT2G42590	TCONS_00030462		AT1G80410	TCONS_00019558		AT1G80410	TCONS_00019558
AT1G16840	TCONS_00012179		AT1G76400	TCONS_00018883		AT1G76150	TCONS_00018848		AT1G76150	TCONS_00018848		AT2G29125	TCONS_00022617		AT2G42680	TCONS_00024725		AT1G80500	TCONS_00009703		AT1G80500	TCONS_00009703
AT1G16880	TCONS_00002547		AT1G76405	TCONS_00009073		AT1G76160	TCONS_00018849		AT1G76160	TCONS_00018849		AT2G29330	TCONS_00022640		AT2G42710	TCONS_00024734		AT1G80560	TCONS_00009712		AT1G80560	TCONS_00009712
AT1G16880	TCONS_00002550		AT1G76440	TCONS_00018898		AT1G76180	TCONS_00018853		AT1G76180	TCONS_00018853		AT2G29390	TCONS_00028439		AT2G42840	TCONS_00030497		AT1G80620	TCONS_00009722		AT1G80620	TCONS_00009722
AT1G16890	TCONS_00012196		AT1G76490	TCONS_00009084		AT1G76185	TCONS_00009043		AT1G76185	TCONS_00009043		AT2G29420	TCONS_00028442		AT2G42910	TCONS_00024763		AT1G80670	TCONS_00019603		AT1G80670	TCONS_00019603
AT1G16920	TCONS_00012203		AT1G76540	TCONS_00018923		AT1G76200	TCONS_00009045		AT1G76200	TCONS_00009045		AT2G29490	TCONS_00028452		AT2G43090	TCONS_00024792		AT1G80690	TCONS_00019606		AT1G80690	TCONS_00019606
AT1G17080	TCONS_00012215		AT1G76670	TCONS_00018942		AT1G76300	TCONS_00009057		AT1G76300	TCONS_00009057		AT2G29530	TCONS_00028456		AT2G43150	TCONS_00024802		AT1G80700	TCONS_00009732		AT1G80700	TCONS_00009732
AT1G17090	TCONS_00012216		AT1G76680	TCONS_00009105		AT1G76300	TCONS_00018871		AT1G76300	TCONS_00018871		AT2G29530	TCONS_00028457		AT2G43150	TCONS_00030538		AT1G80720	TCONS_00009734		AT1G80720	TCONS_00009734
AT1G17170	TCONS_00002586		AT1G76690	TCONS_00009111		AT1G76405	TCONS_00009073		AT1G76405	TCONS_00009073		AT2G29540	TCONS_00022668		AT2G43360	TCONS_00030589		AT1G80750	TCONS_00009738		AT1G80750	TCONS_00009738
AT1G17170	TCONS_00002597		AT1G76760	TCONS_00018957		AT1G76490	TCONS_00009084		AT1G76490	TCONS_00009084		AT2G29570	TCONS_00028462		AT2G43460	TCONS_00030614		AT1G80750	TCONS_00009740		AT1G80750	TCONS_00009740
AT1G17190	TCONS_00002599		AT1G76810	TCONS_00018964		AT1G76540	TCONS_00018923		AT1G76540	TCONS_00018923		AT2G29960	TCONS_00028507		AT2G43510	TCONS_00024848		AT1G80780	TCONS_00009747		AT1G80780	TCONS_00009747
AT1G17280	TCONS_00012236		AT1G76860	TCONS_00018969		AT1G76670	TCONS_00018942		AT1G76670	TCONS_00018942		AT2G29980	TCONS_00028513		AT2G43535	TCONS_00024852		AT1G80780	TCONS_00009749		AT1G80780	TCONS_00009749
AT1G17285	TCONS_00002619		AT1G76900	TCONS_00009140		AT1G76680	TCONS_00009105		AT1G76680	TCONS_00009105		AT2G29995	TCONS_00028515		AT2G43550	TCONS_00024854		AT1G80830	TCONS_00019625		AT1G80830	TCONS_00019625
AT1G17290	TCONS_00002620		AT1G76920	TCONS_00018977		AT1G76690	TCONS_00009111		AT1G76690	TCONS_00009111		AT2G30000	TCONS_00028517		AT2G43610	TCONS_00030644		AT1G80860	TCONS_00019629		AT1G80860	TCONS_00019629
AT1G17290	TCONS_00002621		AT1G76930	TCONS_00009145		AT1G76760	TCONS_00018957		AT1G76760	TCONS_00018957		AT2G30050	TCONS_00022728		AT2G43640	TCONS_00030646		AT1G80860	TCONS_00019630		AT1G80860	TCONS_00019630
AT1G17300	TCONS_00002622		AT1G76930	TCONS_00018978		AT1G76810	TCONS_00018964		AT1G76810	TCONS_00018964		AT2G30060	TCONS_00022730		AT2G43670	TCONS_00024864		AT2G01060	TCONS_00025593		AT2G01060	TCONS_00025593
AT1G17350	TCONS_00002628		AT1G76930	TCONS_00018980		AT1G76860	TCONS_00018969		AT1G76860	TCONS_00018969		AT2G30200	TCONS_00028545		AT2G43710	TCONS_00024872		AT2G01090	TCONS_00019669		AT2G01090	TCONS_00019669
AT1G17455	TCONS_00002645		AT1G76952	TCONS_00009149		AT1G76920	TCONS_00018977		AT1G76920	TCONS_00018977		AT2G30270	TCONS_00028554		AT2G43750	TCONS_00030669		AT2G01100	TCONS_00019675		AT2G01100	TCONS_00019675
AT1G17470	TCONS_00002649		AT1G76990	TCONS_00009153		AT1G76930	TCONS_00018978		AT1G76930	TCONS_00018978		AT2G30330	TCONS_00028560		AT2G43780	TCONS_00030672		AT2G01140	TCONS_00025599		AT2G01140	TCONS_00025599
AT1G17510	TCONS_00012274		AT1G77080	TCONS_00009169		AT1G76930	TCONS_00018980		AT1G76930	TCONS_00018980		AT2G30410	TCONS_00022774		AT2G43810	TCONS_00024887		AT2G01140	TCONS_00025600		AT2G01140	TCONS_00025600
AT1G17530	TCONS_00002662		AT1G77130	TCONS_00019012		AT1G76952	TCONS_00009149		AT1G76952	TCONS_00009149		AT2G30440	TCONS_00022776		AT2G43820	TCONS_00024888		AT2G01150	TCONS_00019682		AT2G01150	TCONS_00019682
AT1G17620	TCONS_00002673		AT1G77180	TCONS_00019021		AT1G76980	TCONS_00018993		AT1G76980	TCONS_00018993		AT2G30490	TCONS_00028593		AT2G43910	TCONS_00030699		AT2G01250	TCONS_00025621		AT2G01250	TCONS_00025621
AT1G17730	TCONS_00002685		AT1G77350	TCONS_00009201		AT1G76990	TCONS_00009153		AT1G76990	TCONS_00009153		AT2G30520	TCONS_00028597		AT2G43940	TCONS_00030715		AT2G01270	TCONS_00019700		AT2G01270	TCONS_00019700
AT1G17745	TCONS_00002686		AT1G77440	TCONS_00009217		AT1G77080	TCONS_00009169		AT1G77080	TCONS_00009169		AT2G30620	TCONS_00022813		AT2G43970	TCONS_00030725		AT2G01350	TCONS_00025648		AT2G01350	TCONS_00025648
AT1G17890	TCONS_00012326		AT1G77440	TCONS_00009218		AT1G77350	TCONS_00009201		AT1G77350	TCONS_00009201		AT2G30860	TCONS_00022846		AT2G44010	TCONS_00024908		AT2G01450	TCONS_00025665		AT2G01450	TCONS_00025665
AT1G18070	TCONS_00012352		AT1G77450	TCONS_00009220		AT1G77420	TCONS_00009216		AT1G77420	TCONS_00009216		AT2G30930	TCONS_00022862		AT2G44050	TCONS_00024915		AT2G01470	TCONS_00025668		AT2G01470	TCONS_00025668
AT1G18080	TCONS_00002721		AT1G77510	TCONS_00009229		AT1G77440	TCONS_00009217		AT1G77440	TCONS_00009217		AT2G30942	TCONS_00022868		AT2G44060	TCONS_00024916		AT2G01520	TCONS_00019737		AT2G01520	TCONS_00019737
AT1G18210	TCONS_00012380		AT1G77610	TCONS_00009240		AT1G77440	TCONS_00009218		AT1G77440	TCONS_00009218		AT2G30970	TCONS_00022874		AT2G44065	TCONS_00024918		AT2G01530	TCONS_00019738		AT2G01530	TCONS_00019738
AT1G18250	TCONS_00012385		AT1G77670	TCONS_00019098		AT1G77450	TCONS_00009220		AT1G77450	TCONS_00009220		AT2G30980	TCONS_00028670		AT2G44100	TCONS_00024923		AT2G01540	TCONS_00025679		AT2G01540	TCONS_00025679
AT1G18340	TCONS_00012407		AT1G77690	TCONS_00019103		AT1G77510	TCONS_00009229		AT1G77510	TCONS_00009229		AT2G31083	TCONS_00022889		AT2G44140	TCONS_00030745		AT2G01610	TCONS_00019748		AT2G01610	TCONS_00019748
AT1G18450	TCONS_00002764		AT1G77710	TCONS_00009259		AT1G77520	TCONS_00009231		AT1G77520	TCONS_00009231		AT2G31200	TCONS_00022904		AT2G44160	TCONS_00024935		AT2G01640	TCONS_00019755		AT2G01640	TCONS_00019755
AT1G18540	TCONS_00012431		AT1G77750	TCONS_00019109		AT1G77610	TCONS_00009240		AT1G77610	TCONS_00009240		AT2G31305	TCONS_00022922		AT2G44300	TCONS_00030772		AT2G01670	TCONS_00025696		AT2G01670	TCONS_00025696
AT1G18630	TCONS_00002793		AT1G77770	TCONS_00019111		AT1G77670	TCONS_00019098		AT1G77670	TCONS_00019098		AT2G31360	TCONS_00028734		AT2G44310	TCONS_00024957		AT2G01720	TCONS_00025705		AT2G01720	TCONS_00025705
AT1G18640	TCONS_00012448		AT1G77770	TCONS_00019112		AT1G77690	TCONS_00019103		AT1G77690	TCONS_00019103		AT2G31390	TCONS_00028736		AT2G44610	TCONS_00030811		AT2G01818	TCONS_00025720		AT2G01818	TCONS_00025720
AT1G18720	TCONS_00012456		AT1G77885	TCONS_00009285		AT1G77710	TCONS_00009259		AT1G77710	TCONS_00009259		AT2G31410	TCONS_00028744		AT2G44620	TCONS_00025014		AT2G01850	TCONS_00019778		AT2G01850	TCONS_00019778
AT1G18740	TCONS_00012457		AT1G77920	TCONS_00009293		AT1G77750	TCONS_00019109		AT1G77750	TCONS_00019109		AT2G31440	TCONS_00028751		AT2G44650	TCONS_00030816		AT2G01890	TCONS_00025730		AT2G01890	TCONS_00025730
AT1G18800	TCONS_00012465		AT1G77940	TCONS_00019134		AT1G77760	TCONS_00009267		AT1G77760	TCONS_00009267		AT2G31490	TCONS_00022954		AT2G44670	TCONS_00025016		AT2G01970	TCONS_00025741		AT2G01970	TCONS_00025741
AT1G18970	TCONS_00012486		AT1G78000	TCONS_00009305		AT1G77770	TCONS_00019111		AT1G77770	TCONS_00019111		AT2G31570	TCONS_00028770		AT2G44790	TCONS_00030832		AT2G01970	TCONS_00025742		AT2G01970	TCONS_00025742
AT1G18980	TCONS_00002845		AT1G78040	TCONS_00009313		AT1G77770	TCONS_00019112		AT1G77770	TCONS_00019112		AT2G31610	TCONS_00022966		AT2G44860	TCONS_00030841		AT2G02120	TCONS_00019822		AT2G02120	TCONS_00019822
AT1G18980	TCONS_00012487		AT1G78040	TCONS_00009314		AT1G77840	TCONS_00019125		AT1G77840	TCONS_00019125		AT2G31710	TCONS_00028787		AT2G44940	TCONS_00025058		AT2G02130	TCONS_00019823		AT2G02130	TCONS_00019823
AT1G19000	TCONS_00012490		AT1G78080	TCONS_00009320		AT1G77885	TCONS_00009285		AT1G77885	TCONS_00009285		AT2G32060	TCONS_00028843		AT2G45070	TCONS_00030879		AT2G02180	TCONS_00019831		AT2G02180	TCONS_00019831
AT1G19000	TCONS_00012491		AT1G78090	TCONS_00009324		AT1G77940	TCONS_00019134		AT1G77940	TCONS_00019134		AT2G32060	TCONS_00028844		AT2G45070	TCONS_00030880		AT2G02390	TCONS_00019853		AT2G02390	TCONS_00019853
AT1G19120	TCONS_00002871		AT1G78100	TCONS_00009325		AT1G78040	TCONS_00009313		AT1G78040	TCONS_00009313		AT2G32060	TCONS_00028845		AT2G45070	TCONS_00030881		AT2G02390	TCONS_00019854		AT2G02390	TCONS_00019854
AT1G19140	TCONS_00012506		AT1G78150	TCONS_00009333		AT1G78040	TCONS_00009314		AT1G78040	TCONS_00009314		AT2G32080	TCONS_00028849		AT2G45140	TCONS_00025080		AT2G02740	TCONS_00019896		AT2G02740	TCONS_00019896
AT1G19350	TCONS_00002896		AT1G78260	TCONS_00009352		AT1G78080	TCONS_00009320		AT1G78080	TCONS_00009320		AT2G32090	TCONS_00023045		AT2G45170	TCONS_00025091		AT2G02760	TCONS_00019899		AT2G02760	TCONS_00019899
AT1G19440	TCONS_00002917		AT1G78340	TCONS_00019180		AT1G78080	TCONS_00019152		AT1G78080	TCONS_00019152		AT2G32190	TCONS_00023063		AT2G45180	TCONS_00025093		AT2G02850	TCONS_00025846		AT2G02850	TCONS_00025846
AT1G19450	TCONS_00012546		AT1G78370	TCONS_00019184		AT1G78090	TCONS_00009324		AT1G78090	TCONS_00009324		AT2G32210	TCONS_00023068		AT2G45200	TCONS_00030894		AT2G03090	TCONS_00025885		AT2G03090	TCONS_00025885
AT1G19570	TCONS_00012560		AT1G78380	TCONS_00019185		AT1G78100	TCONS_00009325		AT1G78100	TCONS_00009325		AT2G32270	TCONS_00023080		AT2G45210	TCONS_00025095		AT2G03120	TCONS_00019948		AT2G03120	TCONS_00019948
AT1G19580	TCONS_00002940		AT1G78460	TCONS_00019195		AT1G78150	TCONS_00009333		AT1G78150	TCONS_00009333		AT2G32520	TCONS_00028906		AT2G45250	TCONS_00025098		AT2G03220	TCONS_00025892		AT2G03220	TCONS_00025892
AT1G19600	TCONS_00002941		AT1G78520	TCONS_00019203		AT1G78260	TCONS_00009352		AT1G78260	TCONS_00009352		AT2G32650	TCONS_00023135		AT2G45290	TCONS_00025107		AT2G03350	TCONS_00025908		AT2G03350	TCONS_00025908
AT1G19660	TCONS_00012570		AT1G78570	TCONS_00009381		AT1G78320	TCONS_00019179		AT1G78320	TCONS_00019179		AT2G32720	TCONS_00028925		AT2G45300	TCONS_00025111		AT2G03430	TCONS_00025920		AT2G03430	TCONS_00025920
AT1G19730	TCONS_00012593		AT1G78590	TCONS_00009384		AT1G78370	TCONS_00019184		AT1G78370	TCONS_00019184		AT2G33040	TCONS_00028971		AT2G45330	TCONS_00025117		AT2G03470	TCONS_00025929		AT2G03470	TCONS_00025929
AT1G19770	TCONS_00002954		AT1G78630	TCONS_00009392		AT1G78380	TCONS_00019185		AT1G78380	TCONS_00019185		AT2G33120	TCONS_00028990		AT2G45470	TCONS_00030928		AT2G03510	TCONS_00019987		AT2G03510	TCONS_00019987
AT1G19800	TCONS_00002955		AT1G78660	TCONS_00009410		AT1G78520	TCONS_00019203		AT1G78520	TCONS_00019203		AT2G33150	TCONS_00028992		AT2G45640	TCONS_00030951		AT2G03680	TCONS_00020018		AT2G03680	TCONS_00020018
AT1G19910	TCONS_00002967		AT1G78660	TCONS_00009411		AT1G78570	TCONS_00009381		AT1G78570	TCONS_00009381		AT2G33150	TCONS_00028994		AT2G45710	TCONS_00025170		AT2G03720	TCONS_00020026		AT2G03720	TCONS_00020026
AT1G19960	TCONS_00002973		AT1G78670	TCONS_00009413		AT1G78590	TCONS_00009384		AT1G78590	TCONS_00009384		AT2G33220	TCONS_00023220		AT2G45790	TCONS_00025183		AT2G03780	TCONS_00025956		AT2G03780	TCONS_00025956
AT1G20010	TCONS_00012628		AT1G78680	TCONS_00009433		AT1G78630	TCONS_00009392		AT1G78630	TCONS_00009392		AT2G33220	TCONS_00029012		AT2G45860	TCONS_00030977		AT2G03820	TCONS_00020038		AT2G03820	TCONS_00020038
AT1G20070	TCONS_00012637		AT1G78850	TCONS_00009452		AT1G78660	TCONS_00009410		AT1G78660	TCONS_00009410		AT2G33255	TCONS_00023224		AT2G45960	TCONS_00025207		AT2G03830	TCONS_00020040		AT2G03830	TCONS_00020040
AT1G20090	TCONS_00002993		AT1G78870	TCONS_00009457		AT1G78660	TCONS_00009411		AT1G78660	TCONS_00009411		AT2G33310	TCONS_00029024		AT2G45980	TCONS_00030990		AT2G03870	TCONS_00020047		AT2G03870	TCONS_00020047
AT1G20190	TCONS_00012648		AT1G78870	TCONS_00009465		AT1G78660	TCONS_00009412		AT1G78660	TCONS_00009412		AT2G33340	TCONS_00029032		AT2G46140	TCONS_00025233		AT2G04025	TCONS_00025976		AT2G04025	TCONS_00025976
AT1G20200	TCONS_00012651		AT1G78890	TCONS_00009467		AT1G78670	TCONS_00009413		AT1G78670	TCONS_00009413		AT2G33370	TCONS_00029035		AT2G46170	TCONS_00025236		AT2G04170	TCONS_00025999		AT2G04170	TCONS_00025999
AT1G20220	TCONS_00012654		AT1G78900	TCONS_00009464		AT1G78680	TCONS_00009433		AT1G78680	TCONS_00009433		AT2G33470	TCONS_00029049		AT2G46225	TCONS_00025249		AT2G04240	TCONS_00026009		AT2G04240	TCONS_00026009
AT1G20225	TCONS_00012658		AT1G78900	TCONS_00009472		AT1G78800	TCONS_00019252		AT1G78800	TCONS_00019252		AT2G33470	TCONS_00029050		AT2G46230	TCONS_00031021		AT2G04360	TCONS_00026015		AT2G04360	TCONS_00026015
AT1G20260	TCONS_00003013		AT1G79070	TCONS_00019317		AT1G78815	TCONS_00019256		AT1G78815	TCONS_00019256		AT2G33510	TCONS_00023264		AT2G46280	TCONS_00031028		AT2G04390	TCONS_00020115		AT2G04390	TCONS_00020115
AT1G20330	TCONS_00012666		AT1G79090	TCONS_00009492		AT1G78850	TCONS_00009452		AT1G78850	TCONS_00009452		AT2G33585	TCONS_00029073		AT2G46280	TCONS_00031029		AT2G04550	TCONS_00020142		AT2G04550	TCONS_00020142
AT1G20340	TCONS_00012667		AT1G79180	TCONS_00009509		AT1G78870	TCONS_00009457		AT1G78870	TCONS_00009457		AT2G33590	TCONS_00023275		AT2G46330	TCONS_00031035		AT2G04630	TCONS_00026047		AT2G04630	TCONS_00026047
AT1G20430	TCONS_00012676		AT1G79200	TCONS_00009514		AT1G78870	TCONS_00009465		AT1G78870	TCONS_00009465		AT2G33740	TCONS_00023309		AT2G46410	TCONS_00031045		AT2G04690	TCONS_00020151		AT2G04690	TCONS_00020151
AT1G20450	TCONS_00012678		AT1G79210	TCONS_00019337		AT1G78890	TCONS_00009467		AT1G78890	TCONS_00009467		AT2G33790	TCONS_00029101		AT2G46470	TCONS_00025298		AT2G04690	TCONS_00020152		AT2G04690	TCONS_00020152
AT1G20460	TCONS_00003032		AT1G79230	TCONS_00009517		AT1G78900	TCONS_00009464		AT1G78900	TCONS_00009464		AT2G33800	TCONS_00029105		AT2G46490	TCONS_00025299		AT2G04700	TCONS_00020155		AT2G04700	TCONS_00020155
AT1G20575	TCONS_00012704		AT1G79260	TCONS_00009523		AT1G78900	TCONS_00009472		AT1G78900	TCONS_00009472		AT2G33830	TCONS_00029110		AT2G46505	TCONS_00031062		AT2G04780	TCONS_00020158		AT2G04780	TCONS_00020158
AT1G20580	TCONS_00003044		AT1G79530	TCONS_00019394		AT1G79070	TCONS_00019317		AT1G79070	TCONS_00019317		AT2G33847	TCONS_00029116		AT2G46540	TCONS_00031069		AT2G04845	TCONS_00026065		AT2G04845	TCONS_00026065
AT1G20580	TCONS_00003045		AT1G79550	TCONS_00019398		AT1G79090	TCONS_00009492		AT1G79090	TCONS_00009492		AT2G34250	TCONS_00023365		AT2G46600	TCONS_00025322		AT2G04900	TCONS_00020176		AT2G04900	TCONS_00020176
AT1G20620	TCONS_00003051		AT1G79590	TCONS_00009569		AT1G79180	TCONS_00009509		AT1G79180	TCONS_00009509		AT2G34260	TCONS_00023367		AT2G46650	TCONS_00025327		AT2G04900	TCONS_00020184		AT2G04900	TCONS_00020184
AT1G20693	TCONS_00003070		AT1G79650	TCONS_00019424		AT1G79200	TCONS_00009514		AT1G79200	TCONS_00009514		AT2G34470	TCONS_00029203		AT2G46690	TCONS_00025331		AT2G05220	TCONS_00026090		AT2G05220	TCONS_00026090
AT1G20696	TCONS_00003075		AT1G79750	TCONS_00019444		AT1G79210	TCONS_00019337		AT1G79210	TCONS_00019337		AT2G34560	TCONS_00023406		AT2G46800	TCONS_00025354		AT2G05260	TCONS_00020214		AT2G05260	TCONS_00020214
AT1G20770	TCONS_00012722		AT1G79870	TCONS_00009595		AT1G79230	TCONS_00009517		AT1G79230	TCONS_00009517		AT2G34690	TCONS_00023432		AT2G46890	TCONS_00031126		AT2G05440	TCONS_00020236		AT2G05440	TCONS_00020236
AT1G20816	TCONS_00003095		AT1G79920	TCONS_00019480		AT1G79260	TCONS_00009523		AT1G79260	TCONS_00009523		AT2G34770	TCONS_00023444		AT2G47000	TCONS_00031144		AT2G05440	TCONS_00020237		AT2G05440	TCONS_00020237
AT1G20840	TCONS_00012734		AT1G79930	TCONS_00019490		AT1G79440	TCONS_00019380		AT1G79440	TCONS_00019380		AT2G35010	TCONS_00023471		AT2G47110	TCONS_00025389		AT2G05440	TCONS_00020239		AT2G05440	TCONS_00020239
AT1G20890	TCONS_00012746		AT1G79970	TCONS_00009619		AT1G79530	TCONS_00019394		AT1G79530	TCONS_00019394		AT2G35120	TCONS_00029307		AT2G47170	TCONS_00025395		AT2G05440	TCONS_00020240		AT2G05440	TCONS_00020240
AT1G20950	TCONS_00012757		AT1G79990	TCONS_00009620		AT1G79550	TCONS_00019398		AT1G79550	TCONS_00019398		AT2G35240	TCONS_00029321		AT2G47400	TCONS_00025429		AT2G05440	TCONS_00020241		AT2G05440	TCONS_00020241
AT1G21000	TCONS_00003120		AT1G79990	TCONS_00009626		AT1G79590	TCONS_00009569		AT1G79590	TCONS_00009569		AT2G35320	TCONS_00029329		AT2G47420	TCONS_00025434		AT2G05440	TCONS_00020242		AT2G05440	TCONS_00020242
AT1G21010	TCONS_00003122		AT1G80040	TCONS_00019516		AT1G79650	TCONS_00019424		AT1G79650	TCONS_00019424		AT2G35470	TCONS_00029351		AT2G47460	TCONS_00025440		AT2G05440	TCONS_00020243		AT2G05440	TCONS_00020243
AT1G21050	TCONS_00003124		AT1G80050	TCONS_00019518		AT1G79730	TCONS_00019441		AT1G79730	TCONS_00019441		AT2G35520	TCONS_00023531		AT2G47470	TCONS_00025444		AT2G05440	TCONS_00020244		AT2G05440	TCONS_00020244
AT1G21080	TCONS_00012773		AT1G80180	TCONS_00019532		AT1G79750	TCONS_00019444		AT1G79750	TCONS_00019444		AT2G35750	TCONS_00023575		AT2G47540	TCONS_00025469		AT2G05590	TCONS_00020266		AT2G05590	TCONS_00020266
AT1G21090	TCONS_00003133		AT1G80230	TCONS_00019539		AT1G79760	TCONS_00009583		AT1G79760	TCONS_00009583		AT2G35795	TCONS_00023582		AT2G47580	TCONS_00025473		AT2G05620	TCONS_00026123		AT2G05620	TCONS_00026123
AT1G21190	TCONS_00012788		AT1G80360	TCONS_00019554		AT1G79870	TCONS_00009595		AT1G79870	TCONS_00009595		AT2G35810	TCONS_00023592		AT2G47610	TCONS_00025482		AT2G05630	TCONS_00026124		AT2G05630	TCONS_00026124
AT1G21310	TCONS_00003151		AT1G80410	TCONS_00019558		AT1G79930	TCONS_00019490		AT1G79930	TCONS_00019490		AT2G35860	TCONS_00023606		AT2G47640	TCONS_00025492		AT2G05632	TCONS_00026127		AT2G05632	TCONS_00026127
AT1G21310	TCONS_00003152		AT1G80500	TCONS_00009703		AT1G79970	TCONS_00009619		AT1G79970	TCONS_00009619		AT2G35900	TCONS_00029405		AT2G47640	TCONS_00025493		AT2G05760	TCONS_00026138		AT2G05760	TCONS_00026138
AT1G21310	TCONS_00003153		AT1G80560	TCONS_00009712		AT1G79990	TCONS_00009620		AT1G79990	TCONS_00009620		AT2G36060	TCONS_00029420		AT2G47640	TCONS_00025495		AT2G05790	TCONS_00020288		AT2G05790	TCONS_00020288
AT1G21310	TCONS_00003154		AT1G80620	TCONS_00009722		AT1G79990	TCONS_00009626		AT1G79990	TCONS_00009626		AT2G36060	TCONS_00029421		AT2G47650	TCONS_00031219		AT2G05830	TCONS_00020292		AT2G05830	TCONS_00020292
AT1G21310	TCONS_00003156		AT1G80670	TCONS_00019603		AT1G80040	TCONS_00019516		AT1G80040	TCONS_00019516		AT2G36100	TCONS_00029430		AT2G47690	TCONS_00025500		AT2G05840	TCONS_00020298		AT2G05840	TCONS_00020298
AT1G21310	TCONS_00003157		AT1G80690	TCONS_00019606		AT1G80050	TCONS_00019518		AT1G80050	TCONS_00019518		AT2G36120	TCONS_00023642		AT2G47730	TCONS_00025508		AT2G05915	TCONS_00026149		AT2G05915	TCONS_00026149
AT1G21310	TCONS_00012796		AT1G80700	TCONS_00009732		AT1G80180	TCONS_00019532		AT1G80180	TCONS_00019532		AT2G36120	TCONS_00023643		AT2G47890	TCONS_00025531		AT2G05990	TCONS_00020307		AT2G05990	TCONS_00020307
AT1G21310	TCONS_00012797		AT1G80720	TCONS_00009734		AT1G80230	TCONS_00019539		AT1G80230	TCONS_00019539		AT2G36130	TCONS_00023646		AT2G47930	TCONS_00031258		AT2G05990	TCONS_00020311		AT2G05990	TCONS_00020311
AT1G21440	TCONS_00012820		AT1G80750	TCONS_00009738		AT1G80360	TCONS_00019554		AT1G80360	TCONS_00019554		AT2G36160	TCONS_00023648		AT2G47960	TCONS_00025543		AT2G06010	TCONS_00020317		AT2G06010	TCONS_00020317
AT1G21440	TCONS_00012821		AT1G80750	TCONS_00009740		AT1G80410	TCONS_00019558		AT1G80410	TCONS_00019558		AT2G36160	TCONS_00023649		AT2G48130	TCONS_00031276		AT2G06530	TCONS_00026175		AT2G06530	TCONS_00026175
AT1G21690	TCONS_00003216		AT1G80780	TCONS_00009747		AT1G80500	TCONS_00009703		AT1G80500	TCONS_00009703		AT2G36170	TCONS_00023651		AT2G48140	TCONS_00025581		AT2G06850	TCONS_00020338		AT2G06850	TCONS_00020338
AT1G21710	TCONS_00003221		AT1G80780	TCONS_00009749		AT1G80560	TCONS_00009712		AT1G80560	TCONS_00009712		AT2G36290	TCONS_00029453		AT3G01120	TCONS_00038618		AT2G06925	TCONS_00026186		AT2G06925	TCONS_00026186
AT1G21720	TCONS_00003227		AT1G80830	TCONS_00019620		AT1G80620	TCONS_00009722		AT1G80620	TCONS_00009722		AT2G36300	TCONS_00029456		AT3G01130	TCONS_00038619		AT2G07340	TCONS_00020363		AT2G07340	TCONS_00020363
AT1G21750	TCONS_00003232		AT1G80830	TCONS_00019625		AT1G80670	TCONS_00019603		AT1G80670	TCONS_00019603		AT2G36310	TCONS_00029462		AT3G01130	TCONS_00038621		AT2G07671	TCONS_00020375		AT2G07671	TCONS_00020375
AT1G21880	TCONS_00003252		AT1G80860	TCONS_00019629		AT1G80690	TCONS_00019606		AT1G80690	TCONS_00019606		AT2G36320	TCONS_00023665		AT3G01280	TCONS_00031319		AT2G07671	TCONS_00026223		AT2G07671	TCONS_00026223
AT1G21900	TCONS_00012877		AT1G80860	TCONS_00019630		AT1G80700	TCONS_00009732		AT1G80700	TCONS_00009732		AT2G36530	TCONS_00029504		AT3G01340	TCONS_00038667		AT2G07708	TCONS_00020409		AT2G07708	TCONS_00020409
AT1G21930	TCONS_00003256		AT1G80930	TCONS_00019639		AT1G80720	TCONS_00009734		AT1G80720	TCONS_00009734		AT2G36580	TCONS_00023704		AT3G01390	TCONS_00038681		AT2G07708	TCONS_00020410		AT2G07708	TCONS_00020410
AT1G22050	TCONS_00003268		AT2G01008	TCONS_00019652		AT1G80750	TCONS_00009738		AT1G80750	TCONS_00009738		AT2G36620	TCONS_00029512		AT3G01420	TCONS_00038686		AT2G09990	TCONS_00020451		AT2G09990	TCONS_00020451
AT1G22065	TCONS_00003271		AT2G01060	TCONS_00025593		AT1G80750	TCONS_00009740		AT1G80750	TCONS_00009740		AT2G36830	TCONS_00023726		AT3G01420	TCONS_00038687		AT2G09990	TCONS_00026287		AT2G09990	TCONS_00026287
AT1G22140	TCONS_00012909		AT2G01100	TCONS_00019675		AT1G80780	TCONS_00009747		AT1G80780	TCONS_00009747		AT2G36835	TCONS_00029547		AT3G01472	TCONS_00038693		AT2G10950	TCONS_00026318		AT2G10950	TCONS_00026318
AT1G22190	TCONS_00003284		AT2G01140	TCONS_00025599		AT1G80780	TCONS_00009749		AT1G80780	TCONS_00009749		AT2G36870	TCONS_00029553		AT3G01472	TCONS_00038697		AT2G11890	TCONS_00020501		AT2G11890	TCONS_00020501
AT1G22200	TCONS_00012919		AT2G01150	TCONS_00019682		AT1G80790	TCONS_00009750		AT1G80790	TCONS_00009750		AT2G36880	TCONS_00029557		AT3G01520	TCONS_00031357		AT2G11910	TCONS_00020503		AT2G11910	TCONS_00020503
AT1G22270	TCONS_00003291		AT2G01220	TCONS_00019694		AT1G80830	TCONS_00019625		AT1G80830	TCONS_00019625		AT2G36900	TCONS_00029569		AT3G01690	TCONS_00031379		AT2G11910	TCONS_00026341		AT2G11910	TCONS_00026341
AT1G22300	TCONS_00012930		AT2G01250	TCONS_00025621		AT1G80860	TCONS_00019629		AT1G80860	TCONS_00019629		AT2G36930	TCONS_00029572		AT3G01740	TCONS_00031382		AT2G11910	TCONS_00026342		AT2G11910	TCONS_00026342
AT1G22330	TCONS_00003301		AT2G01270	TCONS_00019700		AT1G80860	TCONS_00019630		AT1G80860	TCONS_00019630		AT2G37040	TCONS_00029590		AT3G01820	TCONS_00038756		AT2G12400	TCONS_00026351		AT2G12400	TCONS_00026351
AT1G22410	TCONS_00003310		AT2G01350	TCONS_00025648		AT1G80930	TCONS_00019639		AT1G80930	TCONS_00019639		AT2G37110	TCONS_00023782		AT3G01910	TCONS_00038769		AT2G13560	TCONS_00020559		AT2G13560	TCONS_00020559
AT1G22440	TCONS_00003316		AT2G01450	TCONS_00025665		AT2G01008	TCONS_00019652		AT2G01008	TCONS_00019652		AT2G37130	TCONS_00029601		AT3G01950	TCONS_00031411		AT2G13660	TCONS_00020565		AT2G13660	TCONS_00020565
AT1G22470	TCONS_00012954		AT2G01470	TCONS_00025668		AT2G01060	TCONS_00025593		AT2G01060	TCONS_00025593		AT2G37130	TCONS_00029603		AT3G01950	TCONS_00038776		AT2G13820	TCONS_00026419		AT2G13820	TCONS_00026419
AT1G22510	TCONS_00012958		AT2G01520	TCONS_00019737		AT2G01100	TCONS_00019675		AT2G01100	TCONS_00019675		AT2G37170	TCONS_00029607		AT3G02040	TCONS_00038789		AT2G14045	TCONS_00020594		AT2G14045	TCONS_00020594
AT1G22520	TCONS_00012966		AT2G01530	TCONS_00019738		AT2G01140	TCONS_00025599		AT2G01140	TCONS_00025599		AT2G37190	TCONS_00029609		AT3G02080	TCONS_00038791		AT2G14110	TCONS_00020603		AT2G14110	TCONS_00020603
AT1G22530	TCONS_00012967		AT2G01540	TCONS_00025679		AT2G01150	TCONS_00019682		AT2G01150	TCONS_00019682		AT2G37220	TCONS_00029617		AT3G02090	TCONS_00031434		AT2G14170	TCONS_00026449		AT2G14170	TCONS_00026449
AT1G22530	TCONS_00012968		AT2G01640	TCONS_00019755		AT2G01220	TCONS_00019694		AT2G01220	TCONS_00019694		AT2G37250	TCONS_00023809		AT3G02120	TCONS_00031435		AT2G14285	TCONS_00026463		AT2G14285	TCONS_00026463
AT1G22640	TCONS_00003339		AT2G01670	TCONS_00025696		AT2G01250	TCONS_00025621		AT2G01250	TCONS_00025621		AT2G37270	TCONS_00029623		AT3G02180	TCONS_00031448		AT2G14460	TCONS_00026468		AT2G14460	TCONS_00026468
AT1G22750	TCONS_00003365		AT2G01720	TCONS_00025705		AT2G01270	TCONS_00019700		AT2G01270	TCONS_00019700		AT2G37270	TCONS_00029624		AT3G02200	TCONS_00031450		AT2G14660	TCONS_00020628		AT2G14660	TCONS_00020628
AT1G22780	TCONS_00003376		AT2G01818	TCONS_00025720		AT2G01350	TCONS_00025648		AT2G01350	TCONS_00025648		AT2G37340	TCONS_00029638		AT3G02220	TCONS_00038804		AT2G14750	TCONS_00020640		AT2G14750	TCONS_00020640
AT1G22840	TCONS_00003386		AT2G01850	TCONS_00019778		AT2G01450	TCONS_00025665		AT2G01450	TCONS_00025665		AT2G37400	TCONS_00029645		AT3G02230	TCONS_00031453		AT2G14830	TCONS_00020649		AT2G14830	TCONS_00020649
AT1G22880	TCONS_00003392		AT2G01890	TCONS_00025730		AT2G01470	TCONS_00025668		AT2G01470	TCONS_00025668		AT2G37410	TCONS_00029649		AT3G02360	TCONS_00031482		AT2G14835	TCONS_00020652		AT2G14835	TCONS_00020652
AT1G22885	TCONS_00003397		AT2G01970	TCONS_00025741		AT2G01520	TCONS_00019737		AT2G01520	TCONS_00019737		AT2G37600	TCONS_00029678		AT3G02420	TCONS_00038827		AT2G14880	TCONS_00026502		AT2G14880	TCONS_00026502
AT1G22920	TCONS_00013009		AT2G01970	TCONS_00025742		AT2G01530	TCONS_00019738		AT2G01530	TCONS_00019738		AT2G37750	TCONS_00023880		AT3G02520	TCONS_00038837		AT2G14890	TCONS_00020661		AT2G14890	TCONS_00020661
AT1G22930	TCONS_00003406		AT2G02120	TCONS_00019822		AT2G01540	TCONS_00025679		AT2G01540	TCONS_00025679		AT2G37790	TCONS_00023892		AT3G02540	TCONS_00038845		AT2G14900	TCONS_00020662		AT2G14900	TCONS_00020662
AT1G23040	TCONS_00003423		AT2G02130	TCONS_00019823		AT2G01600	TCONS_00019746		AT2G01600	TCONS_00019746		AT2G37970	TCONS_00023921		AT3G02560	TCONS_00031517		AT2G14910	TCONS_00026507		AT2G14910	TCONS_00026507
AT1G23120	TCONS_00003432		AT2G02160	TCONS_00025767		AT2G01610	TCONS_00019748		AT2G01610	TCONS_00019748		AT2G37975	TCONS_00029726		AT3G02580	TCONS_00031526		AT2G15000	TCONS_00026514		AT2G15000	TCONS_00026514
AT1G23140	TCONS_00013060		AT2G02180	TCONS_00019831		AT2G01640	TCONS_00019755		AT2G01640	TCONS_00019755		AT2G38120	TCONS_00023953		AT3G02630	TCONS_00031540		AT2G15240	TCONS_00026532		AT2G15240	TCONS_00026532
AT1G23190	TCONS_00003450		AT2G02390	TCONS_00019853		AT2G01660	TCONS_00025695		AT2G01660	TCONS_00025695		AT2G38130	TCONS_00029751		AT3G02780	TCONS_00038882		AT2G15270	TCONS_00020693		AT2G15270	TCONS_00020693
AT1G23260	TCONS_00013072		AT2G02390	TCONS_00019854		AT2G01670	TCONS_00025696		AT2G01670	TCONS_00025696		AT2G38130	TCONS_00029752		AT3G02870	TCONS_00038899		AT2G15290	TCONS_00026536		AT2G15290	TCONS_00026536
AT1G23280	TCONS_00013079		AT2G02470	TCONS_00019863		AT2G01720	TCONS_00025705		AT2G01720	TCONS_00025705		AT2G38310	TCONS_00023978		AT3G02885	TCONS_00038907		AT2G15310	TCONS_00020700		AT2G15310	TCONS_00020700
AT1G23290	TCONS_00003463		AT2G02760	TCONS_00019899		AT2G01818	TCONS_00025720		AT2G01818	TCONS_00025720		AT2G38360	TCONS_00029801		AT3G02900	TCONS_00031578		AT2G15430	TCONS_00020711		AT2G15430	TCONS_00020711
AT1G23310	TCONS_00013084		AT2G02800	TCONS_00025841		AT2G01850	TCONS_00019778		AT2G01850	TCONS_00019778		AT2G38380	TCONS_00023992		AT3G03070	TCONS_00038936		AT2G15570	TCONS_00026562		AT2G15570	TCONS_00026562
AT1G23410	TCONS_00003478		AT2G02820	TCONS_00025844		AT2G01890	TCONS_00025730		AT2G01890	TCONS_00025730		AT2G38390	TCONS_00023993		AT3G03100	TCONS_00038939		AT2G15620	TCONS_00020737		AT2G15620	TCONS_00020737
AT1G23440	TCONS_00003481		AT2G02960	TCONS_00025865		AT2G01910	TCONS_00019789		AT2G01910	TCONS_00019789		AT2G38450	TCONS_00024000		AT3G03160	TCONS_00031611		AT2G15790	TCONS_00026580		AT2G15790	TCONS_00026580
AT1G23490	TCONS_00003492		AT2G03090	TCONS_00025885		AT2G01970	TCONS_00025741		AT2G01970	TCONS_00025741		AT2G38530	TCONS_00024012		AT3G03250	TCONS_00038954		AT2G15830	TCONS_00020756		AT2G15830	TCONS_00020756
AT1G23720	TCONS_00003499		AT2G03120	TCONS_00019948		AT2G01970	TCONS_00025742		AT2G01970	TCONS_00025742		AT2G38540	TCONS_00024013		AT3G03270	TCONS_00038960		AT2G15910	TCONS_00026592		AT2G15910	TCONS_00026592
AT1G23720	TCONS_00013142		AT2G03220	TCONS_00025892		AT2G02120	TCONS_00019822		AT2G02120	TCONS_00019822		AT2G38550	TCONS_00029825		AT3G03420	TCONS_00031636		AT2G15960	TCONS_00020766		AT2G15960	TCONS_00020766
AT1G23720	TCONS_00013150		AT2G03350	TCONS_00025908		AT2G02130	TCONS_00019823		AT2G02130	TCONS_00019823		AT2G38710	TCONS_00029851		AT3G03490	TCONS_00039000		AT2G15970	TCONS_00020769		AT2G15970	TCONS_00020769
AT1G23750	TCONS_00003508		AT2G03430	TCONS_00025920		AT2G02160	TCONS_00025767		AT2G02160	TCONS_00025767		AT2G38810	TCONS_00029866		AT3G03600	TCONS_00039014		AT2G16005	TCONS_00026597		AT2G16005	TCONS_00026597
AT1G23820	TCONS_00003516		AT2G03470	TCONS_00025929		AT2G02180	TCONS_00019831		AT2G02180	TCONS_00019831		AT2G38870	TCONS_00029878		AT3G03780	TCONS_00031678		AT2G16060	TCONS_00026605		AT2G16060	TCONS_00026605
AT1G23860	TCONS_00013169		AT2G03510	TCONS_00019987		AT2G02390	TCONS_00019853		AT2G02390	TCONS_00019853		AT2G39020	TCONS_00024109		AT3G03860	TCONS_00031695		AT2G16385	TCONS_00020803		AT2G16385	TCONS_00020803
AT1G23960	TCONS_00013189		AT2G03640	TCONS_00025941		AT2G02390	TCONS_00019854		AT2G02390	TCONS_00019854		AT2G39270	TCONS_00024133		AT3G03920	TCONS_00039065		AT2G16460	TCONS_00026643		AT2G16460	TCONS_00026643
AT1G24050	TCONS_00003545		AT2G03680	TCONS_00020018		AT2G02470	TCONS_00019863		AT2G02470	TCONS_00019863		AT2G39390	TCONS_00029969		AT3G04090	TCONS_00039101		AT2G16500	TCONS_00020814		AT2G16500	TCONS_00020814
AT1G24240	TCONS_00003566		AT2G03720	TCONS_00020026		AT2G02760	TCONS_00019899		AT2G02760	TCONS_00019899		AT2G39420	TCONS_00024157		AT3G04120	TCONS_00031730		AT2G16510	TCONS_00026650		AT2G16510	TCONS_00026650
AT1G24267	TCONS_00013235		AT2G03780	TCONS_00025956		AT2G02800	TCONS_00025841		AT2G02800	TCONS_00025841		AT2G39460	TCONS_00024164		AT3G04400	TCONS_00031762		AT2G16580	TCONS_00020820		AT2G16580	TCONS_00020820
AT1G24310	TCONS_00003581		AT2G03820	TCONS_00020038		AT2G02820	TCONS_00025844		AT2G02820	TCONS_00025844		AT2G39460	TCONS_00024165		AT3G04400	TCONS_00031767		AT2G16595	TCONS_00020826		AT2G16595	TCONS_00020826
AT1G24350	TCONS_00013251		AT2G03830	TCONS_00020040		AT2G02850	TCONS_00025846		AT2G02850	TCONS_00025846		AT2G39500	TCONS_00024169		AT3G04500	TCONS_00039152		AT2G16600	TCONS_00020827		AT2G16600	TCONS_00020827
AT1G24360	TCONS_00003590		AT2G03870	TCONS_00020047		AT2G02960	TCONS_00025865		AT2G02960	TCONS_00025865		AT2G39530	TCONS_00029999		AT3G04670	TCONS_00039184		AT2G16700	TCONS_00020833		AT2G16700	TCONS_00020833
AT1G24510	TCONS_00013263		AT2G04025	TCONS_00025976		AT2G03090	TCONS_00025885		AT2G03090	TCONS_00025885		AT2G39700	TCONS_00030013		AT3G04720	TCONS_00039192		AT2G16710	TCONS_00020837		AT2G16710	TCONS_00020837
AT1G24625	TCONS_00013279		AT2G04030	TCONS_00020070		AT2G03120	TCONS_00019948		AT2G03120	TCONS_00019948		AT2G39705	TCONS_00024196		AT3G04730	TCONS_00039195		AT2G16720	TCONS_00026672		AT2G16720	TCONS_00026672
AT1G24880	TCONS_00003634		AT2G04170	TCONS_00025999		AT2G03220	TCONS_00025892		AT2G03220	TCONS_00025892		AT2G39770	TCONS_00024214		AT3G04770	TCONS_00039203		AT2G16740	TCONS_00020841		AT2G16740	TCONS_00020841
AT1G24880	TCONS_00003635		AT2G04240	TCONS_00026009		AT2G03350	TCONS_00025908		AT2G03350	TCONS_00025908		AT2G39780	TCONS_00024215		AT3G04780	TCONS_00039204		AT2G16780	TCONS_00026680		AT2G16780	TCONS_00026680
AT1G25054	TCONS_00003640		AT2G04360	TCONS_00026015		AT2G03430	TCONS_00025920		AT2G03430	TCONS_00025920		AT2G39870	TCONS_00024241		AT3G04830	TCONS_00031837		AT2G16790	TCONS_00026683		AT2G16790	TCONS_00026683
AT1G25211	TCONS_00003650		AT2G04378	TCONS_00026018		AT2G03510	TCONS_00019987		AT2G03510	TCONS_00019987		AT2G39900	TCONS_00024253		AT3G04840	TCONS_00031840		AT2G16850	TCONS_00020853		AT2G16850	TCONS_00020853
AT1G25220	TCONS_00013298		AT2G04378	TCONS_00026019		AT2G03680	TCONS_00020018		AT2G03680	TCONS_00020018		AT2G39990	TCONS_00030071		AT3G04920	TCONS_00031856		AT2G16860	TCONS_00026688		AT2G16860	TCONS_00026688
AT1G25230	TCONS_00013300		AT2G04390	TCONS_00020115		AT2G03780	TCONS_00025956		AT2G03780	TCONS_00025956		AT2G40060	TCONS_00024276		AT3G05000	TCONS_00039232		AT2G16930	TCONS_00020866		AT2G16930	TCONS_00020866
AT1G25260	TCONS_00013305		AT2G04390	TCONS_00026020		AT2G03820	TCONS_00020038		AT2G03820	TCONS_00020038		AT2G40080	TCONS_00030081		AT3G05020	TCONS_00039238		AT2G16940	TCONS_00026704		AT2G16940	TCONS_00026704
AT1G25275	TCONS_00003657		AT2G04550	TCONS_00020142		AT2G03830	TCONS_00020040		AT2G03830	TCONS_00020040		AT2G40110	TCONS_00024286		AT3G05060	TCONS_00039251		AT2G16950	TCONS_00020875		AT2G16950	TCONS_00020875
AT1G25350	TCONS_00013313		AT2G04630	TCONS_00026047		AT2G03870	TCONS_00020047		AT2G03870	TCONS_00020047		AT2G40113	TCONS_00024287		AT3G05280	TCONS_00039299		AT2G17080	TCONS_00026727		AT2G17080	TCONS_00026727
AT1G25380	TCONS_00003682		AT2G04690	TCONS_00020151		AT2G04025	TCONS_00025976		AT2G04025	TCONS_00025976		AT2G40290	TCONS_00030114		AT3G05490	TCONS_00031977		AT2G17280	TCONS_00020923		AT2G17280	TCONS_00020923
AT1G25420	TCONS_00003685		AT2G04690	TCONS_00020152		AT2G04030	TCONS_00020070		AT2G04030	TCONS_00020070		AT2G40316	TCONS_00024316		AT3G05500	TCONS_00031980		AT2G17290	TCONS_00020925		AT2G17290	TCONS_00020925
AT1G25530	TCONS_00013338		AT2G04700	TCONS_00020155		AT2G04170	TCONS_00025999		AT2G04170	TCONS_00025999		AT2G40330	TCONS_00030122		AT3G05530	TCONS_00031989		AT2G17300	TCONS_00026762		AT2G17300	TCONS_00026762
AT1G25550	TCONS_00003705		AT2G04780	TCONS_00020158		AT2G04240	TCONS_00026009		AT2G04240	TCONS_00026009		AT2G40380	TCONS_00030129		AT3G05560	TCONS_00031997		AT2G17340	TCONS_00026772		AT2G17340	TCONS_00026772
AT1G25682	TCONS_00013354		AT2G04800	TCONS_00026060		AT2G04360	TCONS_00026015		AT2G04360	TCONS_00026015		AT2G40475	TCONS_00030148		AT3G05590	TCONS_00032002		AT2G17360	TCONS_00020931		AT2G17360	TCONS_00020931
AT1G26110	TCONS_00013368		AT2G04800	TCONS_00026061		AT2G04378	TCONS_00026018		AT2G04378	TCONS_00026018		AT2G40510	TCONS_00024344		AT3G05810	TCONS_00039368		AT2G17380	TCONS_00020934		AT2G17380	TCONS_00020934
AT1G26250	TCONS_00003734		AT2G04845	TCONS_00026065		AT2G04390	TCONS_00020115		AT2G04390	TCONS_00020115		AT2G40590	TCONS_00030165		AT3G05880	TCONS_00039378		AT2G17390	TCONS_00020936		AT2G17390	TCONS_00020936
AT1G26270	TCONS_00003740		AT2G04900	TCONS_00020176		AT2G04390	TCONS_00026020		AT2G04390	TCONS_00026020		AT2G40600	TCONS_00030167		AT3G05890	TCONS_00039380		AT2G17420	TCONS_00020942		AT2G17420	TCONS_00020942
AT1G26300	TCONS_00013426		AT2G04900	TCONS_00020184		AT2G04550	TCONS_00020142		AT2G04550	TCONS_00020142		AT2G40660	TCONS_00024373		AT3G05890	TCONS_00039381		AT2G17500	TCONS_00020953		AT2G17500	TCONS_00020953
AT1G26340	TCONS_00003750		AT2G05220	TCONS_00026090		AT2G04630	TCONS_00026047		AT2G04630	TCONS_00026047		AT2G40890	TCONS_00030218		AT3G05920	TCONS_00039388		AT2G17560	TCONS_00026811		AT2G17560	TCONS_00026811
AT1G26450	TCONS_00013449		AT2G05260	TCONS_00020214		AT2G04690	TCONS_00020151		AT2G04690	TCONS_00020151		AT2G40900	TCONS_00030220		AT3G05935	TCONS_00039391		AT2G17560	TCONS_00026813		AT2G17560	TCONS_00026813
AT1G26460	TCONS_00003765		AT2G05380	TCONS_00020224		AT2G04690	TCONS_00020152		AT2G04690	TCONS_00020152		AT2G40900	TCONS_00030221		AT3G06035	TCONS_00039409		AT2G17710	TCONS_00020985		AT2G17710	TCONS_00020985
AT1G26470	TCONS_00003767		AT2G05440	TCONS_00020236		AT2G04700	TCONS_00020155		AT2G04700	TCONS_00020155		AT2G41110	TCONS_00024478		AT3G06040	TCONS_00039406		AT2G17720	TCONS_00020987		AT2G17720	TCONS_00020987
AT1G26550	TCONS_00003775		AT2G05440	TCONS_00020237		AT2G04780	TCONS_00020158		AT2G04780	TCONS_00020158		AT2G41110	TCONS_00024479		AT3G06050	TCONS_00039415		AT2G17800	TCONS_00021001		AT2G17800	TCONS_00021001
AT1G26630	TCONS_00003784		AT2G05440	TCONS_00020239		AT2G04800	TCONS_00020166		AT2G04800	TCONS_00020166		AT2G41160	TCONS_00030254		AT3G06110	TCONS_00032087		AT2G18020	TCONS_00021028		AT2G18020	TCONS_00021028
AT1G26630	TCONS_00003786		AT2G05440	TCONS_00020240		AT2G04800	TCONS_00026060		AT2G04800	TCONS_00026060		AT2G41410	TCONS_00030286		AT3G06300	TCONS_00032108		AT2G18020	TCONS_00026867		AT2G18020	TCONS_00026867
AT1G26665	TCONS_00003794		AT2G05440	TCONS_00020241		AT2G04800	TCONS_00026061		AT2G04800	TCONS_00026061		AT2G41420	TCONS_00030288		AT3G06310	TCONS_00039455		AT2G18030	TCONS_00021031		AT2G18030	TCONS_00021031
AT1G26670	TCONS_00003796		AT2G05520	TCONS_00020254		AT2G04845	TCONS_00026065		AT2G04845	TCONS_00026065		AT2G41420	TCONS_00030289		AT3G06420	TCONS_00039474		AT2G18110	TCONS_00021043		AT2G18110	TCONS_00021043
AT1G26690	TCONS_00013472		AT2G05620	TCONS_00026123		AT2G04900	TCONS_00020176		AT2G04900	TCONS_00020176		AT2G41430	TCONS_00024531		AT3G06590	TCONS_00039514		AT2G18196	TCONS_00026888		AT2G18196	TCONS_00026888
AT1G26750	TCONS_00003807		AT2G05630	TCONS_00026124		AT2G04900	TCONS_00020184		AT2G04900	TCONS_00020184		AT2G41475	TCONS_00030297		AT3G06610	TCONS_00032164		AT2G18230	TCONS_00026889		AT2G18230	TCONS_00026889
AT1G26840	TCONS_00003824		AT2G05710	TCONS_00020280		AT2G04940	TCONS_00026077		AT2G04940	TCONS_00026077		AT2G41480	TCONS_00030300		AT3G06650	TCONS_00039527		AT2G18230	TCONS_00026893		AT2G18230	TCONS_00026893
AT1G26850	TCONS_00013494		AT2G05790	TCONS_00020288		AT2G05220	TCONS_00026090		AT2G05220	TCONS_00026090		AT2G41530	TCONS_00030309		AT3G06680	TCONS_00039536		AT2G18240	TCONS_00021055		AT2G18240	TCONS_00021055
AT1G26880	TCONS_00013502		AT2G05830	TCONS_00020292		AT2G05440	TCONS_00020236		AT2G05440	TCONS_00020236		AT2G41600	TCONS_00030318		AT3G06680	TCONS_00039537		AT2G18250	TCONS_00021059		AT2G18250	TCONS_00021059
AT1G26910	TCONS_00003830		AT2G05840	TCONS_00020298		AT2G05440	TCONS_00020237		AT2G05440	TCONS_00020237		AT2G41630	TCONS_00030322		AT3G06680	TCONS_00039538		AT2G18360	TCONS_00026914		AT2G18360	TCONS_00026914
AT1G26920	TCONS_00003837		AT2G05920	TCONS_00020305		AT2G05440	TCONS_00020239		AT2G05440	TCONS_00020239		AT2G41660	TCONS_00024579		AT3G06700	TCONS_00039542		AT2G18370	TCONS_00021074		AT2G18370	TCONS_00021074
AT1G26940	TCONS_00003839		AT2G05920	TCONS_00026152		AT2G05440	TCONS_00020240		AT2G05440	TCONS_00020240		AT2G41780	TCONS_00024601		AT3G06700	TCONS_00039543		AT2G18390	TCONS_00021079		AT2G18390	TCONS_00021079
AT1G26960	TCONS_00003844		AT2G05990	TCONS_00020307		AT2G05440	TCONS_00020241		AT2G05440	TCONS_00020241		AT2G41800	TCONS_00030350		AT3G06700	TCONS_00039544		AT2G18410	TCONS_00026919		AT2G18410	TCONS_00026919
AT1G27000	TCONS_00003848		AT2G05990	TCONS_00020311		AT2G05440	TCONS_00020242		AT2G05440	TCONS_00020242		AT2G41945	TCONS_00030373		AT3G06790	TCONS_00039557		AT2G18450	TCONS_00021083		AT2G18450	TCONS_00021083
AT1G27020	TCONS_00003850		AT2G06010	TCONS_00020317		AT2G05440	TCONS_00020243		AT2G05440	TCONS_00020243		AT2G42210	TCONS_00024663		AT3G07110	TCONS_00032240		AT2G18510	TCONS_00026933		AT2G18510	TCONS_00026933
AT1G27030	TCONS_00003855		AT2G06530	TCONS_00026175		AT2G05510	TCONS_00020249		AT2G05510	TCONS_00020249		AT2G42210	TCONS_00024665		AT3G07160	TCONS_00039624		AT2G18600	TCONS_00026940		AT2G18600	TCONS_00026940
AT1G27050	TCONS_00003858		AT2G06850	TCONS_00020338		AT2G05620	TCONS_00026123		AT2G05620	TCONS_00026123		AT2G42310	TCONS_00024683		AT3G07170	TCONS_00032247		AT2G18740	TCONS_00021121		AT2G18740	TCONS_00021121
AT1G27090	TCONS_00013528		AT2G06925	TCONS_00026186		AT2G05630	TCONS_00026124		AT2G05630	TCONS_00026124		AT2G42390	TCONS_00030427		AT3G07320	TCONS_00039655		AT2G18800	TCONS_00021133		AT2G18800	TCONS_00021133
AT1G27130	TCONS_00003865		AT2G07340	TCONS_00020363		AT2G05632	TCONS_00026126		AT2G05632	TCONS_00026126		AT2G42500	TCONS_00030448		AT3G07430	TCONS_00032279		AT2G18840	TCONS_00021134		AT2G18840	TCONS_00021134
AT1G27290	TCONS_00003885		AT2G07671	TCONS_00020375		AT2G05632	TCONS_00026127		AT2G05632	TCONS_00026127		AT2G42570	TCONS_00030458		AT3G07460	TCONS_00039676		AT2G18910	TCONS_00026981		AT2G18910	TCONS_00026981
AT1G27330	TCONS_00003891		AT2G07671	TCONS_00026223		AT2G05710	TCONS_00020279		AT2G05710	TCONS_00020279		AT2G42590	TCONS_00030462		AT3G07470	TCONS_00039677		AT2G18960	TCONS_00021155		AT2G18960	TCONS_00021155
AT1G27350	TCONS_00013548		AT2G07687	TCONS_00020393		AT2G05760	TCONS_00026138		AT2G05760	TCONS_00026138		AT2G42680	TCONS_00024725		AT3G07480	TCONS_00032282		AT2G18980	TCONS_00026993		AT2G18980	TCONS_00026993
AT1G27385	TCONS_00013569		AT2G07687	TCONS_00026232		AT2G05790	TCONS_00020288		AT2G05790	TCONS_00020288		AT2G42710	TCONS_00024734		AT3G07510	TCONS_00039681		AT2G18990	TCONS_00026995		AT2G18990	TCONS_00026995
AT1G27400	TCONS_00003901		AT2G07708	TCONS_00020409		AT2G05830	TCONS_00020292		AT2G05830	TCONS_00020292		AT2G42840	TCONS_00030497		AT3G07590	TCONS_00032301		AT2G19080	TCONS_00021172		AT2G19080	TCONS_00021172
AT1G27450	TCONS_00003907		AT2G07708	TCONS_00020410		AT2G05840	TCONS_00020298		AT2G05840	TCONS_00020298		AT2G42910	TCONS_00024763		AT3G07640	TCONS_00032312		AT2G19180	TCONS_00021187		AT2G19180	TCONS_00021187
AT1G27450	TCONS_00003909		AT2G07715	TCONS_00026256		AT2G05910	TCONS_00026148		AT2G05910	TCONS_00026148		AT2G43090	TCONS_00024792		AT3G07760	TCONS_00032332		AT2G19270	TCONS_00027021		AT2G19270	TCONS_00027021
AT1G27650	TCONS_00003935		AT2G09990	TCONS_00020451		AT2G05920	TCONS_00020305		AT2G05920	TCONS_00020305		AT2G43150	TCONS_00024802		AT3G07760	TCONS_00032335		AT2G19310	TCONS_00027025		AT2G19310	TCONS_00027025
AT1G27650	TCONS_00003936		AT2G09990	TCONS_00026287		AT2G05920	TCONS_00026152		AT2G05920	TCONS_00026152		AT2G43150	TCONS_00030538		AT3G07800	TCONS_00039727		AT2G19340	TCONS_00027028		AT2G19340	TCONS_00027028
AT1G27695	TCONS_00003945		AT2G10950	TCONS_00026318		AT2G05990	TCONS_00020307		AT2G05990	TCONS_00020307		AT2G43360	TCONS_00030589		AT3G07810	TCONS_00032345		AT2G19350	TCONS_00021202		AT2G19350	TCONS_00021202
AT1G27930	TCONS_00013660		AT2G11890	TCONS_00020501		AT2G05990	TCONS_00020311		AT2G05990	TCONS_00020311		AT2G43460	TCONS_00030614		AT3G07880	TCONS_00032352		AT2G19385	TCONS_00021209		AT2G19385	TCONS_00021209
AT1G27970	TCONS_00003976		AT2G11910	TCONS_00020503		AT2G06010	TCONS_00020317		AT2G06010	TCONS_00020317		AT2G43510	TCONS_00024848		AT3G07910	TCONS_00039740		AT2G19460	TCONS_00021221		AT2G19460	TCONS_00021221
AT1G28070	TCONS_00003988		AT2G11910	TCONS_00026341		AT2G06025	TCONS_00020319		AT2G06025	TCONS_00020319		AT2G43535	TCONS_00024852		AT3G08030	TCONS_00032381		AT2G19480	TCONS_00021231		AT2G19480	TCONS_00021231
AT1G28110	TCONS_00013687		AT2G11910	TCONS_00026342		AT2G06530	TCONS_00026175		AT2G06530	TCONS_00026175		AT2G43550	TCONS_00024854		AT3G08505	TCONS_00032384		AT2G19520	TCONS_00021236		AT2G19520	TCONS_00021236
AT1G28120	TCONS_00013689		AT2G12400	TCONS_00026351		AT2G06850	TCONS_00020338		AT2G06850	TCONS_00020338		AT2G43610	TCONS_00030644		AT3G08580	TCONS_00039775		AT2G19570	TCONS_00027050		AT2G19570	TCONS_00027050
AT1G28140	TCONS_00013694		AT2G12462	TCONS_00026354		AT2G06925	TCONS_00026186		AT2G06925	TCONS_00026186		AT2G43640	TCONS_00030646		AT3G08590	TCONS_00039777		AT2G19640	TCONS_00021262		AT2G19640	TCONS_00021262
AT1G28150	TCONS_00013697		AT2G13560	TCONS_00020559		AT2G07340	TCONS_00020363		AT2G07340	TCONS_00020363		AT2G43670	TCONS_00024864		AT3G08610	TCONS_00039780		AT2G19670	TCONS_00027066		AT2G19670	TCONS_00027066
AT1G28200	TCONS_00013701		AT2G13650	TCONS_00026409		AT2G07671	TCONS_00020375		AT2G07671	TCONS_00020375		AT2G43710	TCONS_00024872		AT3G08690	TCONS_00032416		AT2G19680	TCONS_00021264		AT2G19680	TCONS_00021264
AT1G28250	TCONS_00004015		AT2G13820	TCONS_00020575		AT2G07708	TCONS_00020409		AT2G07708	TCONS_00020409		AT2G43750	TCONS_00030669		AT3G08710	TCONS_00032421		AT2G19720	TCONS_00027071		AT2G19720	TCONS_00027071
AT1G28280	TCONS_00013712		AT2G13820	TCONS_00026419		AT2G07708	TCONS_00020410		AT2G07708	TCONS_00020410		AT2G43780	TCONS_00030672		AT3G08710	TCONS_00032422		AT2G19730	TCONS_00021271		AT2G19730	TCONS_00021271
AT1G28290	TCONS_00013715		AT2G14045	TCONS_00020594		AT2G07715	TCONS_00026256		AT2G07715	TCONS_00026256		AT2G43810	TCONS_00024887		AT3G08980	TCONS_00032462		AT2G19730	TCONS_00021273		AT2G19730	TCONS_00021273
AT1G28290	TCONS_00013716		AT2G14170	TCONS_00026449		AT2G09990	TCONS_00020451		AT2G09990	TCONS_00020451		AT2G43820	TCONS_00024888		AT3G09085	TCONS_00032476		AT2G19730	TCONS_00021274		AT2G19730	TCONS_00021274
AT1G28330	TCONS_00013727		AT2G14285	TCONS_00026463		AT2G09990	TCONS_00026287		AT2G09990	TCONS_00026287		AT2G43910	TCONS_00030699		AT3G09200	TCONS_00039861		AT2G19750	TCONS_00021277		AT2G19750	TCONS_00021277
AT1G28330	TCONS_00013729		AT2G14460	TCONS_00026468		AT2G11270	TCONS_00020482		AT2G11270	TCONS_00020482		AT2G43940	TCONS_00030715		AT3G09260	TCONS_00039870		AT2G19760	TCONS_00027073		AT2G19760	TCONS_00027073
AT1G28395	TCONS_00013741		AT2G14660	TCONS_00020628		AT2G11890	TCONS_00020501		AT2G11890	TCONS_00020501		AT2G43970	TCONS_00030725		AT3G09300	TCONS_00032498		AT2G19790	TCONS_00021279		AT2G19790	TCONS_00021279
AT1G28395	TCONS_00013744		AT2G14720	TCONS_00026484		AT2G11910	TCONS_00020503		AT2G11910	TCONS_00020503		AT2G44010	TCONS_00024908		AT3G09390	TCONS_00039885		AT2G19830	TCONS_00027086		AT2G19830	TCONS_00027086
AT1G28395	TCONS_00013746		AT2G14750	TCONS_00020640		AT2G11910	TCONS_00026341		AT2G11910	TCONS_00026341		AT2G44050	TCONS_00024915		AT3G09440	TCONS_00039896		AT2G19970	TCONS_00027101		AT2G19970	TCONS_00027101
AT1G28490	TCONS_00004048		AT2G14830	TCONS_00020649		AT2G11910	TCONS_00026342		AT2G11910	TCONS_00026342		AT2G44060	TCONS_00024916		AT3G09470	TCONS_00039900		AT2G20060	TCONS_00021321		AT2G20060	TCONS_00021321
AT1G28510	TCONS_00004055		AT2G14835	TCONS_00020652		AT2G12400	TCONS_00026351		AT2G12400	TCONS_00026351		AT2G44065	TCONS_00024918		AT3G09500	TCONS_00032523		AT2G20130	TCONS_00027121		AT2G20130	TCONS_00027121
AT1G28580	TCONS_00013776		AT2G14880	TCONS_00026502		AT2G12462	TCONS_00026354		AT2G12462	TCONS_00026354		AT2G44100	TCONS_00024923		AT3G09570	TCONS_00032533		AT2G20140	TCONS_00021332		AT2G20140	TCONS_00021332
AT1G28670	TCONS_00013796		AT2G14890	TCONS_00020661		AT2G13560	TCONS_00020559		AT2G13560	TCONS_00020559		AT2G44140	TCONS_00030745		AT3G09630	TCONS_00032539		AT2G20230	TCONS_00021345		AT2G20230	TCONS_00021345
AT1G28815	TCONS_00004070		AT2G14900	TCONS_00020662		AT2G13820	TCONS_00026419		AT2G13820	TCONS_00026419		AT2G44160	TCONS_00024935		AT3G09700	TCONS_00039925		AT2G20270	TCONS_00027142		AT2G20270	TCONS_00027142
AT1G29025	TCONS_00013827		AT2G14910	TCONS_00026507		AT2G14045	TCONS_00020594		AT2G14045	TCONS_00020594		AT2G44300	TCONS_00030772		AT3G09735	TCONS_00039932		AT2G20280	TCONS_00027144		AT2G20280	TCONS_00027144
AT1G29040	TCONS_00004088		AT2G15000	TCONS_00026514		AT2G14170	TCONS_00026449		AT2G14170	TCONS_00026449		AT2G44310	TCONS_00024957		AT3G09740	TCONS_00032559		AT2G20280	TCONS_00027145		AT2G20280	TCONS_00027145
AT1G29060	TCONS_00004093		AT2G15240	TCONS_00026532		AT2G14285	TCONS_00026463		AT2G14285	TCONS_00026463		AT2G44610	TCONS_00030811		AT3G09800	TCONS_00039943		AT2G20360	TCONS_00021360		AT2G20360	TCONS_00021360
AT1G29150	TCONS_00004112		AT2G15270	TCONS_00020693		AT2G14460	TCONS_00026468		AT2G14460	TCONS_00026468		AT2G44620	TCONS_00025014		AT3G09810	TCONS_00032565		AT2G20390	TCONS_00027156		AT2G20390	TCONS_00027156
AT1G29250	TCONS_00013855		AT2G15430	TCONS_00020711		AT2G14720	TCONS_00026484		AT2G14720	TCONS_00026484		AT2G44650	TCONS_00030816		AT3G09820	TCONS_00032567		AT2G20420	TCONS_00021365		AT2G20420	TCONS_00021365
AT1G29260	TCONS_00004128		AT2G15570	TCONS_00026562		AT2G14750	TCONS_00020640		AT2G14750	TCONS_00020640		AT2G44670	TCONS_00025016		AT3G09840	TCONS_00032571		AT2G20420	TCONS_00021370		AT2G20420	TCONS_00021370
AT1G29280	TCONS_00004131		AT2G15620	TCONS_00020737		AT2G14830	TCONS_00020649		AT2G14830	TCONS_00020649		AT2G44790	TCONS_00030832		AT3G09860	TCONS_00032576		AT2G20450	TCONS_00021373		AT2G20450	TCONS_00021373
AT1G29280	TCONS_00004132		AT2G15830	TCONS_00020756		AT2G14835	TCONS_00020652		AT2G14835	TCONS_00020652		AT2G44860	TCONS_00030841		AT3G09890	TCONS_00032584		AT2G20490	TCONS_00021376		AT2G20490	TCONS_00021376
AT1G29310	TCONS_00004135		AT2G15910	TCONS_00026592		AT2G14880	TCONS_00026502		AT2G14880	TCONS_00026502		AT2G44940	TCONS_00025058		AT3G09900	TCONS_00032586		AT2G20490	TCONS_00021377		AT2G20490	TCONS_00021377
AT1G29320	TCONS_00004136		AT2G15970	TCONS_00020769		AT2G14890	TCONS_00020661		AT2G14890	TCONS_00020661		AT2G45070	TCONS_00030879		AT3G09922	TCONS_00032587		AT2G20515	TCONS_00027172		AT2G20515	TCONS_00027172
AT1G29330	TCONS_00013862		AT2G16005	TCONS_00026597		AT2G14900	TCONS_00020662		AT2G14900	TCONS_00020662		AT2G45070	TCONS_00030880		AT3G09980	TCONS_00032600		AT2G20530	TCONS_00021389		AT2G20530	TCONS_00021389
AT1G29350	TCONS_00013866		AT2G16060	TCONS_00026605		AT2G14910	TCONS_00026507		AT2G14910	TCONS_00026507		AT2G45070	TCONS_00030881		AT3G10080	TCONS_00039983		AT2G20585	TCONS_00021404		AT2G20585	TCONS_00021404
AT1G29390	TCONS_00013870		AT2G16385	TCONS_00020803		AT2G15000	TCONS_00026514		AT2G15000	TCONS_00026514		AT2G45140	TCONS_00025080		AT3G10090	TCONS_00039984		AT2G20585	TCONS_00021405		AT2G20585	TCONS_00021405
AT1G29465	TCONS_00004151		AT2G16460	TCONS_00026643		AT2G15240	TCONS_00026532		AT2G15240	TCONS_00026532		AT2G45170	TCONS_00025091		AT3G10110	TCONS_00032609		AT2G20610	TCONS_00027183		AT2G20610	TCONS_00027183
AT1G29470	TCONS_00013888		AT2G16510	TCONS_00026650		AT2G15270	TCONS_00020693		AT2G15270	TCONS_00020693		AT2G45180	TCONS_00025093		AT3G10190	TCONS_00032621		AT2G20610	TCONS_00027184		AT2G20610	TCONS_00027184
AT1G29540	TCONS_00013896		AT2G16580	TCONS_00020820		AT2G15430	TCONS_00020711		AT2G15430	TCONS_00020711		AT2G45200	TCONS_00030894		AT3G10220	TCONS_00032626		AT2G20630	TCONS_00027193		AT2G20630	TCONS_00027193
AT1G29640	TCONS_00013899		AT2G16595	TCONS_00020826		AT2G15570	TCONS_00026562		AT2G15570	TCONS_00026562		AT2G45210	TCONS_00025095		AT3G10410	TCONS_00040035		AT2G20725	TCONS_00027205		AT2G20725	TCONS_00027205
AT1G29790	TCONS_00004192		AT2G16600	TCONS_00020827		AT2G15620	TCONS_00020737		AT2G15620	TCONS_00020737		AT2G45250	TCONS_00025098		AT3G10770	TCONS_00040089		AT2G20740	TCONS_00021428		AT2G20740	TCONS_00021428
AT1G29850	TCONS_00004207		AT2G16700	TCONS_00020833		AT2G15620	TCONS_00026566		AT2G15620	TCONS_00026566		AT2G45290	TCONS_00025107		AT3G10850	TCONS_00040102		AT2G20820	TCONS_00021441		AT2G20820	TCONS_00021441
AT1G29850	TCONS_00004208		AT2G16710	TCONS_00020837		AT2G15830	TCONS_00020756		AT2G15830	TCONS_00020756		AT2G45300	TCONS_00025111		AT3G10860	TCONS_00032724		AT2G20820	TCONS_00021444		AT2G20820	TCONS_00021444
AT1G29880	TCONS_00013928		AT2G16720	TCONS_00026672		AT2G15910	TCONS_00026592		AT2G15910	TCONS_00026592		AT2G45330	TCONS_00025117		AT3G10915	TCONS_00040111		AT2G20820	TCONS_00021445		AT2G20820	TCONS_00021445
AT1G29930	TCONS_00004222		AT2G16740	TCONS_00020841		AT2G15970	TCONS_00020769		AT2G15970	TCONS_00020769		AT2G45470	TCONS_00030928		AT3G10920	TCONS_00032727		AT2G20830	TCONS_00027221		AT2G20830	TCONS_00027221
AT1G29970	TCONS_00013943		AT2G16780	TCONS_00026680		AT2G16005	TCONS_00026597		AT2G16005	TCONS_00026597		AT2G45640	TCONS_00030951		AT3G10985	TCONS_00032738		AT2G20840	TCONS_00027225		AT2G20840	TCONS_00027225
AT1G29980	TCONS_00013945		AT2G16790	TCONS_00026683		AT2G16060	TCONS_00026605		AT2G16060	TCONS_00026605		AT2G45710	TCONS_00025170		AT3G11130	TCONS_00040137		AT2G20860	TCONS_00021448		AT2G20860	TCONS_00021448
AT1G29990	TCONS_00004238		AT2G16850	TCONS_00020853		AT2G16370	TCONS_00026629		AT2G16370	TCONS_00026629		AT2G45790	TCONS_00025183		AT3G11200	TCONS_00040148		AT2G20890	TCONS_00021450		AT2G20890	TCONS_00021450
AT1G30070	TCONS_00013956		AT2G16860	TCONS_00026688		AT2G16385	TCONS_00020803		AT2G16385	TCONS_00020803		AT2G45860	TCONS_00030977		AT3G11230	TCONS_00032770		AT2G20890	TCONS_00021451		AT2G20890	TCONS_00021451
AT1G30110	TCONS_00004254		AT2G16930	TCONS_00020866		AT2G16460	TCONS_00026643		AT2G16460	TCONS_00026643		AT2G45960	TCONS_00025207		AT3G11250	TCONS_00032772		AT2G20930	TCONS_00027241		AT2G20930	TCONS_00027241
AT1G30120	TCONS_00013962		AT2G16940	TCONS_00026704		AT2G16500	TCONS_00020814		AT2G16500	TCONS_00020814		AT2G45980	TCONS_00030990		AT3G11280	TCONS_00040163		AT2G20990	TCONS_00021473		AT2G20990	TCONS_00021473
AT1G30130	TCONS_00004258		AT2G16950	TCONS_00020875		AT2G16510	TCONS_00026650		AT2G16510	TCONS_00026650		AT2G46140	TCONS_00025233		AT3G11320	TCONS_00040169		AT2G21120	TCONS_00027262		AT2G21120	TCONS_00027262
AT1G30230	TCONS_00004267		AT2G17200	TCONS_00026746		AT2G16580	TCONS_00020820		AT2G16580	TCONS_00020820		AT2G46170	TCONS_00025236		AT3G11340	TCONS_00032783		AT2G21160	TCONS_00021497		AT2G21160	TCONS_00021497
AT1G30270	TCONS_00004272		AT2G17250	TCONS_00020916		AT2G16595	TCONS_00020826		AT2G16595	TCONS_00020826		AT2G46225	TCONS_00025249		AT3G11397	TCONS_00032797		AT2G21170	TCONS_00027267		AT2G21170	TCONS_00027267
AT1G30380	TCONS_00004290		AT2G17280	TCONS_00020923		AT2G16600	TCONS_00020827		AT2G16600	TCONS_00020827		AT2G46230	TCONS_00031021		AT3G11400	TCONS_00032798		AT2G21180	TCONS_00027270		AT2G21180	TCONS_00027270
AT1G30510	TCONS_00014016		AT2G17290	TCONS_00020925		AT2G16700	TCONS_00020833		AT2G16700	TCONS_00020833		AT2G46280	TCONS_00031028		AT3G11500	TCONS_00040192		AT2G21185	TCONS_00027271		AT2G21185	TCONS_00027271
AT1G30510	TCONS_00014017		AT2G17300	TCONS_00026762		AT2G16710	TCONS_00020837		AT2G16710	TCONS_00020837		AT2G46280	TCONS_00031029		AT3G11510	TCONS_00040194		AT2G21190	TCONS_00021503		AT2G21190	TCONS_00021503
AT1G30510	TCONS_00014018		AT2G17340	TCONS_00026772		AT2G16720	TCONS_00026672		AT2G16720	TCONS_00026672		AT2G46330	TCONS_00031035		AT3G11530	TCONS_00040197		AT2G21195	TCONS_00021509		AT2G21195	TCONS_00021509
AT1G30550	TCONS_00014031		AT2G17360	TCONS_00020931		AT2G16740	TCONS_00020841		AT2G16740	TCONS_00020841		AT2G46410	TCONS_00031045		AT3G11600	TCONS_00032836		AT2G21210	TCONS_00027275		AT2G21210	TCONS_00027275
AT1G30630	TCONS_00014045		AT2G17380	TCONS_00020934		AT2G16790	TCONS_00026683		AT2G16790	TCONS_00026683		AT2G46470	TCONS_00025298		AT3G11630	TCONS_00032838		AT2G21250	TCONS_00027287		AT2G21250	TCONS_00027287
AT1G30690	TCONS_00004342		AT2G17390	TCONS_00020936		AT2G16850	TCONS_00020853		AT2G16850	TCONS_00020853		AT2G46490	TCONS_00025299		AT3G11660	TCONS_00040216		AT2G21270	TCONS_00021515		AT2G21270	TCONS_00021515
AT1G30840	TCONS_00004360		AT2G17420	TCONS_00020942		AT2G16860	TCONS_00026688		AT2G16860	TCONS_00026688		AT2G46505	TCONS_00031062		AT3G11730	TCONS_00040231		AT2G21290	TCONS_00021521		AT2G21290	TCONS_00021521
AT1G30890	TCONS_00004367		AT2G17500	TCONS_00020953		AT2G16930	TCONS_00020866		AT2G16930	TCONS_00020866		AT2G46540	TCONS_00031069		AT3G11760	TCONS_00032850		AT2G21385	TCONS_00021535		AT2G21385	TCONS_00021535
AT1G30970	TCONS_00014092		AT2G17560	TCONS_00026811		AT2G16940	TCONS_00026704		AT2G16940	TCONS_00026704		AT2G46600	TCONS_00025322		AT3G11780	TCONS_00040239		AT2G21580	TCONS_00021572		AT2G21580	TCONS_00021572
AT1G31020	TCONS_00004391		AT2G17560	TCONS_00026813		AT2G16950	TCONS_00020875		AT2G16950	TCONS_00020875		AT2G46650	TCONS_00025327		AT3G11800	TCONS_00032852		AT2G21600	TCONS_00021577		AT2G21600	TCONS_00021577
AT1G31070	TCONS_00004394		AT2G17710	TCONS_00020985		AT2G17200	TCONS_00026746		AT2G17200	TCONS_00026746		AT2G46690	TCONS_00025331		AT3G11830	TCONS_00032860		AT2G21620	TCONS_00021583		AT2G21620	TCONS_00021583
AT1G31130	TCONS_00014109		AT2G17720	TCONS_00020987		AT2G17230	TCONS_00026753		AT2G17230	TCONS_00026753		AT2G46800	TCONS_00025354		AT3G11930	TCONS_00032877		AT2G21640	TCONS_00021586		AT2G21640	TCONS_00021586
AT1G31160	TCONS_00014112		AT2G17800	TCONS_00021001		AT2G17250	TCONS_00020916		AT2G17250	TCONS_00020916		AT2G46890	TCONS_00031126		AT3G11940	TCONS_00040259		AT2G21660	TCONS_00021590		AT2G21660	TCONS_00021590
AT1G31170	TCONS_00004411		AT2G18020	TCONS_00021028		AT2G17300	TCONS_00026762		AT2G17300	TCONS_00026762		AT2G47000	TCONS_00031144		AT3G11940	TCONS_00040261		AT2G21660	TCONS_00027336		AT2G21660	TCONS_00027336
AT1G31300	TCONS_00004430		AT2G18020	TCONS_00026867		AT2G17320	TCONS_00026769		AT2G17320	TCONS_00026769		AT2G47110	TCONS_00025389		AT3G12050	TCONS_00032898		AT2G21660	TCONS_00027337		AT2G21660	TCONS_00027337
AT1G31335	TCONS_00014136		AT2G18030	TCONS_00021031		AT2G17340	TCONS_00026772		AT2G17340	TCONS_00026772		AT2G47170	TCONS_00025395		AT3G12090	TCONS_00040290		AT2G21870	TCONS_00027352		AT2G21870	TCONS_00027352
AT1G31340	TCONS_00014138		AT2G18110	TCONS_00021043		AT2G17360	TCONS_00020931		AT2G17360	TCONS_00020931		AT2G47400	TCONS_00025429		AT3G12120	TCONS_00040296		AT2G21870	TCONS_00027356		AT2G21870	TCONS_00027356
AT1G31660	TCONS_00014178		AT2G18162	TCONS_00021046		AT2G17380	TCONS_00020934		AT2G17380	TCONS_00020934		AT2G47420	TCONS_00025434		AT3G12120	TCONS_00040297		AT2G21880	TCONS_00027358		AT2G21880	TCONS_00027358
AT1G31770	TCONS_00014189		AT2G18162	TCONS_00026881		AT2G17390	TCONS_00020936		AT2G17390	TCONS_00020936		AT2G47460	TCONS_00025440		AT3G12130	TCONS_00040299		AT2G22080	TCONS_00021639		AT2G22080	TCONS_00021639
AT1G31780	TCONS_00004477		AT2G18196	TCONS_00026888		AT2G17420	TCONS_00020942		AT2G17420	TCONS_00020942		AT2G47470	TCONS_00025444		AT3G12180	TCONS_00032916		AT2G22120	TCONS_00021642		AT2G22120	TCONS_00021642
AT1G31812	TCONS_00014199		AT2G18230	TCONS_00026889		AT2G17450	TCONS_00026789		AT2G17450	TCONS_00026789		AT2G47540	TCONS_00025469		AT3G12260	TCONS_00040329		AT2G22122	TCONS_00021645		AT2G22122	TCONS_00021645
AT1G31850	TCONS_00004489		AT2G18230	TCONS_00026893		AT2G17500	TCONS_00020953		AT2G17500	TCONS_00020953		AT2G47580	TCONS_00025473		AT3G12290	TCONS_00032938		AT2G22170	TCONS_00027383		AT2G22170	TCONS_00027383
AT1G31860	TCONS_00014212		AT2G18240	TCONS_00021055		AT2G17560	TCONS_00026811		AT2G17560	TCONS_00026811		AT2G47610	TCONS_00025482		AT3G12390	TCONS_00032952		AT2G22230	TCONS_00021658		AT2G22230	TCONS_00021658
AT1G31910	TCONS_00004502		AT2G18250	TCONS_00021059		AT2G17560	TCONS_00026813		AT2G17560	TCONS_00026813		AT2G47640	TCONS_00025492		AT3G12490	TCONS_00040362		AT2G22330	TCONS_00021679		AT2G22330	TCONS_00021679
AT1G31940	TCONS_00014218		AT2G18280	TCONS_00021063		AT2G17710	TCONS_00020985		AT2G17710	TCONS_00020985		AT2G47640	TCONS_00025493		AT3G12600	TCONS_00032975		AT2G22425	TCONS_00021688		AT2G22425	TCONS_00021688
AT1G31970	TCONS_00004523		AT2G18370	TCONS_00021074		AT2G17720	TCONS_00020987		AT2G17720	TCONS_00020987		AT2G47640	TCONS_00025495		AT3G12610	TCONS_00040389		AT2G22430	TCONS_00027412		AT2G22430	TCONS_00027412
AT1G31970	TCONS_00004524		AT2G18390	TCONS_00021079		AT2G17800	TCONS_00021001		AT2G17800	TCONS_00021001		AT2G47650	TCONS_00031219		AT3G12780	TCONS_00040420		AT2G22470	TCONS_00027414		AT2G22470	TCONS_00027414
AT1G32050	TCONS_00004528		AT2G18410	TCONS_00021080		AT2G18020	TCONS_00021028		AT2G18020	TCONS_00021028		AT2G47690	TCONS_00025500		AT3G12810	TCONS_00032995		AT2G22475	TCONS_00021700		AT2G22475	TCONS_00021700
AT1G32100	TCONS_00014238		AT2G18410	TCONS_00026919		AT2G18020	TCONS_00026867		AT2G18020	TCONS_00026867		AT2G47730	TCONS_00025508		AT3G12870	TCONS_00040429		AT2G22490	TCONS_00027421		AT2G22490	TCONS_00027421
AT1G32170	TCONS_00004543		AT2G18510	TCONS_00026933		AT2G18030	TCONS_00021031		AT2G18030	TCONS_00021031		AT2G47890	TCONS_00025531		AT3G12960	TCONS_00040437		AT2G22510	TCONS_00027425		AT2G22510	TCONS_00027425
AT1G32210	TCONS_00014256		AT2G18740	TCONS_00021121		AT2G18110	TCONS_00021043		AT2G18110	TCONS_00021043		AT2G47930	TCONS_00031258		AT3G13110	TCONS_00040468		AT2G22670	TCONS_00021733		AT2G22670	TCONS_00021733
AT1G32230	TCONS_00004556		AT2G18800	TCONS_00021133		AT2G18150	TCONS_00026880		AT2G18150	TCONS_00026880		AT2G47960	TCONS_00025543		AT3G13120	TCONS_00040469		AT2G22770	TCONS_00021748		AT2G22770	TCONS_00021748
AT1G32260	TCONS_00014264		AT2G18840	TCONS_00021134		AT2G18162	TCONS_00021046		AT2G18162	TCONS_00021046		AT2G48130	TCONS_00031276		AT3G13200	TCONS_00033058		AT2G22780	TCONS_00027452		AT2G22780	TCONS_00027452
AT1G32310	TCONS_00004567		AT2G18910	TCONS_00026981		AT2G18162	TCONS_00026881		AT2G18162	TCONS_00026881		AT2G48140	TCONS_00025581		AT3G13410	TCONS_00040516		AT2G22795	TCONS_00027455		AT2G22795	TCONS_00027455
AT1G32400	TCONS_00014279		AT2G18960	TCONS_00021155		AT2G18196	TCONS_00026888		AT2G18196	TCONS_00026888		AT3G01120	TCONS_00038618		AT3G13445	TCONS_00033117		AT2G22840	TCONS_00021758		AT2G22840	TCONS_00021758
AT1G32450	TCONS_00014283		AT2G18960	TCONS_00021158		AT2G18230	TCONS_00026889		AT2G18230	TCONS_00026889		AT3G01130	TCONS_00038619		AT3G13520	TCONS_00033132		AT2G22860	TCONS_00021759		AT2G22860	TCONS_00021759
AT1G32690	TCONS_00014315		AT2G18980	TCONS_00026993		AT2G18230	TCONS_00026893		AT2G18230	TCONS_00026893		AT3G01130	TCONS_00038621		AT3G13570	TCONS_00040547		AT2G22900	TCONS_00021762		AT2G22900	TCONS_00021762
AT1G32700	TCONS_00004631		AT2G18990	TCONS_00026995		AT2G18240	TCONS_00021055		AT2G18240	TCONS_00021055		AT3G01280	TCONS_00031319		AT3G13580	TCONS_00033143		AT2G22900	TCONS_00027470		AT2G22900	TCONS_00027470
AT1G32790	TCONS_00014327		AT2G19080	TCONS_00021172		AT2G18250	TCONS_00021059		AT2G18250	TCONS_00021059		AT3G01340	TCONS_00038667		AT3G13650	TCONS_00033153		AT2G22920	TCONS_00021772		AT2G22920	TCONS_00021772
AT1G32920	TCONS_00004658		AT2G19080	TCONS_00021174		AT2G18280	TCONS_00021063		AT2G18280	TCONS_00021063		AT3G01390	TCONS_00038681		AT3G13674	TCONS_00040565		AT2G22970	TCONS_00021781		AT2G22970	TCONS_00021781
AT1G32990	TCONS_00004667		AT2G19180	TCONS_00021187		AT2G18360	TCONS_00026914		AT2G18360	TCONS_00026914		AT3G01420	TCONS_00038686		AT3G13677	TCONS_00033158		AT2G23040	TCONS_00027484		AT2G23040	TCONS_00027484
AT1G33120	TCONS_00004683		AT2G19270	TCONS_00027021		AT2G18370	TCONS_00021074		AT2G18370	TCONS_00021074		AT3G01420	TCONS_00038687		AT3G13845	TCONS_00040601		AT2G23090	TCONS_00027495		AT2G23090	TCONS_00027495
AT1G33140	TCONS_00004685		AT2G19310	TCONS_00027025		AT2G18390	TCONS_00021079		AT2G18390	TCONS_00021079		AT3G01472	TCONS_00038693		AT3G13882	TCONS_00033201		AT2G23310	TCONS_00021835		AT2G23310	TCONS_00021835
AT1G33230	TCONS_00004693		AT2G19340	TCONS_00027028		AT2G18410	TCONS_00026919		AT2G18410	TCONS_00026919		AT3G01472	TCONS_00038697		AT3G13920	TCONS_00040619		AT2G23310	TCONS_00021836		AT2G23310	TCONS_00021836
AT1G33250	TCONS_00014371		AT2G19350	TCONS_00021202		AT2G18450	TCONS_00021083		AT2G18450	TCONS_00021083		AT3G01520	TCONS_00031357		AT3G14080	TCONS_00033238		AT2G23320	TCONS_00021837		AT2G23320	TCONS_00021837
AT1G33265	TCONS_00004705		AT2G19385	TCONS_00021209		AT2G18510	TCONS_00026933		AT2G18510	TCONS_00026933		AT3G01690	TCONS_00031379		AT3G14100	TCONS_00033239		AT2G23340	TCONS_00021846		AT2G23340	TCONS_00021846
AT1G33470	TCONS_00004725		AT2G19460	TCONS_00021221		AT2G18570	TCONS_00021100		AT2G18570	TCONS_00021100		AT3G01740	TCONS_00031382		AT3G14190	TCONS_00033267		AT2G23350	TCONS_00021849		AT2G23350	TCONS_00021849
AT1G33490	TCONS_00014417		AT2G19470	TCONS_00027040		AT2G18740	TCONS_00021121		AT2G18740	TCONS_00021121		AT3G01820	TCONS_00038756		AT3G14230	TCONS_00040682		AT2G23540	TCONS_00021869		AT2G23540	TCONS_00021869
AT1G33800	TCONS_00004758		AT2G19480	TCONS_00021231		AT2G18800	TCONS_00021133		AT2G18800	TCONS_00021133		AT3G01910	TCONS_00038769		AT3G14290	TCONS_00033280		AT2G23600	TCONS_00027563		AT2G23600	TCONS_00027563
AT1G33810	TCONS_00004759		AT2G19520	TCONS_00021236		AT2G18840	TCONS_00021134		AT2G18840	TCONS_00021134		AT3G01950	TCONS_00031411		AT3G14310	TCONS_00040693		AT2G23610	TCONS_00027566		AT2G23610	TCONS_00027566
AT1G33990	TCONS_00004776		AT2G19560	TCONS_00027046		AT2G18860	TCONS_00021138		AT2G18860	TCONS_00021138		AT3G01950	TCONS_00038776		AT3G14390	TCONS_00033294		AT2G23780	TCONS_00027585		AT2G23780	TCONS_00027585
AT1G34000	TCONS_00014473		AT2G19570	TCONS_00027050		AT2G18910	TCONS_00026981		AT2G18910	TCONS_00026981		AT3G02040	TCONS_00038789		AT3G14395	TCONS_00033296		AT2G23810	TCONS_00027590		AT2G23810	TCONS_00027590
AT1G34010	TCONS_00014475		AT2G19640	TCONS_00021262		AT2G18960	TCONS_00021155		AT2G18960	TCONS_00021155		AT3G02080	TCONS_00038791		AT3G14560	TCONS_00033326		AT2G23820	TCONS_00021892		AT2G23820	TCONS_00021892
AT1G34020	TCONS_00004779		AT2G19670	TCONS_00027066		AT2G18980	TCONS_00026993		AT2G18980	TCONS_00026993		AT3G02090	TCONS_00031434		AT3G14940	TCONS_00033388		AT2G23930	TCONS_00021902		AT2G23930	TCONS_00021902
AT1G34030	TCONS_00014478		AT2G19680	TCONS_00021264		AT2G18990	TCONS_00026995		AT2G18990	TCONS_00026995		AT3G02120	TCONS_00031435		AT3G14990	TCONS_00033397		AT2G24020	TCONS_00027616		AT2G24020	TCONS_00027616
AT1G34350	TCONS_00004844		AT2G19730	TCONS_00021271		AT2G19080	TCONS_00021172		AT2G19080	TCONS_00021172		AT3G02180	TCONS_00031448		AT3G14990	TCONS_00033399		AT2G24040	TCONS_00021919		AT2G24040	TCONS_00021919
AT1G34370	TCONS_00004852		AT2G19730	TCONS_00021273		AT2G19180	TCONS_00021187		AT2G19180	TCONS_00021187		AT3G02200	TCONS_00031450		AT3G15000	TCONS_00033404		AT2G24090	TCONS_00021925		AT2G24090	TCONS_00021925
AT1G34430	TCONS_00014541		AT2G19750	TCONS_00021277		AT2G19270	TCONS_00027021		AT2G19270	TCONS_00027021		AT3G02220	TCONS_00038804		AT3G15020	TCONS_00033413		AT2G24150	TCONS_00027635		AT2G24150	TCONS_00027635
AT1G35160	TCONS_00004899		AT2G19760	TCONS_00027073		AT2G19310	TCONS_00027025		AT2G19310	TCONS_00027025		AT3G02230	TCONS_00031453		AT3G15210	TCONS_00033447		AT2G24200	TCONS_00027642		AT2G24200	TCONS_00027642
AT1G35190	TCONS_00004902		AT2G19790	TCONS_00021279		AT2G19340	TCONS_00027028		AT2G19340	TCONS_00027028		AT3G02360	TCONS_00031482		AT3G15353	TCONS_00040821		AT2G24260	TCONS_00027652		AT2G24260	TCONS_00027652
AT1G35250	TCONS_00014607		AT2G19800	TCONS_00027080		AT2G19350	TCONS_00021202		AT2G19350	TCONS_00021202		AT3G02420	TCONS_00038827		AT3G15395	TCONS_00033485		AT2G24290	TCONS_00021948		AT2G24290	TCONS_00021948
AT1G35260	TCONS_00014610		AT2G19830	TCONS_00027086		AT2G19385	TCONS_00021209		AT2G19385	TCONS_00021209		AT3G02520	TCONS_00038837		AT3G15395	TCONS_00033487		AT2G24360	TCONS_00027668		AT2G24360	TCONS_00027668
AT1G35430	TCONS_00014631		AT2G19880	TCONS_00021296		AT2G19460	TCONS_00021221		AT2G19460	TCONS_00021221		AT3G02540	TCONS_00038845		AT3G15395	TCONS_00033489		AT2G24420	TCONS_00021973		AT2G24420	TCONS_00021973
AT1G35515	TCONS_00004938		AT2G19940	TCONS_00021305		AT2G19480	TCONS_00021231		AT2G19480	TCONS_00021231		AT3G02560	TCONS_00031517		AT3G15450	TCONS_00033502		AT2G24500	TCONS_00027684		AT2G24500	TCONS_00027684
AT1G35515	TCONS_00004940		AT2G19970	TCONS_00027101		AT2G19520	TCONS_00021236		AT2G19520	TCONS_00021236		AT3G02580	TCONS_00031526		AT3G15480	TCONS_00040846		AT2G24570	TCONS_00027695		AT2G24570	TCONS_00027695
AT1G35580	TCONS_00014649		AT2G20060	TCONS_00021321		AT2G19540	TCONS_00021235		AT2G19540	TCONS_00021235		AT3G02630	TCONS_00031540		AT3G15580	TCONS_00040859		AT2G24590	TCONS_00021995		AT2G24590	TCONS_00021995
AT1G35580	TCONS_00014651		AT2G20140	TCONS_00021332		AT2G19560	TCONS_00027046		AT2G19560	TCONS_00027046		AT3G02780	TCONS_00038882		AT3G15630	TCONS_00040867		AT2G24762	TCONS_00022025		AT2G24762	TCONS_00022025
AT1G35670	TCONS_00004955		AT2G20230	TCONS_00021345		AT2G19570	TCONS_00027050		AT2G19570	TCONS_00027050		AT3G02870	TCONS_00038899		AT3G15640	TCONS_00033527		AT2G24765	TCONS_00022026		AT2G24765	TCONS_00022026
AT1G35680	TCONS_00004958		AT2G20270	TCONS_00027142		AT2G19640	TCONS_00021262		AT2G19640	TCONS_00021262		AT3G02885	TCONS_00038907		AT3G15660	TCONS_00040873		AT2G24790	TCONS_00022030		AT2G24790	TCONS_00022030
AT1G35720	TCONS_00004961		AT2G20280	TCONS_00027144		AT2G19670	TCONS_00027066		AT2G19670	TCONS_00027066		AT3G02900	TCONS_00031578		AT3G15660	TCONS_00040874		AT2G24980	TCONS_00022049		AT2G24980	TCONS_00022049
AT1G35780	TCONS_00014668		AT2G20280	TCONS_00027145		AT2G19680	TCONS_00021264		AT2G19680	TCONS_00021264		AT3G03070	TCONS_00038936		AT3G15680	TCONS_00033533		AT2G24980	TCONS_00027753		AT2G24980	TCONS_00027753
AT1G36050	TCONS_00004973		AT2G20360	TCONS_00021360		AT2G19730	TCONS_00021271		AT2G19730	TCONS_00021271		AT3G03100	TCONS_00038939		AT3G15710	TCONS_00040881		AT2G25070	TCONS_00027767		AT2G25070	TCONS_00027767
AT1G36310	TCONS_00004992		AT2G20390	TCONS_00027156		AT2G19730	TCONS_00021273		AT2G19730	TCONS_00021273		AT3G03160	TCONS_00031611		AT3G15810	TCONS_00040891		AT2G25080	TCONS_00022065		AT2G25080	TCONS_00022065
AT1G36732	TCONS_00014713		AT2G20420	TCONS_00021365		AT2G19750	TCONS_00021277		AT2G19750	TCONS_00021277		AT3G03250	TCONS_00038954		AT3G15820	TCONS_00033556		AT2G25110	TCONS_00022071		AT2G25110	TCONS_00022071
AT1G36980	TCONS_00005019		AT2G20420	TCONS_00021370		AT2G19760	TCONS_00027073		AT2G19760	TCONS_00027073		AT3G03270	TCONS_00038960		AT3G16240	TCONS_00033613		AT2G25190	TCONS_00022084		AT2G25190	TCONS_00022084
AT1G37130	TCONS_00005024		AT2G20450	TCONS_00021373		AT2G19790	TCONS_00021279		AT2G19790	TCONS_00021279		AT3G03420	TCONS_00031636		AT3G16310	TCONS_00040968		AT2G25210	TCONS_00022088		AT2G25210	TCONS_00022088
AT1G37130	TCONS_00014725		AT2G20490	TCONS_00021376		AT2G19800	TCONS_00027080		AT2G19800	TCONS_00027080		AT3G03490	TCONS_00039000		AT3G16400	TCONS_00033634		AT2G25250	TCONS_00022092		AT2G25250	TCONS_00022092
AT1G41830	TCONS_00014747		AT2G20490	TCONS_00021377		AT2G19830	TCONS_00027086		AT2G19830	TCONS_00027086		AT3G03600	TCONS_00039014		AT3G16420	TCONS_00033651		AT2G25260	TCONS_00027795		AT2G25260	TCONS_00027795
AT1G41880	TCONS_00014753		AT2G20515	TCONS_00027172		AT2G19970	TCONS_00027101		AT2G19970	TCONS_00027101		AT3G03780	TCONS_00031678		AT3G16430	TCONS_00033653		AT2G25280	TCONS_00027797		AT2G25280	TCONS_00027797
AT1G42440	TCONS_00014762		AT2G20530	TCONS_00021389		AT2G20060	TCONS_00021321		AT2G20060	TCONS_00021321		AT3G03860	TCONS_00031695		AT3G16460	TCONS_00033662		AT2G25310	TCONS_00027810		AT2G25310	TCONS_00027810
AT1G42480	TCONS_00005044		AT2G20585	TCONS_00021404		AT2G20140	TCONS_00021332		AT2G20140	TCONS_00021332		AT3G03920	TCONS_00039065		AT3G16460	TCONS_00033665		AT2G25310	TCONS_00027814		AT2G25310	TCONS_00027814
AT1G42960	TCONS_00005059		AT2G20585	TCONS_00021405		AT2G20230	TCONS_00021345		AT2G20230	TCONS_00021345		AT3G04090	TCONS_00039101		AT3G16480	TCONS_00033667		AT2G25355	TCONS_00022103		AT2G25355	TCONS_00022103
AT1G42990	TCONS_00014773		AT2G20610	TCONS_00027183		AT2G20270	TCONS_00027142		AT2G20270	TCONS_00027142		AT3G04120	TCONS_00031730		AT3G16500	TCONS_00040995		AT2G25430	TCONS_00027824		AT2G25430	TCONS_00027824
AT1G43130	TCONS_00014784		AT2G20610	TCONS_00027184		AT2G20280	TCONS_00027144		AT2G20280	TCONS_00027144		AT3G04400	TCONS_00031762		AT3G16570	TCONS_00033677		AT2G25450	TCONS_00027825		AT2G25450	TCONS_00027825
AT1G43160	TCONS_00005079		AT2G20630	TCONS_00027193		AT2G20280	TCONS_00027145		AT2G20280	TCONS_00027145		AT3G04400	TCONS_00031767		AT3G16640	TCONS_00041025		AT2G25490	TCONS_00027830		AT2G25490	TCONS_00027830
AT1G43170	TCONS_00005087		AT2G20670	TCONS_00027198		AT2G20360	TCONS_00021360		AT2G20360	TCONS_00021360		AT3G04500	TCONS_00039152		AT3G16780	TCONS_00033702		AT2G25520	TCONS_00022123		AT2G25520	TCONS_00022123
AT1G43170	TCONS_00005088		AT2G20725	TCONS_00027205		AT2G20390	TCONS_00027156		AT2G20390	TCONS_00027156		AT3G04670	TCONS_00039184		AT3G16870	TCONS_00041049		AT2G25570	TCONS_00027843		AT2G25570	TCONS_00027843
AT1G43170	TCONS_00005089		AT2G20820	TCONS_00021441		AT2G20420	TCONS_00021365		AT2G20420	TCONS_00021365		AT3G04720	TCONS_00039192		AT3G17020	TCONS_00041070		AT2G25670	TCONS_00027855		AT2G25670	TCONS_00027855
AT1G43190	TCONS_00014789		AT2G20820	TCONS_00021444		AT2G20420	TCONS_00021370		AT2G20420	TCONS_00021370		AT3G04730	TCONS_00039195		AT3G17100	TCONS_00033754		AT2G25710	TCONS_00022153		AT2G25710	TCONS_00022153
AT1G43560	TCONS_00014794		AT2G20820	TCONS_00021445		AT2G20450	TCONS_00021373		AT2G20450	TCONS_00021373		AT3G04770	TCONS_00039203		AT3G17100	TCONS_00033755		AT2G25810	TCONS_00022166		AT2G25810	TCONS_00022166
AT1G43580	TCONS_00014797		AT2G20830	TCONS_00027221		AT2G20490	TCONS_00021376		AT2G20490	TCONS_00021376		AT3G04780	TCONS_00039204		AT3G17210	TCONS_00033775		AT2G25910	TCONS_00027897		AT2G25910	TCONS_00027897
AT1G43650	TCONS_00014810		AT2G20840	TCONS_00027225		AT2G20490	TCONS_00021377		AT2G20490	TCONS_00021377		AT3G04830	TCONS_00031837		AT3G17240	TCONS_00041096		AT2G25920	TCONS_00027899		AT2G25920	TCONS_00027899
AT1G43670	TCONS_00005110		AT2G20860	TCONS_00021448		AT2G20515	TCONS_00027172		AT2G20515	TCONS_00027172		AT3G04840	TCONS_00031840		AT3G17300	TCONS_00033782		AT2G25980	TCONS_00027910		AT2G25980	TCONS_00027910
AT1G43710	TCONS_00014818		AT2G20890	TCONS_00021450		AT2G20530	TCONS_00021389		AT2G20530	TCONS_00021389		AT3G04920	TCONS_00031856		AT3G17365	TCONS_00041125		AT2G26060	TCONS_00022199		AT2G26060	TCONS_00022199
AT1G43790	TCONS_00005127		AT2G20890	TCONS_00021451		AT2G20585	TCONS_00021404		AT2G20585	TCONS_00021404		AT3G05000	TCONS_00039232		AT3G17410	TCONS_00033799		AT2G26210	TCONS_00022219		AT2G26210	TCONS_00022219
AT1G43890	TCONS_00005142		AT2G20930	TCONS_00027241		AT2G20585	TCONS_00021405		AT2G20585	TCONS_00021405		AT3G05020	TCONS_00039238		AT3G17440	TCONS_00041141		AT2G26230	TCONS_00022224		AT2G26230	TCONS_00022224
AT1G43890	TCONS_00005143		AT2G20990	TCONS_00021473		AT2G20610	TCONS_00027183		AT2G20610	TCONS_00027183		AT3G05060	TCONS_00039251		AT3G17590	TCONS_00041161		AT2G26240	TCONS_00027939		AT2G26240	TCONS_00027939
AT1G43900	TCONS_00005148		AT2G21045	TCONS_00021478		AT2G20610	TCONS_00027184		AT2G20610	TCONS_00027184		AT3G05280	TCONS_00039299		AT3G17626	TCONS_00033832		AT2G26300	TCONS_00022236		AT2G26300	TCONS_00022236
AT1G44000	TCONS_00014843		AT2G21060	TCONS_00027254		AT2G20630	TCONS_00027193		AT2G20630	TCONS_00027193		AT3G05490	TCONS_00031977		AT3G17780	TCONS_00033857		AT2G26340	TCONS_00022244		AT2G26340	TCONS_00022244
AT1G44608	TCONS_00014877		AT2G21120	TCONS_00027262		AT2G20725	TCONS_00027205		AT2G20725	TCONS_00027205		AT3G05500	TCONS_00031980		AT3G17820	TCONS_00033863		AT2G26500	TCONS_00022262		AT2G26500	TCONS_00022262
AT1G44770	TCONS_00014889		AT2G21160	TCONS_00021497		AT2G20820	TCONS_00021441		AT2G20820	TCONS_00021441		AT3G05530	TCONS_00031989		AT3G17970	TCONS_00033902		AT2G26590	TCONS_00028003		AT2G26590	TCONS_00028003
AT1G44790	TCONS_00014895		AT2G21170	TCONS_00027267		AT2G20820	TCONS_00021445		AT2G20820	TCONS_00021445		AT3G05560	TCONS_00031997		AT3G18000	TCONS_00033906		AT2G26660	TCONS_00022283		AT2G26660	TCONS_00022283
AT1G44800	TCONS_00014896		AT2G21180	TCONS_00027270		AT2G20840	TCONS_00027225		AT2G20840	TCONS_00027225		AT3G05590	TCONS_00032002		AT3G18130	TCONS_00041218		AT2G26670	TCONS_00022287		AT2G26670	TCONS_00022287
AT1G44810	TCONS_00005196		AT2G21185	TCONS_00027271		AT2G20860	TCONS_00021448		AT2G20860	TCONS_00021448		AT3G05810	TCONS_00039368		AT3G18140	TCONS_00041216		AT2G26730	TCONS_00022294		AT2G26730	TCONS_00022294
AT1G44835	TCONS_00005199		AT2G21190	TCONS_00021503		AT2G20890	TCONS_00021450		AT2G20890	TCONS_00021450		AT3G05880	TCONS_00039378		AT3G18190	TCONS_00033944		AT2G26900	TCONS_00028063		AT2G26900	TCONS_00028063
AT1G44960	TCONS_00005213		AT2G21195	TCONS_00021509		AT2G20890	TCONS_00021451		AT2G20890	TCONS_00021451		AT3G05890	TCONS_00039380		AT3G18215	TCONS_00033948		AT2G26970	TCONS_00028079		AT2G26970	TCONS_00028079
AT1G45000	TCONS_00005217		AT2G21250	TCONS_00027287		AT2G20930	TCONS_00027241		AT2G20930	TCONS_00027241		AT3G05890	TCONS_00039381		AT3G18280	TCONS_00033958		AT2G26990	TCONS_00028093		AT2G26990	TCONS_00028093
AT1G45015	TCONS_00005223		AT2G21270	TCONS_00021515		AT2G20990	TCONS_00021473		AT2G20990	TCONS_00021473		AT3G05920	TCONS_00039388		AT3G18410	TCONS_00033975		AT2G27000	TCONS_00028094		AT2G27000	TCONS_00028094
AT1G45050	TCONS_00005226		AT2G21290	TCONS_00021521		AT2G21045	TCONS_00021478		AT2G21045	TCONS_00021478		AT3G05935	TCONS_00039391		AT3G18410	TCONS_00033977		AT2G27020	TCONS_00028098		AT2G27020	TCONS_00028098
AT1G45130	TCONS_00005229		AT2G21385	TCONS_00021535		AT2G21060	TCONS_00027254		AT2G21060	TCONS_00027254		AT3G06035	TCONS_00039409		AT3G18430	TCONS_00033979		AT2G27030	TCONS_00022320		AT2G27030	TCONS_00022320
AT1G45145	TCONS_00014928		AT2G21580	TCONS_00021572		AT2G21100	TCONS_00027259		AT2G21100	TCONS_00027259		AT3G06040	TCONS_00039406		AT3G18430	TCONS_00033980		AT2G27030	TCONS_00022322		AT2G27030	TCONS_00022322
AT1G45170	TCONS_00014937		AT2G21580	TCONS_00021573		AT2G21120	TCONS_00027262		AT2G21120	TCONS_00027262		AT3G06050	TCONS_00039415		AT3G18580	TCONS_00041281		AT2G27130	TCONS_00022340		AT2G27130	TCONS_00022340
AT1G45249	TCONS_00014969		AT2G21600	TCONS_00021577		AT2G21130	TCONS_00027263		AT2G21130	TCONS_00027263		AT3G06110	TCONS_00032087		AT3G18760	TCONS_00041315		AT2G27330	TCONS_00028152		AT2G27330	TCONS_00028152
AT1G45688	TCONS_00005261		AT2G21620	TCONS_00021583		AT2G21160	TCONS_00021497		AT2G21160	TCONS_00021497		AT3G06300	TCONS_00032108		AT3G18780	TCONS_00034030		AT2G27370	TCONS_00028164		AT2G27370	TCONS_00028164
AT1G45976	TCONS_00005263		AT2G21660	TCONS_00021590		AT2G21170	TCONS_00027267		AT2G21170	TCONS_00027267		AT3G06310	TCONS_00039455		AT3G18820	TCONS_00034037		AT2G27389	TCONS_00022377		AT2G27389	TCONS_00022377
AT1G46264	TCONS_00005266		AT2G21660	TCONS_00027336		AT2G21180	TCONS_00027270		AT2G21180	TCONS_00027270		AT3G06420	TCONS_00039474		AT3G18940	TCONS_00041341		AT2G27450	TCONS_00028178		AT2G27450	TCONS_00028178
AT1G47128	TCONS_00014999		AT2G21660	TCONS_00027337		AT2G21185	TCONS_00027271		AT2G21185	TCONS_00027271		AT3G06590	TCONS_00039514		AT3G18990	TCONS_00041348		AT2G27530	TCONS_00028194		AT2G27530	TCONS_00028194
AT1G47200	TCONS_00005282		AT2G21870	TCONS_00027352		AT2G21190	TCONS_00021503		AT2G21190	TCONS_00021503		AT3G06610	TCONS_00032164		AT3G19030	TCONS_00041357		AT2G27530	TCONS_00028195		AT2G27530	TCONS_00028195
AT1G47200	TCONS_00015001		AT2G21870	TCONS_00027356		AT2G21195	TCONS_00021509		AT2G21195	TCONS_00021509		AT3G06650	TCONS_00039527		AT3G19200	TCONS_00041378		AT2G27550	TCONS_00022396		AT2G27550	TCONS_00022396
AT1G47210	TCONS_00005291		AT2G21880	TCONS_00027358		AT2G21210	TCONS_00027275		AT2G21210	TCONS_00027275		AT3G06680	TCONS_00039536		AT3G19260	TCONS_00041388		AT2G27580	TCONS_00028200		AT2G27580	TCONS_00028200
AT1G47250	TCONS_00005298		AT2G22080	TCONS_00021639		AT2G21250	TCONS_00027287		AT2G21250	TCONS_00027287		AT3G06680	TCONS_00039537		AT3G19450	TCONS_00034132		AT2G27580	TCONS_00028201		AT2G27580	TCONS_00028201
AT1G47260	TCONS_00015006		AT2G22120	TCONS_00021642		AT2G21270	TCONS_00021515		AT2G21270	TCONS_00021515		AT3G06680	TCONS_00039538		AT3G19460	TCONS_00034138		AT2G27710	TCONS_00022406		AT2G27710	TCONS_00022406
AT1G47278	TCONS_00005308		AT2G22122	TCONS_00021645		AT2G21290	TCONS_00021521		AT2G21290	TCONS_00021521		AT3G06700	TCONS_00039542		AT3G19520	TCONS_00034144		AT2G27710	TCONS_00022418		AT2G27710	TCONS_00022418
AT1G47290	TCONS_00005313		AT2G22170	TCONS_00027383		AT2G21385	TCONS_00021535		AT2G21385	TCONS_00021535		AT3G06700	TCONS_00039543		AT3G19710	TCONS_00041449		AT2G27720	TCONS_00022420		AT2G27720	TCONS_00022420
AT1G47310	TCONS_00005314		AT2G22230	TCONS_00021658		AT2G21580	TCONS_00021572		AT2G21580	TCONS_00021572		AT3G06700	TCONS_00039544		AT3G19760	TCONS_00034172		AT2G27720	TCONS_00022424		AT2G27720	TCONS_00022424
AT1G47395	TCONS_00005328		AT2G22330	TCONS_00021679		AT2G21600	TCONS_00021577		AT2G21600	TCONS_00021577		AT3G06790	TCONS_00039557		AT3G19790	TCONS_00041465		AT2G27775	TCONS_00028221		AT2G27775	TCONS_00028221
AT1G47400	TCONS_00005329		AT2G22425	TCONS_00021688		AT2G21620	TCONS_00021583		AT2G21620	TCONS_00021583		AT3G07110	TCONS_00032240		AT3G19820	TCONS_00041473		AT2G27840	TCONS_00022439		AT2G27840	TCONS_00022439
AT1G47420	TCONS_00015026		AT2G22430	TCONS_00027412		AT2G21660	TCONS_00021590		AT2G21660	TCONS_00021590		AT3G07160	TCONS_00039624		AT3G19980	TCONS_00034215		AT2G27840	TCONS_00022440		AT2G27840	TCONS_00022440
AT1G47490	TCONS_00005344		AT2G22470	TCONS_00027414		AT2G21660	TCONS_00027336		AT2G21660	TCONS_00027336		AT3G07170	TCONS_00032247		AT3G20000	TCONS_00034221		AT2G27860	TCONS_00028233		AT2G27860	TCONS_00028233
AT1G47500	TCONS_00005348		AT2G22475	TCONS_00021700		AT2G21660	TCONS_00027337		AT2G21660	TCONS_00027337		AT3G07320	TCONS_00039655		AT3G20050	TCONS_00041505		AT2G27900	TCONS_00022447		AT2G27900	TCONS_00022447
AT1G47530	TCONS_00005353		AT2G22490	TCONS_00027421		AT2G21870	TCONS_00027352		AT2G21870	TCONS_00027352		AT3G07430	TCONS_00032279		AT3G20060	TCONS_00041507		AT2G27960	TCONS_00028247		AT2G27960	TCONS_00028247
AT1G47640	TCONS_00015063		AT2G22510	TCONS_00027425		AT2G21870	TCONS_00027356		AT2G21870	TCONS_00027356		AT3G07460	TCONS_00039676		AT3G20370	TCONS_00034273		AT2G27970	TCONS_00028248		AT2G27970	TCONS_00028248
AT1G47670	TCONS_00015067		AT2G22670	TCONS_00021733		AT2G22080	TCONS_00021639		AT2G22080	TCONS_00021639		AT3G07470	TCONS_00039677		AT3G20390	TCONS_00041544		AT2G28000	TCONS_00022459		AT2G28000	TCONS_00022459
AT1G47710	TCONS_00005382		AT2G22780	TCONS_00027452		AT2G22120	TCONS_00021642		AT2G22120	TCONS_00021642		AT3G07480	TCONS_00032282		AT3G20800	TCONS_00041611		AT2G28060	TCONS_00028259		AT2G28060	TCONS_00028259
AT1G47710	TCONS_00015070		AT2G22795	TCONS_00027455		AT2G22122	TCONS_00021645		AT2G22122	TCONS_00021645		AT3G07510	TCONS_00039681		AT3G20970	TCONS_00034364		AT2G28190	TCONS_00022488		AT2G28190	TCONS_00022488
AT1G47740	TCONS_00005385		AT2G22900	TCONS_00021762		AT2G22170	TCONS_00027383		AT2G22170	TCONS_00027383		AT3G07590	TCONS_00032301		AT3G21190	TCONS_00041669		AT2G28230	TCONS_00028279		AT2G28230	TCONS_00028279
AT1G47740	TCONS_00005387		AT2G22900	TCONS_00027470		AT2G22230	TCONS_00021658		AT2G22230	TCONS_00021658		AT3G07640	TCONS_00032312		AT3G21215	TCONS_00041674		AT2G28290	TCONS_00028284		AT2G28290	TCONS_00028284
AT1G47820	TCONS_00005398		AT2G22970	TCONS_00021781		AT2G22330	TCONS_00021679		AT2G22330	TCONS_00021679		AT3G07760	TCONS_00032332		AT3G21220	TCONS_00034394		AT2G28310	TCONS_00022511		AT2G28310	TCONS_00022511
AT1G47820	TCONS_00005399		AT2G23070	TCONS_00027493		AT2G22425	TCONS_00021688		AT2G22425	TCONS_00021688		AT3G07760	TCONS_00032335		AT3G21350	TCONS_00034413		AT2G28330	TCONS_00028292		AT2G28330	TCONS_00028292
AT1G47830	TCONS_00015086		AT2G23090	TCONS_00027495		AT2G22430	TCONS_00027412		AT2G22430	TCONS_00027412		AT3G07800	TCONS_00039727		AT3G21510	TCONS_00041714		AT2G28370	TCONS_00022523		AT2G28370	TCONS_00022523
AT1G47840	TCONS_00015088		AT2G23310	TCONS_00021835		AT2G22470	TCONS_00027414		AT2G22470	TCONS_00027414		AT3G07810	TCONS_00032345		AT3G21610	TCONS_00041733		AT2G28410	TCONS_00022532		AT2G28410	TCONS_00022532
AT1G47970	TCONS_00005414		AT2G23310	TCONS_00021836		AT2G22475	TCONS_00021700		AT2G22475	TCONS_00021700		AT3G07880	TCONS_00032352		AT3G21710	TCONS_00034459		AT2G28510	TCONS_00028320		AT2G28510	TCONS_00028320
AT1G48030	TCONS_00015111		AT2G23320	TCONS_00021837		AT2G22480	TCONS_00021704		AT2G22480	TCONS_00021704		AT3G07910	TCONS_00039740		AT3G21865	TCONS_00041771		AT2G28550	TCONS_00028323		AT2G28550	TCONS_00028323
AT1G48140	TCONS_00005431		AT2G23340	TCONS_00021846		AT2G22490	TCONS_00027421		AT2G22490	TCONS_00027421		AT3G08030	TCONS_00032381		AT3G22200	TCONS_00034515		AT2G28600	TCONS_00022554		AT2G28600	TCONS_00022554
AT1G48160	TCONS_00015133		AT2G23350	TCONS_00021849		AT2G22510	TCONS_00027425		AT2G22510	TCONS_00027425		AT3G08505	TCONS_00032384		AT3G22230	TCONS_00034517		AT2G28660	TCONS_00022563		AT2G28660	TCONS_00022563
AT1G48175	TCONS_00005436		AT2G23540	TCONS_00021869		AT2G22670	TCONS_00021733		AT2G22670	TCONS_00021733		AT3G08580	TCONS_00039775		AT3G22230	TCONS_00041798		AT2G28720	TCONS_00022569		AT2G28720	TCONS_00022569
AT1G48200	TCONS_00015139		AT2G23600	TCONS_00027563		AT2G22770	TCONS_00021749		AT2G22770	TCONS_00021749		AT3G08590	TCONS_00039777		AT3G22240	TCONS_00041803		AT2G28740	TCONS_00028348		AT2G28740	TCONS_00028348
AT1G48230	TCONS_00005447		AT2G23610	TCONS_00027566		AT2G22780	TCONS_00027452		AT2G22780	TCONS_00027452		AT3G08610	TCONS_00039780		AT3G22320	TCONS_00041809		AT2G28790	TCONS_00028361		AT2G28790	TCONS_00028361
AT1G48310	TCONS_00015149		AT2G23780	TCONS_00027585		AT2G22795	TCONS_00027455		AT2G22795	TCONS_00027455		AT3G08690	TCONS_00032416		AT3G22370	TCONS_00034543		AT2G28800	TCONS_00028363		AT2G28800	TCONS_00028363
AT1G48330	TCONS_00005460		AT2G23810	TCONS_00027590		AT2G22900	TCONS_00021762		AT2G22900	TCONS_00021762		AT3G08710	TCONS_00032421		AT3G22415	TCONS_00034549		AT2G28840	TCONS_00022580		AT2G28840	TCONS_00022580
AT1G48350	TCONS_00005464		AT2G23820	TCONS_00021892		AT2G22900	TCONS_00027470		AT2G22900	TCONS_00027470		AT3G08710	TCONS_00032422		AT3G22480	TCONS_00034562		AT2G28870	TCONS_00028373		AT2G28870	TCONS_00028373
AT1G48380	TCONS_00015161		AT2G23910	TCONS_00021900		AT2G22920	TCONS_00021772		AT2G22920	TCONS_00021772		AT3G08980	TCONS_00032462		AT3G22540	TCONS_00041828		AT2G28900	TCONS_00028379		AT2G28900	TCONS_00028379
AT1G48410	TCONS_00005472		AT2G23930	TCONS_00021902		AT2G22970	TCONS_00021781		AT2G22970	TCONS_00021781		AT3G09085	TCONS_00032476		AT3G22570	TCONS_00041833		AT2G28950	TCONS_00028386		AT2G28950	TCONS_00028386
AT1G48420	TCONS_00015176		AT2G24020	TCONS_00027616		AT2G23040	TCONS_00027484		AT2G23040	TCONS_00027484		AT3G09200	TCONS_00039861		AT3G22600	TCONS_00041838		AT2G29020	TCONS_00022607		AT2G29020	TCONS_00022607
AT1G48440	TCONS_00005477		AT2G24040	TCONS_00021919		AT2G23070	TCONS_00027493		AT2G23070	TCONS_00027493		AT3G09260	TCONS_00039870		AT3G22630	TCONS_00041840		AT2G29050	TCONS_00022610		AT2G29050	TCONS_00022610
AT1G48598	TCONS_00005514		AT2G24090	TCONS_00021925		AT2G23090	TCONS_00027495		AT2G23090	TCONS_00027495		AT3G09300	TCONS_00032498		AT3G22680	TCONS_00034579		AT2G29125	TCONS_00022617		AT2G29125	TCONS_00022617
AT1G48598	TCONS_00005521		AT2G24150	TCONS_00027635		AT2G23310	TCONS_00021835		AT2G23310	TCONS_00021835		AT3G09390	TCONS_00039885		AT3G22850	TCONS_00034598		AT2G29330	TCONS_00022640		AT2G29330	TCONS_00022640
AT1G48610	TCONS_00015201		AT2G24200	TCONS_00027642		AT2G23310	TCONS_00021836		AT2G23310	TCONS_00021836		AT3G09440	TCONS_00039896		AT3G22890	TCONS_00034604		AT2G29390	TCONS_00028439		AT2G29390	TCONS_00028439
AT1G48620	TCONS_00015203		AT2G24200	TCONS_00027643		AT2G23320	TCONS_00021837		AT2G23320	TCONS_00021837		AT3G09470	TCONS_00039900		AT3G22930	TCONS_00041873		AT2G29420	TCONS_00028442		AT2G29420	TCONS_00028442
AT1G48630	TCONS_00015204		AT2G24260	TCONS_00027652		AT2G23340	TCONS_00021846		AT2G23340	TCONS_00021846		AT3G09500	TCONS_00032523		AT3G23000	TCONS_00034624		AT2G29450	TCONS_00028445		AT2G29450	TCONS_00028445
AT1G48635	TCONS_00005528		AT2G24290	TCONS_00021948		AT2G23350	TCONS_00021849		AT2G23350	TCONS_00021849		AT3G09570	TCONS_00032533		AT3G23030	TCONS_00041888		AT2G29490	TCONS_00028452		AT2G29490	TCONS_00028452
AT1G48690	TCONS_00015210		AT2G24360	TCONS_00027668		AT2G23540	TCONS_00021869		AT2G23540	TCONS_00021869		AT3G09630	TCONS_00032539		AT3G23050	TCONS_00034632		AT2G29530	TCONS_00028456		AT2G29530	TCONS_00028456
AT1G48750	TCONS_00005541		AT2G24420	TCONS_00021973		AT2G23560	TCONS_00027552		AT2G23560	TCONS_00027552		AT3G09700	TCONS_00039925		AT3G23175	TCONS_00041910		AT2G29530	TCONS_00028457		AT2G29530	TCONS_00028457
AT1G48790	TCONS_00015224		AT2G24500	TCONS_00027684		AT2G23600	TCONS_00027563		AT2G23600	TCONS_00027563		AT3G09735	TCONS_00039932		AT3G23190	TCONS_00034651		AT2G29540	TCONS_00022668		AT2G29540	TCONS_00022668
AT1G48830	TCONS_00015232		AT2G24570	TCONS_00027695		AT2G23610	TCONS_00027566		AT2G23610	TCONS_00027566		AT3G09740	TCONS_00032559		AT3G23390	TCONS_00034689		AT2G29570	TCONS_00028462		AT2G29570	TCONS_00028462
AT1G48830	TCONS_00015233		AT2G24590	TCONS_00021995		AT2G23780	TCONS_00027585		AT2G23780	TCONS_00027585		AT3G09800	TCONS_00039943		AT3G23430	TCONS_00041948		AT2G29730	TCONS_00022696		AT2G29730	TCONS_00022696
AT1G48850	TCONS_00015236		AT2G24762	TCONS_00022025		AT2G23810	TCONS_00027590		AT2G23810	TCONS_00027590		AT3G09810	TCONS_00032565		AT3G23490	TCONS_00041957		AT2G29960	TCONS_00028507		AT2G29960	TCONS_00028507
AT1G48860	TCONS_00015242		AT2G24765	TCONS_00022026		AT2G23820	TCONS_00021892		AT2G23820	TCONS_00021892		AT3G09820	TCONS_00032567		AT3G23570	TCONS_00041970		AT2G29980	TCONS_00028513		AT2G29980	TCONS_00028513
AT1G48900	TCONS_00015251		AT2G24765	TCONS_00022028		AT2G23910	TCONS_00021900		AT2G23910	TCONS_00021900		AT3G09840	TCONS_00032571		AT3G23600	TCONS_00034721		AT2G29995	TCONS_00028515		AT2G29995	TCONS_00028515
AT1G48920	TCONS_00005560		AT2G24790	TCONS_00022030		AT2G23930	TCONS_00021902		AT2G23930	TCONS_00021902		AT3G09860	TCONS_00032576		AT3G23620	TCONS_00034729		AT2G30000	TCONS_00028517		AT2G30000	TCONS_00028517
AT1G49140	TCONS_00015276		AT2G24860	TCONS_00027746		AT2G24020	TCONS_00027616		AT2G24020	TCONS_00027616		AT3G09890	TCONS_00032584		AT3G23640	TCONS_00041983		AT2G30050	TCONS_00022728		AT2G30050	TCONS_00022728
AT1G49170	TCONS_00015281		AT2G24980	TCONS_00022049		AT2G24040	TCONS_00021919		AT2G24040	TCONS_00021919		AT3G09900	TCONS_00032586		AT3G23805	TCONS_00034757		AT2G30060	TCONS_00022730		AT2G30060	TCONS_00022730
AT1G49230	TCONS_00005603		AT2G24980	TCONS_00027753		AT2G24090	TCONS_00021925		AT2G24090	TCONS_00021925		AT3G09922	TCONS_00032587		AT3G23820	TCONS_00034759		AT2G30105	TCONS_00022737		AT2G30105	TCONS_00022737
AT1G49240	TCONS_00005604		AT2G25070	TCONS_00027767		AT2G24150	TCONS_00027635		AT2G24150	TCONS_00027635		AT3G09980	TCONS_00032600		AT3G23830	TCONS_00042012		AT2G30130	TCONS_00022741		AT2G30130	TCONS_00022741
AT1G49250	TCONS_00005606		AT2G25080	TCONS_00022065		AT2G24200	TCONS_00027642		AT2G24200	TCONS_00027642		AT3G10080	TCONS_00039983		AT3G23830	TCONS_00042013		AT2G30200	TCONS_00028545		AT2G30200	TCONS_00028545
AT1G49300	TCONS_00005611		AT2G25110	TCONS_00022071		AT2G24260	TCONS_00027652		AT2G24260	TCONS_00027652		AT3G10090	TCONS_00039984		AT3G23990	TCONS_00034785		AT2G30270	TCONS_00028554		AT2G30270	TCONS_00028554
AT1G49300	TCONS_00005613		AT2G25210	TCONS_00022087		AT2G24290	TCONS_00021948		AT2G24290	TCONS_00021948		AT3G10110	TCONS_00032609		AT3G24050	TCONS_00034791		AT2G30280	TCONS_00028555		AT2G30280	TCONS_00028555
AT1G49400	TCONS_00005630		AT2G25210	TCONS_00022088		AT2G24360	TCONS_00027668		AT2G24360	TCONS_00027668		AT3G10190	TCONS_00032621		AT3G24100	TCONS_00034799		AT2G30330	TCONS_00028560		AT2G30330	TCONS_00028560
AT1G49405	TCONS_00015297		AT2G25250	TCONS_00022092		AT2G24390	TCONS_00021969		AT2G24390	TCONS_00021969		AT3G10220	TCONS_00032626		AT3G24160	TCONS_00034803		AT2G30395	TCONS_00028572		AT2G30395	TCONS_00028572
AT1G49470	TCONS_00005635		AT2G25260	TCONS_00027795		AT2G24420	TCONS_00021973		AT2G24420	TCONS_00021973		AT3G10410	TCONS_00040035		AT3G24506	TCONS_00042124		AT2G30410	TCONS_00022774		AT2G30410	TCONS_00022774
AT1G49480	TCONS_00015308		AT2G25280	TCONS_00027797		AT2G24500	TCONS_00027684		AT2G24500	TCONS_00027684		AT3G10770	TCONS_00040089		AT3G24770	TCONS_00034886		AT2G30440	TCONS_00022776		AT2G30440	TCONS_00022776
AT1G49510	TCONS_00005641		AT2G25310	TCONS_00027814		AT2G24570	TCONS_00027695		AT2G24570	TCONS_00027695		AT3G10850	TCONS_00040102		AT3G24830	TCONS_00034896		AT2G30490	TCONS_00028593		AT2G30490	TCONS_00028593
AT1G49590	TCONS_00005652		AT2G25355	TCONS_00022103		AT2G24590	TCONS_00021995		AT2G24590	TCONS_00021995		AT3G10860	TCONS_00032724		AT3G25040	TCONS_00034916		AT2G30520	TCONS_00028597		AT2G30520	TCONS_00028597
AT1G49600	TCONS_00015326		AT2G25430	TCONS_00027824		AT2G24762	TCONS_00022025		AT2G24762	TCONS_00022025		AT3G10915	TCONS_00040111		AT3G25070	TCONS_00034923		AT2G30590	TCONS_00022799		AT2G30590	TCONS_00022799
AT1G49670	TCONS_00005657		AT2G25450	TCONS_00027825		AT2G24765	TCONS_00022026		AT2G24765	TCONS_00022026		AT3G10920	TCONS_00032727		AT3G25120	TCONS_00042186		AT2G30620	TCONS_00022813		AT2G30620	TCONS_00022813
AT1G49760	TCONS_00005673		AT2G25490	TCONS_00027830		AT2G24765	TCONS_00022028		AT2G24765	TCONS_00022028		AT3G10985	TCONS_00032738		AT3G25190	TCONS_00034932		AT2G30740	TCONS_00022830		AT2G30740	TCONS_00022830
AT1G49820	TCONS_00005676		AT2G25510	TCONS_00022122		AT2G24790	TCONS_00022030		AT2G24790	TCONS_00022030		AT3G11130	TCONS_00040137		AT3G25220	TCONS_00034936		AT2G30860	TCONS_00022846		AT2G30860	TCONS_00022846
AT1G49850	TCONS_00015366		AT2G25520	TCONS_00022123		AT2G24860	TCONS_00027746		AT2G24860	TCONS_00027746		AT3G11200	TCONS_00040148		AT3G25520	TCONS_00042222		AT2G30930	TCONS_00022862		AT2G30930	TCONS_00022862
AT1G49860	TCONS_00005684		AT2G25520	TCONS_00027834		AT2G24940	TCONS_00022039		AT2G24940	TCONS_00022039		AT3G11230	TCONS_00032770		AT3G25530	TCONS_00042225		AT2G30942	TCONS_00022868		AT2G30942	TCONS_00022868
AT1G49950	TCONS_00015384		AT2G25570	TCONS_00027843		AT2G24980	TCONS_00022049		AT2G24980	TCONS_00022049		AT3G11250	TCONS_00032772		AT3G25540	TCONS_00034976		AT2G30970	TCONS_00022874		AT2G30970	TCONS_00022874
AT1G49970	TCONS_00015388		AT2G25620	TCONS_00027848		AT2G24980	TCONS_00027753		AT2G24980	TCONS_00027753		AT3G11280	TCONS_00040163		AT3G25585	TCONS_00034986		AT2G30980	TCONS_00028669		AT2G30980	TCONS_00028669
AT1G50020	TCONS_00015394		AT2G25670	TCONS_00027854		AT2G25070	TCONS_00027767		AT2G25070	TCONS_00027767		AT3G11320	TCONS_00040169		AT3G25717	TCONS_00042247		AT2G30980	TCONS_00028670		AT2G30980	TCONS_00028670
AT1G50060	TCONS_00005707		AT2G25670	TCONS_00027855		AT2G25080	TCONS_00022065		AT2G25080	TCONS_00022065		AT3G11340	TCONS_00032783		AT3G25780	TCONS_00035017		AT2G31083	TCONS_00022889		AT2G31083	TCONS_00022889
AT1G50110	TCONS_00015409		AT2G25810	TCONS_00022166		AT2G25110	TCONS_00022071		AT2G25110	TCONS_00022071		AT3G11397	TCONS_00032797		AT3G25800	TCONS_00042258		AT2G31083	TCONS_00028689		AT2G31083	TCONS_00028689
AT1G50170	TCONS_00005714		AT2G25910	TCONS_00027897		AT2G25190	TCONS_00022084		AT2G25190	TCONS_00022084		AT3G11400	TCONS_00032798		AT3G25860	TCONS_00035032		AT2G31085	TCONS_00022890		AT2G31085	TCONS_00022890
AT1G50200	TCONS_00015424		AT2G25980	TCONS_00027910		AT2G25210	TCONS_00022087		AT2G25210	TCONS_00022087		AT3G11500	TCONS_00040192		AT3G25980	TCONS_00035051		AT2G31140	TCONS_00022896		AT2G31140	TCONS_00022896
AT1G50370	TCONS_00005734		AT2G26060	TCONS_00022199		AT2G25210	TCONS_00022088		AT2G25210	TCONS_00022088		AT3G11510	TCONS_00040194		AT3G26340	TCONS_00042321		AT2G31200	TCONS_00022904		AT2G31200	TCONS_00022904
AT1G50430	TCONS_00015459		AT2G26080	TCONS_00027922		AT2G25250	TCONS_00022092		AT2G25250	TCONS_00022092		AT3G11530	TCONS_00040197		AT3G26360	TCONS_00042323		AT2G31305	TCONS_00022922		AT2G31305	TCONS_00022922
AT1G50490	TCONS_00015467		AT2G26170	TCONS_00022214		AT2G25260	TCONS_00027795		AT2G25260	TCONS_00027795		AT3G11600	TCONS_00032836		AT3G26460	TCONS_00042334		AT2G31350	TCONS_00022931		AT2G31350	TCONS_00022931
AT1G50640	TCONS_00015492		AT2G26210	TCONS_00022219		AT2G25280	TCONS_00027797		AT2G25280	TCONS_00027797		AT3G11630	TCONS_00032838		AT3G26520	TCONS_00042347		AT2G31360	TCONS_00028734		AT2G31360	TCONS_00028734
AT1G50670	TCONS_00015495		AT2G26230	TCONS_00022224		AT2G25310	TCONS_00027814		AT2G25310	TCONS_00027814		AT3G11660	TCONS_00040216		AT3G26640	TCONS_00035153		AT2G31390	TCONS_00028736		AT2G31390	TCONS_00028736
AT1G50710	TCONS_00015505		AT2G26240	TCONS_00027939		AT2G25355	TCONS_00022103		AT2G25355	TCONS_00022103		AT3G11730	TCONS_00040231		AT3G26780	TCONS_00035180		AT2G31390	TCONS_00028740		AT2G31390	TCONS_00028740
AT1G50740	TCONS_00005782		AT2G26300	TCONS_00022236		AT2G25430	TCONS_00027824		AT2G25430	TCONS_00027824		AT3G11760	TCONS_00032850		AT3G26980	TCONS_00042446		AT2G31410	TCONS_00028744		AT2G31410	TCONS_00028744
AT1G50920	TCONS_00005793		AT2G26340	TCONS_00022244		AT2G25450	TCONS_00027825		AT2G25450	TCONS_00027825		AT3G11780	TCONS_00040239		AT3G27027	TCONS_00035209		AT2G31440	TCONS_00028751		AT2G31440	TCONS_00028751
AT1G51070	TCONS_00005813		AT2G26360	TCONS_00027963		AT2G25490	TCONS_00022120		AT2G25490	TCONS_00022120		AT3G11800	TCONS_00032852		AT3G27030	TCONS_00035210		AT2G31490	TCONS_00022954		AT2G31490	TCONS_00022954
AT1G51160	TCONS_00005823		AT2G26500	TCONS_00022260		AT2G25490	TCONS_00027830		AT2G25490	TCONS_00027830		AT3G11830	TCONS_00032860		AT3G27060	TCONS_00042458		AT2G31570	TCONS_00028770		AT2G31570	TCONS_00028770
AT1G51160	TCONS_00005824		AT2G26500	TCONS_00022262		AT2G25520	TCONS_00027834		AT2G25520	TCONS_00027834		AT3G11930	TCONS_00032877		AT3G27080	TCONS_00042464		AT2G31580	TCONS_00028772		AT2G31580	TCONS_00028772
AT1G51170	TCONS_00015548		AT2G26590	TCONS_00028003		AT2G25570	TCONS_00027843		AT2G25570	TCONS_00027843		AT3G11940	TCONS_00040259		AT3G27090	TCONS_00035218		AT2G31610	TCONS_00022966		AT2G31610	TCONS_00022966
AT1G51200	TCONS_00005830		AT2G26590	TCONS_00028004		AT2G25620	TCONS_00027848		AT2G25620	TCONS_00027848		AT3G11940	TCONS_00040261		AT3G27100	TCONS_00042467		AT2G31710	TCONS_00028787		AT2G31710	TCONS_00028787
AT1G51400	TCONS_00015569		AT2G26660	TCONS_00022283		AT2G25670	TCONS_00027854		AT2G25670	TCONS_00027854		AT3G12050	TCONS_00032898		AT3G27160	TCONS_00035225		AT2G31810	TCONS_00022990		AT2G31810	TCONS_00022990
AT1G51510	TCONS_00015584		AT2G26670	TCONS_00022287		AT2G25670	TCONS_00027855		AT2G25670	TCONS_00027855		AT3G12090	TCONS_00040290		AT3G27190	TCONS_00042484		AT2G32060	TCONS_00028843		AT2G32060	TCONS_00028843
AT1G51630	TCONS_00015600		AT2G26730	TCONS_00022294		AT2G25810	TCONS_00022166		AT2G25810	TCONS_00022166		AT3G12120	TCONS_00040296		AT3G27200	TCONS_00042485		AT2G32060	TCONS_00028844		AT2G32060	TCONS_00028844
AT1G51650	TCONS_00005893		AT2G26760	TCONS_00022296		AT2G25910	TCONS_00027897		AT2G25910	TCONS_00027897		AT3G12120	TCONS_00040297		AT3G27240	TCONS_00042490		AT2G32060	TCONS_00028845		AT2G32060	TCONS_00028845
AT1G51680	TCONS_00015607		AT2G26900	TCONS_00028063		AT2G25980	TCONS_00027910		AT2G25980	TCONS_00027910		AT3G12130	TCONS_00040299		AT3G27310	TCONS_00042504		AT2G32080	TCONS_00028849		AT2G32080	TCONS_00028849
AT1G51690	TCONS_00005901		AT2G26970	TCONS_00028079		AT2G26060	TCONS_00022199		AT2G26060	TCONS_00022199		AT3G12180	TCONS_00032916		AT3G27340	TCONS_00035263		AT2G32090	TCONS_00023045		AT2G32090	TCONS_00023045
AT1G51710	TCONS_00005904		AT2G26990	TCONS_00028093		AT2G26170	TCONS_00022214		AT2G26170	TCONS_00022214		AT3G12260	TCONS_00040329		AT3G27380	TCONS_00042513		AT2G32150	TCONS_00023049		AT2G32150	TCONS_00023049
AT1G51710	TCONS_00015618		AT2G27020	TCONS_00028098		AT2G26230	TCONS_00022224		AT2G26230	TCONS_00022224		AT3G12290	TCONS_00032938		AT3G27430	TCONS_00035279		AT2G32180	TCONS_00028857		AT2G32180	TCONS_00028857
AT1G51730	TCONS_00015624		AT2G27030	TCONS_00022320		AT2G26240	TCONS_00027939		AT2G26240	TCONS_00027939		AT3G12390	TCONS_00032952		AT3G27740	TCONS_00042575		AT2G32190	TCONS_00023063		AT2G32190	TCONS_00023063
AT1G51760	TCONS_00005917		AT2G27030	TCONS_00022322		AT2G26300	TCONS_00022236		AT2G26300	TCONS_00022236		AT3G12490	TCONS_00040362		AT3G27770	TCONS_00042578		AT2G32210	TCONS_00023068		AT2G32210	TCONS_00023068
AT1G51980	TCONS_00015663		AT2G27130	TCONS_00022340		AT2G26340	TCONS_00022244		AT2G26340	TCONS_00022244		AT3G12600	TCONS_00032975		AT3G27850	TCONS_00035317		AT2G32260	TCONS_00023076		AT2G32260	TCONS_00023076
AT1G52050	TCONS_00015675		AT2G27330	TCONS_00028152		AT2G26360	TCONS_00027963		AT2G26360	TCONS_00027963		AT3G12610	TCONS_00040389		AT3G27890	TCONS_00042598		AT2G32270	TCONS_00023080		AT2G32270	TCONS_00023080
AT1G52060	TCONS_00015676		AT2G27370	TCONS_00028164		AT2G26500	TCONS_00022260		AT2G26500	TCONS_00022260		AT3G12780	TCONS_00040420		AT3G28200	TCONS_00035369		AT2G32487	TCONS_00023118		AT2G32487	TCONS_00023118
AT1G52070	TCONS_00015683		AT2G27389	TCONS_00022377		AT2G26500	TCONS_00022262		AT2G26500	TCONS_00022262		AT3G12810	TCONS_00032995		AT3G28455	TCONS_00042659		AT2G32520	TCONS_00028906		AT2G32520	TCONS_00028906
AT1G52140	TCONS_00015691		AT2G27450	TCONS_00028178		AT2G26550	TCONS_00027995		AT2G26550	TCONS_00027995		AT3G12870	TCONS_00040429		AT3G28550	TCONS_00042673		AT2G32560	TCONS_00023126		AT2G32560	TCONS_00023126
AT1G52200	TCONS_00015704		AT2G27530	TCONS_00028194		AT2G26590	TCONS_00028003		AT2G26590	TCONS_00028003		AT3G12960	TCONS_00040437		AT3G28550	TCONS_00042676		AT2G32580	TCONS_00023128		AT2G32580	TCONS_00023128
AT1G52280	TCONS_00015719		AT2G27530	TCONS_00028195		AT2G26590	TCONS_00028004		AT2G26590	TCONS_00028004		AT3G13110	TCONS_00040468		AT3G28710	TCONS_00042697		AT2G32600	TCONS_00028911		AT2G32600	TCONS_00028911
AT1G52300	TCONS_00015722		AT2G27550	TCONS_00022396		AT2G26660	TCONS_00022283		AT2G26660	TCONS_00022283		AT3G13120	TCONS_00040469		AT3G28715	TCONS_00035444		AT2G32650	TCONS_00023135		AT2G32650	TCONS_00023135
AT1G52360	TCONS_00005978		AT2G27580	TCONS_00028200		AT2G26670	TCONS_00022287		AT2G26670	TCONS_00022287		AT3G13200	TCONS_00033058		AT3G28900	TCONS_00042719		AT2G32700	TCONS_00023145		AT2G32700	TCONS_00023145
AT1G52370	TCONS_00005986		AT2G27580	TCONS_00028201		AT2G26730	TCONS_00022294		AT2G26730	TCONS_00022294		AT3G13410	TCONS_00040516		AT3G28940	TCONS_00042728		AT2G32720	TCONS_00028925		AT2G32720	TCONS_00028925
AT1G52380	TCONS_00005990		AT2G27680	TCONS_00028208		AT2G26760	TCONS_00022296		AT2G26760	TCONS_00022296		AT3G13445	TCONS_00033117		AT3G28950	TCONS_00042731		AT2G32920	TCONS_00028951		AT2G32920	TCONS_00028951
AT1G52600	TCONS_00006020		AT2G27710	TCONS_00022406		AT2G26900	TCONS_00028063		AT2G26900	TCONS_00028063		AT3G13520	TCONS_00033132		AT3G29034	TCONS_00042744		AT2G32960	TCONS_00023196		AT2G32960	TCONS_00023196
AT1G52670	TCONS_00015767		AT2G27710	TCONS_00022407		AT2G26970	TCONS_00028079		AT2G26970	TCONS_00028079		AT3G13570	TCONS_00040547		AT3G29130	TCONS_00042762		AT2G32980	TCONS_00028966		AT2G32980	TCONS_00028966
AT1G52710	TCONS_00015774		AT2G27710	TCONS_00022418		AT2G26990	TCONS_00028093		AT2G26990	TCONS_00028093		AT3G13580	TCONS_00033143		AT3G29170	TCONS_00042772		AT2G32990	TCONS_00023203		AT2G32990	TCONS_00023203
AT1G52720	TCONS_00006034		AT2G27720	TCONS_00022420		AT2G27020	TCONS_00028098		AT2G27020	TCONS_00028098		AT3G13650	TCONS_00033153		AT3G29200	TCONS_00042781		AT2G33040	TCONS_00028971		AT2G33040	TCONS_00028971
AT1G52730	TCONS_00006041		AT2G27720	TCONS_00022424		AT2G27030	TCONS_00022320		AT2G27030	TCONS_00022320		AT3G13674	TCONS_00040565		AT3G29350	TCONS_00042800		AT2G33120	TCONS_00028990		AT2G33120	TCONS_00028990
AT1G52760	TCONS_00006044		AT2G27775	TCONS_00028221		AT2G27030	TCONS_00022322		AT2G27030	TCONS_00022322		AT3G13677	TCONS_00033158		AT3G30725	TCONS_00035607		AT2G33150	TCONS_00028992		AT2G33150	TCONS_00028992
AT1G52825	TCONS_00015786		AT2G27840	TCONS_00022439		AT2G27030	TCONS_00028099		AT2G27030	TCONS_00028099		AT3G13845	TCONS_00040601		AT3G30725	TCONS_00042901		AT2G33150	TCONS_00028994		AT2G33150	TCONS_00028994
AT1G52905	TCONS_00006057		AT2G27840	TCONS_00022440		AT2G27130	TCONS_00022340		AT2G27130	TCONS_00022340		AT3G13882	TCONS_00033201		AT3G32980	TCONS_00042956		AT2G33180	TCONS_00023217		AT2G33180	TCONS_00023217
AT1G52910	TCONS_00006060		AT2G27860	TCONS_00028233		AT2G27285	TCONS_00028146		AT2G27285	TCONS_00028146		AT3G13920	TCONS_00040619		AT3G41762	TCONS_00035673		AT2G33220	TCONS_00023220		AT2G33220	TCONS_00023220
AT1G52930	TCONS_00006061		AT2G27900	TCONS_00022447		AT2G27330	TCONS_00028152		AT2G27330	TCONS_00028152		AT3G14080	TCONS_00033238		AT3G42050	TCONS_00042981		AT2G33220	TCONS_00029012		AT2G33220	TCONS_00029012
AT1G52980	TCONS_00006067		AT2G27960	TCONS_00028247		AT2G27370	TCONS_00028164		AT2G27370	TCONS_00028164		AT3G14100	TCONS_00033239		AT3G42050	TCONS_00042982		AT2G33255	TCONS_00023224		AT2G33255	TCONS_00023224
AT1G53000	TCONS_00015808		AT2G27970	TCONS_00028248		AT2G27389	TCONS_00022377		AT2G27389	TCONS_00022377		AT3G14190	TCONS_00033267		AT3G42150	TCONS_00035680		AT2G33310	TCONS_00029023		AT2G33310	TCONS_00029023
AT1G53030	TCONS_00015811		AT2G28000	TCONS_00022458		AT2G27450	TCONS_00028178		AT2G27450	TCONS_00028178		AT3G14230	TCONS_00040682		AT3G42150	TCONS_00035683		AT2G33310	TCONS_00029024		AT2G33310	TCONS_00029024
AT1G53210	TCONS_00006103		AT2G28000	TCONS_00022459		AT2G27530	TCONS_00028194		AT2G27530	TCONS_00028194		AT3G14290	TCONS_00033280		AT3G42790	TCONS_00043013		AT2G33340	TCONS_00023232		AT2G33340	TCONS_00023232
AT1G53240	TCONS_00015834		AT2G28060	TCONS_00028259		AT2G27530	TCONS_00028195		AT2G27530	TCONS_00028195		AT3G14310	TCONS_00040693		AT3G43430	TCONS_00043057		AT2G33340	TCONS_00029032		AT2G33340	TCONS_00029032
AT1G53290	TCONS_00006111		AT2G28160	TCONS_00022487		AT2G27550	TCONS_00022396		AT2G27550	TCONS_00022396		AT3G14390	TCONS_00033294		AT3G43440	TCONS_00035757		AT2G33370	TCONS_00029035		AT2G33370	TCONS_00029035
AT1G53310	TCONS_00015846		AT2G28190	TCONS_00022488		AT2G27580	TCONS_00028200		AT2G27580	TCONS_00028200		AT3G14395	TCONS_00033296		AT3G43520	TCONS_00035761		AT2G33430	TCONS_00023244		AT2G33430	TCONS_00023244
AT1G53320	TCONS_00015852		AT2G28230	TCONS_00028279		AT2G27580	TCONS_00028201		AT2G27580	TCONS_00028201		AT3G14560	TCONS_00033326		AT3G43670	TCONS_00043081		AT2G33430	TCONS_00023249		AT2G33430	TCONS_00023249
AT1G53400	TCONS_00006130		AT2G28290	TCONS_00028284		AT2G27680	TCONS_00028208		AT2G27680	TCONS_00028208		AT3G14940	TCONS_00033388		AT3G43800	TCONS_00035791		AT2G33470	TCONS_00029049		AT2G33470	TCONS_00029049
AT1G53480	TCONS_00015877		AT2G28310	TCONS_00022511		AT2G27710	TCONS_00022406		AT2G27710	TCONS_00022406		AT3G14990	TCONS_00033397		AT3G43810	TCONS_00043092		AT2G33470	TCONS_00029050		AT2G33470	TCONS_00029050
AT1G53520	TCONS_00015885		AT2G28315	TCONS_00022514		AT2G27710	TCONS_00022407		AT2G27710	TCONS_00022407		AT3G14990	TCONS_00033399		AT3G43980	TCONS_00043109		AT2G33510	TCONS_00023264		AT2G33510	TCONS_00023264
AT1G53560	TCONS_00015888		AT2G28330	TCONS_00028292		AT2G27710	TCONS_00022418		AT2G27710	TCONS_00022418		AT3G15000	TCONS_00033404		AT3G43980	TCONS_00043110		AT2G33585	TCONS_00029073		AT2G33585	TCONS_00029073
AT1G53580	TCONS_00015892		AT2G28370	TCONS_00022523		AT2G27720	TCONS_00022420		AT2G27720	TCONS_00022420		AT3G15020	TCONS_00033413		AT3G44010	TCONS_00043114		AT2G33590	TCONS_00023275		AT2G33590	TCONS_00023275
AT1G53635	TCONS_00015902		AT2G28410	TCONS_00022532		AT2G27720	TCONS_00022424		AT2G27720	TCONS_00022424		AT3G15210	TCONS_00033447		AT3G44100	TCONS_00043121		AT2G33630	TCONS_00029077		AT2G33630	TCONS_00029077
AT1G53645	TCONS_00015906		AT2G28510	TCONS_00028320		AT2G27775	TCONS_00028221		AT2G27775	TCONS_00028221		AT3G15353	TCONS_00040821		AT3G44110	TCONS_00043123		AT2G33740	TCONS_00023309		AT2G33740	TCONS_00023309
AT1G53670	TCONS_00006177		AT2G28550	TCONS_00028323		AT2G27840	TCONS_00022439		AT2G27840	TCONS_00022439		AT3G15395	TCONS_00033485		AT3G44280	TCONS_00043146		AT2G33790	TCONS_00029101		AT2G33790	TCONS_00029101
AT1G53750	TCONS_00015925		AT2G28600	TCONS_00022554		AT2G27840	TCONS_00022440		AT2G27840	TCONS_00022440		AT3G15395	TCONS_00033487		AT3G44310	TCONS_00035853		AT2G33800	TCONS_00029105		AT2G33800	TCONS_00029105
AT1G53760	TCONS_00015949		AT2G28660	TCONS_00022563		AT2G27860	TCONS_00028233		AT2G27860	TCONS_00028233		AT3G15395	TCONS_00033489		AT3G44310	TCONS_00035855		AT2G33830	TCONS_00029110		AT2G33830	TCONS_00029110
AT1G53850	TCONS_00015964		AT2G28720	TCONS_00022569		AT2G27900	TCONS_00022447		AT2G27900	TCONS_00022447		AT3G15450	TCONS_00033502		AT3G44320	TCONS_00035857		AT2G33840	TCONS_00023324		AT2G33840	TCONS_00023324
AT1G53887	TCONS_00015967		AT2G28740	TCONS_00028348		AT2G27960	TCONS_00028247		AT2G27960	TCONS_00028247		AT3G15480	TCONS_00040846		AT3G44330	TCONS_00035859		AT2G33847	TCONS_00029116		AT2G33847	TCONS_00029116
AT1G53910	TCONS_00006213		AT2G28790	TCONS_00028361		AT2G27970	TCONS_00028248		AT2G27970	TCONS_00028248		AT3G15580	TCONS_00040859		AT3G44380	TCONS_00043162		AT2G33850	TCONS_00029118		AT2G33850	TCONS_00029118
AT1G53920	TCONS_00006216		AT2G28800	TCONS_00028363		AT2G28000	TCONS_00022459		AT2G28000	TCONS_00022459		AT3G15630	TCONS_00040867		AT3G44590	TCONS_00035893		AT2G33990	TCONS_00029127		AT2G33990	TCONS_00029127
AT1G54000	TCONS_00015977		AT2G28840	TCONS_00022580		AT2G28060	TCONS_00028259		AT2G28060	TCONS_00028259		AT3G15640	TCONS_00033527		AT3G44716	TCONS_00035915		AT2G34020	TCONS_00029131		AT2G34020	TCONS_00029131
AT1G54030	TCONS_00006228		AT2G28900	TCONS_00028379		AT2G28190	TCONS_00022488		AT2G28190	TCONS_00022488		AT3G15660	TCONS_00040873		AT3G44720	TCONS_00035917		AT2G34050	TCONS_00029139		AT2G34050	TCONS_00029139
AT1G54030	TCONS_00006231		AT2G28950	TCONS_00028386		AT2G28230	TCONS_00028279		AT2G28230	TCONS_00028279		AT3G15660	TCONS_00040874		AT3G44735	TCONS_00043206		AT2G34080	TCONS_00023337		AT2G34080	TCONS_00023337
AT1G54080	TCONS_00015989		AT2G29020	TCONS_00022607		AT2G28290	TCONS_00028284		AT2G28290	TCONS_00028284		AT3G15680	TCONS_00033533		AT3G44750	TCONS_00035926		AT2G34250	TCONS_00023365		AT2G34250	TCONS_00023365
AT1G54080	TCONS_00015992		AT2G29050	TCONS_00022610		AT2G28310	TCONS_00022511		AT2G28310	TCONS_00022511		AT3G15710	TCONS_00040881		AT3G44990	TCONS_00043237		AT2G34260	TCONS_00023367		AT2G34260	TCONS_00023367
AT1G54100	TCONS_00015994		AT2G29125	TCONS_00022617		AT2G28315	TCONS_00022514		AT2G28315	TCONS_00022514		AT3G15810	TCONS_00040891		AT3G45070	TCONS_00043250		AT2G34310	TCONS_00029171		AT2G34310	TCONS_00029171
AT1G54100	TCONS_00015995		AT2G29330	TCONS_00022640		AT2G28330	TCONS_00028292		AT2G28330	TCONS_00028292		AT3G15820	TCONS_00033556		AT3G45160	TCONS_00043258		AT2G34450	TCONS_00029197		AT2G34450	TCONS_00029197
AT1G54140	TCONS_00016003		AT2G29340	TCONS_00022641		AT2G28370	TCONS_00022523		AT2G28370	TCONS_00022523		AT3G16240	TCONS_00033613		AT3G45210	TCONS_00043263		AT2G34470	TCONS_00029203		AT2G34470	TCONS_00029203
AT1G54210	TCONS_00006260		AT2G29390	TCONS_00028439		AT2G28410	TCONS_00022532		AT2G28410	TCONS_00022532		AT3G16310	TCONS_00040968		AT3G45230	TCONS_00035996		AT2G34560	TCONS_00023406		AT2G34560	TCONS_00023406
AT1G54250	TCONS_00006268		AT2G29420	TCONS_00028442		AT2G28510	TCONS_00028320		AT2G28510	TCONS_00028320		AT3G16400	TCONS_00033634		AT3G45310	TCONS_00043280		AT2G34560	TCONS_00023407		AT2G34560	TCONS_00023407
AT1G54270	TCONS_00006275		AT2G29450	TCONS_00028445		AT2G28550	TCONS_00028323		AT2G28550	TCONS_00028323		AT3G16420	TCONS_00033651		AT3G45930	TCONS_00036072		AT2G34630	TCONS_00023414		AT2G34630	TCONS_00023414
AT1G54290	TCONS_00016020		AT2G29490	TCONS_00028452		AT2G28600	TCONS_00022554		AT2G28600	TCONS_00022554		AT3G16430	TCONS_00033653		AT3G45980	TCONS_00043352		AT2G34690	TCONS_00023432		AT2G34690	TCONS_00023432
AT1G54320	TCONS_00016022		AT2G29530	TCONS_00028456		AT2G28660	TCONS_00022563		AT2G28660	TCONS_00022563		AT3G16460	TCONS_00033662		AT3G46010	TCONS_00043358		AT2G34720	TCONS_00029241		AT2G34720	TCONS_00029241
AT1G54360	TCONS_00006297		AT2G29530	TCONS_00028457		AT2G28720	TCONS_00022569		AT2G28720	TCONS_00022569		AT3G16460	TCONS_00033665		AT3G46040	TCONS_00036081		AT2G34770	TCONS_00023444		AT2G34770	TCONS_00023444
AT1G54390	TCONS_00016036		AT2G29540	TCONS_00022668		AT2G28740	TCONS_00028348		AT2G28740	TCONS_00028348		AT3G16480	TCONS_00033667		AT3G46060	TCONS_00036083		AT2G34840	TCONS_00023455		AT2G34840	TCONS_00023455
AT1G54410	TCONS_00016040		AT2G29570	TCONS_00028462		AT2G28790	TCONS_00028361		AT2G28790	TCONS_00028361		AT3G16500	TCONS_00040995		AT3G46060	TCONS_00036084		AT2G34860	TCONS_00023459		AT2G34860	TCONS_00023459
AT1G54460	TCONS_00016048		AT2G29730	TCONS_00022696		AT2G28800	TCONS_00028363		AT2G28800	TCONS_00028363		AT3G16570	TCONS_00033677		AT3G46320	TCONS_00043407		AT2G34900	TCONS_00029259		AT2G34900	TCONS_00029259
AT1G54500	TCONS_00016053		AT2G29960	TCONS_00028507		AT2G28810	TCONS_00022578		AT2G28810	TCONS_00022578		AT3G16640	TCONS_00041025		AT3G46430	TCONS_00036131		AT2G35010	TCONS_00023471		AT2G35010	TCONS_00023471
AT1G54580	TCONS_00006333		AT2G29980	TCONS_00028513		AT2G28840	TCONS_00022580		AT2G28840	TCONS_00022580		AT3G16780	TCONS_00033702		AT3G46440	TCONS_00043418		AT2G35120	TCONS_00029307		AT2G35120	TCONS_00029307
AT1G54610	TCONS_00016067		AT2G29995	TCONS_00028515		AT2G28900	TCONS_00028379		AT2G28900	TCONS_00028379		AT3G16870	TCONS_00041049		AT3G46460	TCONS_00043428		AT2G35150	TCONS_00029311		AT2G35150	TCONS_00029311
AT1G54630	TCONS_00016075		AT2G30000	TCONS_00028517		AT2G28950	TCONS_00028386		AT2G28950	TCONS_00028386		AT3G17020	TCONS_00041070		AT3G46560	TCONS_00036143		AT2G35190	TCONS_00023497		AT2G35190	TCONS_00023497
AT1G54770	TCONS_00006358		AT2G30050	TCONS_00022728		AT2G29020	TCONS_00022607		AT2G29020	TCONS_00022607		AT3G17100	TCONS_00033754		AT3G46640	TCONS_00036164		AT2G35240	TCONS_00029321		AT2G35240	TCONS_00029321
AT1G54830	TCONS_00006367		AT2G30060	TCONS_00022730		AT2G29050	TCONS_00022610		AT2G29050	TCONS_00022610		AT3G17100	TCONS_00033755		AT3G46830	TCONS_00043471		AT2G35320	TCONS_00029329		AT2G35320	TCONS_00029329
AT1G54890	TCONS_00006372		AT2G30105	TCONS_00022737		AT2G29125	TCONS_00022617		AT2G29125	TCONS_00022617		AT3G17210	TCONS_00033775		AT3G46900	TCONS_00036196		AT2G35470	TCONS_00029351		AT2G35470	TCONS_00029351
AT1G54970	TCONS_00006383		AT2G30200	TCONS_00028545		AT2G29330	TCONS_00022640		AT2G29330	TCONS_00022640		AT3G17240	TCONS_00041096		AT3G46940	TCONS_00043482		AT2G35520	TCONS_00023531		AT2G35520	TCONS_00023531
AT1G54990	TCONS_00006384		AT2G30270	TCONS_00028554		AT2G29390	TCONS_00028439		AT2G29390	TCONS_00028439		AT3G17300	TCONS_00033782		AT3G47370	TCONS_00043538		AT2G35585	TCONS_00023541		AT2G35585	TCONS_00023541
AT1G55000	TCONS_00006385		AT2G30330	TCONS_00028560		AT2G29420	TCONS_00028442		AT2G29420	TCONS_00028442		AT3G17365	TCONS_00041125		AT3G47370	TCONS_00043539		AT2G35658	TCONS_00029372		AT2G35658	TCONS_00029372
AT1G55160	TCONS_00006410		AT2G30395	TCONS_00028572		AT2G29490	TCONS_00028452		AT2G29490	TCONS_00028452		AT3G17410	TCONS_00033799		AT3G47510	TCONS_00036260		AT2G35736	TCONS_00029384		AT2G35736	TCONS_00029384
AT1G55160	TCONS_00006412		AT2G30410	TCONS_00022774		AT2G29530	TCONS_00028456		AT2G29530	TCONS_00028456		AT3G17440	TCONS_00041141		AT3G47520	TCONS_00036262		AT2G35750	TCONS_00023575		AT2G35750	TCONS_00023575
AT1G55205	TCONS_00006420		AT2G30440	TCONS_00022776		AT2G29530	TCONS_00028457		AT2G29530	TCONS_00028457		AT3G17590	TCONS_00041161		AT3G47540	TCONS_00036264		AT2G35780	TCONS_00029393		AT2G35780	TCONS_00029393
AT1G55210	TCONS_00016140		AT2G30490	TCONS_00028593		AT2G29540	TCONS_00022668		AT2G29540	TCONS_00022668		AT3G17626	TCONS_00033832		AT3G47810	TCONS_00043586		AT2G35795	TCONS_00023582		AT2G35795	TCONS_00023582
AT1G55265	TCONS_00006433		AT2G30520	TCONS_00028597		AT2G29570	TCONS_00028462		AT2G29570	TCONS_00028462		AT3G17780	TCONS_00033857		AT3G47810	TCONS_00043590		AT2G35795	TCONS_00023586		AT2G35795	TCONS_00023586
AT1G55310	TCONS_00006438		AT2G30590	TCONS_00022799		AT2G29660	TCONS_00028476		AT2G29660	TCONS_00028476		AT3G17820	TCONS_00033863		AT3G47836	TCONS_00043593		AT2G35810	TCONS_00023592		AT2G35810	TCONS_00023592
AT1G55520	TCONS_00016191		AT2G30620	TCONS_00022813		AT2G29730	TCONS_00022696		AT2G29730	TCONS_00022696		AT3G17970	TCONS_00033902		AT3G48000	TCONS_00043619		AT2G35860	TCONS_00023606		AT2G35860	TCONS_00023606
AT1G55535	TCONS_00016196		AT2G30700	TCONS_00028630		AT2G29960	TCONS_00028507		AT2G29960	TCONS_00028507		AT3G18000	TCONS_00033906		AT3G48030	TCONS_00043621		AT2G35880	TCONS_00029402		AT2G35880	TCONS_00029402
AT1G55730	TCONS_00016230		AT2G30710	TCONS_00028636		AT2G29980	TCONS_00028513		AT2G29980	TCONS_00028513		AT3G18130	TCONS_00041218		AT3G48140	TCONS_00036349		AT2G35900	TCONS_00029405		AT2G35900	TCONS_00029405
AT1G55805	TCONS_00016241		AT2G30860	TCONS_00022846		AT2G29995	TCONS_00028515		AT2G29995	TCONS_00028515		AT3G18140	TCONS_00041216		AT3G48170	TCONS_00043644		AT2G36060	TCONS_00029420		AT2G36060	TCONS_00029420
AT1G55840	TCONS_00006525		AT2G30930	TCONS_00022862		AT2G30000	TCONS_00028517		AT2G30000	TCONS_00028517		AT3G18190	TCONS_00033944		AT3G48180	TCONS_00043645		AT2G36060	TCONS_00029421		AT2G36060	TCONS_00029421
AT1G55880	TCONS_00016253		AT2G30942	TCONS_00022868		AT2G30050	TCONS_00022728		AT2G30050	TCONS_00022728		AT3G18215	TCONS_00033948		AT3G48185	TCONS_00043646		AT2G36070	TCONS_00029425		AT2G36070	TCONS_00029425
AT1G55900	TCONS_00006538		AT2G30970	TCONS_00022874		AT2G30060	TCONS_00022730		AT2G30060	TCONS_00022730		AT3G18280	TCONS_00033958		AT3G48490	TCONS_00036405		AT2G36100	TCONS_00029430		AT2G36100	TCONS_00029430
AT1G55920	TCONS_00006543		AT2G30980	TCONS_00028669		AT2G30105	TCONS_00022737		AT2G30105	TCONS_00022737		AT3G18410	TCONS_00033975		AT3G48570	TCONS_00043697		AT2G36120	TCONS_00023642		AT2G36120	TCONS_00023642
AT1G55990	TCONS_00006549		AT2G30980	TCONS_00028670		AT2G30200	TCONS_00028545		AT2G30200	TCONS_00028545		AT3G18410	TCONS_00033977		AT3G48680	TCONS_00036429		AT2G36120	TCONS_00023643		AT2G36120	TCONS_00023643
AT1G56070	TCONS_00016280		AT2G31060	TCONS_00028685		AT2G30270	TCONS_00028554		AT2G30270	TCONS_00028554		AT3G18430	TCONS_00033979		AT3G48750	TCONS_00036439		AT2G36130	TCONS_00023641		AT2G36130	TCONS_00023641
AT1G56080	TCONS_00016281		AT2G31085	TCONS_00022890		AT2G30280	TCONS_00028555		AT2G30280	TCONS_00028555		AT3G18430	TCONS_00033980		AT3G48890	TCONS_00036463		AT2G36130	TCONS_00023646		AT2G36130	TCONS_00023646
AT1G56110	TCONS_00016291		AT2G31140	TCONS_00022896		AT2G30330	TCONS_00028560		AT2G30330	TCONS_00028560		AT3G18580	TCONS_00041281		AT3G48930	TCONS_00043742		AT2G36160	TCONS_00023648		AT2G36160	TCONS_00023648
AT1G56110	TCONS_00016293		AT2G31200	TCONS_00022904		AT2G30395	TCONS_00028572		AT2G30395	TCONS_00028572		AT3G18760	TCONS_00041315		AT3G48970	TCONS_00043748		AT2G36160	TCONS_00023649		AT2G36160	TCONS_00023649
AT1G56190	TCONS_00006579		AT2G31305	TCONS_00022922		AT2G30410	TCONS_00022774		AT2G30410	TCONS_00022774		AT3G18780	TCONS_00034030		AT3G48990	TCONS_00043754		AT2G36170	TCONS_00023651		AT2G36170	TCONS_00023651
AT1G56200	TCONS_00006580		AT2G31350	TCONS_00022931		AT2G30440	TCONS_00022776		AT2G30440	TCONS_00022776		AT3G18820	TCONS_00034037		AT3G49010	TCONS_00043760		AT2G36290	TCONS_00029453		AT2G36290	TCONS_00029453
AT1G56220	TCONS_00006584		AT2G31360	TCONS_00028734		AT2G30440	TCONS_00028581		AT2G30440	TCONS_00028581		AT3G18940	TCONS_00041341		AT3G49100	TCONS_00036487		AT2G36300	TCONS_00029456		AT2G36300	TCONS_00029456
AT1G56220	TCONS_00006586		AT2G31390	TCONS_00028736		AT2G30490	TCONS_00022784		AT2G30490	TCONS_00022784		AT3G18990	TCONS_00041348		AT3G49680	TCONS_00036572		AT2G36305	TCONS_00023663		AT2G36305	TCONS_00023663
AT1G56280	TCONS_00016320		AT2G31390	TCONS_00028740		AT2G30490	TCONS_00028593		AT2G30490	TCONS_00028593		AT3G19030	TCONS_00041357		AT3G49720	TCONS_00043868		AT2G36310	TCONS_00029462		AT2G36310	TCONS_00029462
AT1G56320	TCONS_00016331		AT2G31410	TCONS_00028744		AT2G30520	TCONS_00028597		AT2G30520	TCONS_00028597		AT3G19200	TCONS_00041378		AT3G49750	TCONS_00043874		AT2G36320	TCONS_00023665		AT2G36320	TCONS_00023665
AT1G56340	TCONS_00016333		AT2G31440	TCONS_00028751		AT2G30590	TCONS_00022799		AT2G30590	TCONS_00022799		AT3G19260	TCONS_00041388		AT3G49780	TCONS_00036582		AT2G36320	TCONS_00029463		AT2G36320	TCONS_00029463
AT1G56450	TCONS_00006615		AT2G31490	TCONS_00022954		AT2G30620	TCONS_00022813		AT2G30620	TCONS_00022813		AT3G19450	TCONS_00034132		AT3G49845	TCONS_00036592		AT2G36330	TCONS_00023670		AT2G36330	TCONS_00023670
AT1G56580	TCONS_00006627		AT2G31570	TCONS_00028769		AT2G30700	TCONS_00028630		AT2G30700	TCONS_00028630		AT3G19460	TCONS_00034138		AT3G49870	TCONS_00043888		AT2G36410	TCONS_00023683		AT2G36410	TCONS_00023683
AT1G56580	TCONS_00016360		AT2G31570	TCONS_00028770		AT2G30860	TCONS_00022846		AT2G30860	TCONS_00022846		AT3G19520	TCONS_00034144		AT3G49910	TCONS_00036602		AT2G36410	TCONS_00023685		AT2G36410	TCONS_00023685
AT1G56590	TCONS_00016361		AT2G31610	TCONS_00022966		AT2G30930	TCONS_00022862		AT2G30930	TCONS_00022862		AT3G19710	TCONS_00041449		AT3G49940	TCONS_00036604		AT2G36485	TCONS_00029501		AT2G36485	TCONS_00029501
AT1G56680	TCONS_00016372		AT2G31710	TCONS_00028787		AT2G30970	TCONS_00022874		AT2G30970	TCONS_00022874		AT3G19760	TCONS_00034172		AT3G50070	TCONS_00043917		AT2G36530	TCONS_00029504		AT2G36530	TCONS_00029504
AT1G56700	TCONS_00006645		AT2G31810	TCONS_00022990		AT2G30980	TCONS_00028669		AT2G30980	TCONS_00028669		AT3G19790	TCONS_00041465		AT3G50500	TCONS_00043965		AT2G36580	TCONS_00023704		AT2G36580	TCONS_00023704
AT1G56700	TCONS_00006647		AT2G32060	TCONS_00028843		AT2G30980	TCONS_00028670		AT2G30980	TCONS_00028670		AT3G19820	TCONS_00041473		AT3G50520	TCONS_00036662		AT2G36620	TCONS_00029512		AT2G36620	TCONS_00029512
AT1G57540	TCONS_00016383		AT2G32060	TCONS_00028844		AT2G31085	TCONS_00022890		AT2G31085	TCONS_00022890		AT3G19980	TCONS_00034215		AT3G50550	TCONS_00036668		AT2G36680	TCONS_00029522		AT2G36680	TCONS_00029522
AT1G57610	TCONS_00016391		AT2G32060	TCONS_00028845		AT2G31140	TCONS_00022896		AT2G31140	TCONS_00022896		AT3G20000	TCONS_00034221		AT3G50640	TCONS_00043988		AT2G36830	TCONS_00023726		AT2G36830	TCONS_00023726
AT1G57620	TCONS_00006661		AT2G32080	TCONS_00028849		AT2G31200	TCONS_00022904		AT2G31200	TCONS_00022904		AT3G20050	TCONS_00041505		AT3G50830	TCONS_00044019		AT2G36835	TCONS_00029547		AT2G36835	TCONS_00029547
AT1G57660	TCONS_00006665		AT2G32090	TCONS_00023045		AT2G31305	TCONS_00022922		AT2G31305	TCONS_00022922		AT3G20060	TCONS_00041507		AT3G50880	TCONS_00036700		AT2G36870	TCONS_00029553		AT2G36870	TCONS_00029553
AT1G57680	TCONS_00016397		AT2G32170	TCONS_00023055		AT2G31350	TCONS_00022931		AT2G31350	TCONS_00022931		AT3G20370	TCONS_00034273		AT3G50920	TCONS_00044029		AT2G36880	TCONS_00029557		AT2G36880	TCONS_00029557
AT1G57720	TCONS_00006671		AT2G32210	TCONS_00023068		AT2G31360	TCONS_00028734		AT2G31360	TCONS_00028734		AT3G20390	TCONS_00041544		AT3G51010	TCONS_00044040		AT2G36885	TCONS_00029560		AT2G36885	TCONS_00029560
AT1G57720	TCONS_00006673		AT2G32240	TCONS_00028866		AT2G31390	TCONS_00028736		AT2G31390	TCONS_00028736		AT3G20800	TCONS_00041611		AT3G51040	TCONS_00044046		AT2G36890	TCONS_00023739		AT2G36890	TCONS_00023739
AT1G57765	TCONS_00006676		AT2G32260	TCONS_00023076		AT2G31390	TCONS_00028740		AT2G31390	TCONS_00028740		AT3G20970	TCONS_00034364		AT3G51100	TCONS_00044051		AT2G36900	TCONS_00029569		AT2G36900	TCONS_00029569
AT1G58080	TCONS_00016445		AT2G32270	TCONS_00023080		AT2G31410	TCONS_00028744		AT2G31410	TCONS_00028744		AT3G21190	TCONS_00041669		AT3G51240	TCONS_00036745		AT2G36930	TCONS_00029572		AT2G36930	TCONS_00029572
AT1G58100	TCONS_00016450		AT2G32520	TCONS_00028906		AT2G31440	TCONS_00028751		AT2G31440	TCONS_00028751		AT3G21215	TCONS_00041674		AT3G51260	TCONS_00036749		AT2G36950	TCONS_00023748		AT2G36950	TCONS_00023748
AT1G58110	TCONS_00016453		AT2G32560	TCONS_00023126		AT2G31490	TCONS_00022954		AT2G31490	TCONS_00022954		AT3G21220	TCONS_00034394		AT3G51370	TCONS_00036779		AT2G37020	TCONS_00023763		AT2G37020	TCONS_00023763
AT1G58170	TCONS_00006710		AT2G32580	TCONS_00023128		AT2G31570	TCONS_00028770		AT2G31570	TCONS_00028770		AT3G21350	TCONS_00034413		AT3G51610	TCONS_00044111		AT2G37040	TCONS_00029590		AT2G37040	TCONS_00029590
AT1G58235	TCONS_00006721		AT2G32600	TCONS_00028911		AT2G31610	TCONS_00022966		AT2G31610	TCONS_00022966		AT3G21510	TCONS_00041714		AT3G51644	TCONS_00036824		AT2G37060	TCONS_00023776		AT2G37060	TCONS_00023776
AT1G58270	TCONS_00016482		AT2G32650	TCONS_00023135		AT2G31710	TCONS_00028787		AT2G31710	TCONS_00028787		AT3G21610	TCONS_00041733		AT3G51730	TCONS_00036837		AT2G37080	TCONS_00029595		AT2G37080	TCONS_00029595
AT1G58380	TCONS_00006741		AT2G32700	TCONS_00023145		AT2G31750	TCONS_00022979		AT2G31750	TCONS_00022979		AT3G21710	TCONS_00034459		AT3G51800	TCONS_00044143		AT2G37110	TCONS_00023782		AT2G37110	TCONS_00023782
AT1G58440	TCONS_00016515		AT2G32720	TCONS_00028925		AT2G31810	TCONS_00022990		AT2G31810	TCONS_00022990		AT3G21865	TCONS_00041771		AT3G51840	TCONS_00044149		AT2G37130	TCONS_00029601		AT2G37130	TCONS_00029601
AT1G59580	TCONS_00006787		AT2G32730	TCONS_00023154		AT2G32060	TCONS_00028843		AT2G32060	TCONS_00028843		AT3G22200	TCONS_00034515		AT3G51920	TCONS_00044165		AT2G37170	TCONS_00029607		AT2G37170	TCONS_00029607
AT1G59600	TCONS_00016542		AT2G32920	TCONS_00028951		AT2G32060	TCONS_00028844		AT2G32060	TCONS_00028844		AT3G22230	TCONS_00034517		AT3G52060	TCONS_00044180		AT2G37190	TCONS_00029609		AT2G37190	TCONS_00029609
AT1G59830	TCONS_00016569		AT2G32960	TCONS_00023196		AT2G32060	TCONS_00028845		AT2G32060	TCONS_00028845		AT3G22230	TCONS_00041798		AT3G52090	TCONS_00044183		AT2G37220	TCONS_00029617		AT2G37220	TCONS_00029617
AT1G59900	TCONS_00006854		AT2G32980	TCONS_00028966		AT2G32080	TCONS_00028849		AT2G32080	TCONS_00028849		AT3G22240	TCONS_00041803		AT3G52220	TCONS_00044213		AT2G37250	TCONS_00023809		AT2G37250	TCONS_00023809
AT1G59960	TCONS_00016586		AT2G32990	TCONS_00023203		AT2G32090	TCONS_00023045		AT2G32090	TCONS_00023045		AT3G22320	TCONS_00041809		AT3G52300	TCONS_00036935		AT2G37270	TCONS_00029623		AT2G37270	TCONS_00029623
AT1G60070	TCONS_00016603		AT2G33040	TCONS_00028971		AT2G32170	TCONS_00023055		AT2G32170	TCONS_00023055		AT3G22370	TCONS_00034543		AT3G52360	TCONS_00036944		AT2G37270	TCONS_00029624		AT2G37270	TCONS_00029624
AT1G60080	TCONS_00016604		AT2G33120	TCONS_00028990		AT2G32190	TCONS_00023063		AT2G32190	TCONS_00023063		AT3G22415	TCONS_00034549		AT3G52420	TCONS_00036950		AT2G37410	TCONS_00029647		AT2G37410	TCONS_00029647
AT1G60170	TCONS_00006883		AT2G33150	TCONS_00028992		AT2G32260	TCONS_00023076		AT2G32260	TCONS_00023076		AT3G22480	TCONS_00034562		AT3G52420	TCONS_00044243		AT2G37410	TCONS_00029649		AT2G37410	TCONS_00029649
AT1G60640	TCONS_00016658		AT2G33150	TCONS_00028994		AT2G32270	TCONS_00023080		AT2G32270	TCONS_00023080		AT3G22540	TCONS_00041828		AT3G52470	TCONS_00036956		AT2G37460	TCONS_00029657		AT2G37460	TCONS_00029657
AT1G60650	TCONS_00006924		AT2G33180	TCONS_00023217		AT2G32520	TCONS_00028906		AT2G32520	TCONS_00028906		AT3G22570	TCONS_00041833		AT3G52500	TCONS_00044253		AT2G37550	TCONS_00029669		AT2G37550	TCONS_00029669
AT1G60660	TCONS_00016677		AT2G33210	TCONS_00029007		AT2G32560	TCONS_00023126		AT2G32560	TCONS_00023126		AT3G22600	TCONS_00041838		AT3G52560	TCONS_00044262		AT2G37600	TCONS_00029678		AT2G37600	TCONS_00029678
AT1G60710	TCONS_00016692		AT2G33210	TCONS_00029010		AT2G32580	TCONS_00023128		AT2G32580	TCONS_00023128		AT3G22630	TCONS_00041840		AT3G52560	TCONS_00044263		AT2G37678	TCONS_00029692		AT2G37678	TCONS_00029692
AT1G60710	TCONS_00016694		AT2G33220	TCONS_00023220		AT2G32600	TCONS_00028911		AT2G32600	TCONS_00028911		AT3G22680	TCONS_00034579		AT3G52580	TCONS_00036977		AT2G37680	TCONS_00029693		AT2G37680	TCONS_00029693
AT1G60780	TCONS_00016703		AT2G33220	TCONS_00029012		AT2G32650	TCONS_00023135		AT2G32650	TCONS_00023135		AT3G22850	TCONS_00034598		AT3G52590	TCONS_00036980		AT2G37750	TCONS_00023880		AT2G37750	TCONS_00023880
AT1G60810	TCONS_00016710		AT2G33255	TCONS_00023224		AT2G32700	TCONS_00023145		AT2G32700	TCONS_00023145		AT3G22890	TCONS_00034604		AT3G52630	TCONS_00036984		AT2G37790	TCONS_00023892		AT2G37790	TCONS_00023892
AT1G60810	TCONS_00016711		AT2G33310	TCONS_00029024		AT2G32720	TCONS_00028925		AT2G32720	TCONS_00028925		AT3G22930	TCONS_00041873		AT3G52730	TCONS_00044288		AT2G37860	TCONS_00023906		AT2G37860	TCONS_00023906
AT1G60850	TCONS_00016715		AT2G33340	TCONS_00029032		AT2G32920	TCONS_00028951		AT2G32920	TCONS_00028951		AT3G23000	TCONS_00034624		AT3G52740	TCONS_00044289		AT2G37970	TCONS_00023921		AT2G37970	TCONS_00023921
AT1G60950	TCONS_00006963		AT2G33370	TCONS_00029035		AT2G32960	TCONS_00023196		AT2G32960	TCONS_00023196		AT3G23030	TCONS_00041888		AT3G52750	TCONS_00037008		AT2G37975	TCONS_00029726		AT2G37975	TCONS_00029726
AT1G60989	TCONS_00006970		AT2G33430	TCONS_00023244		AT2G32980	TCONS_00028966		AT2G32980	TCONS_00028966		AT3G23050	TCONS_00034632		AT3G52760	TCONS_00044294		AT2G37990	TCONS_00023926		AT2G37990	TCONS_00023926
AT1G61150	TCONS_00006986		AT2G33430	TCONS_00023249		AT2G32990	TCONS_00023203		AT2G32990	TCONS_00023203		AT3G23175	TCONS_00041910		AT3G52790	TCONS_00044299		AT2G38120	TCONS_00023953		AT2G38120	TCONS_00023953
AT1G61250	TCONS_00007019		AT2G33470	TCONS_00029049		AT2G33040	TCONS_00028971		AT2G33040	TCONS_00028971		AT3G23190	TCONS_00034651		AT3G52800	TCONS_00037014		AT2G38130	TCONS_00029751		AT2G38130	TCONS_00029751
AT1G61520	TCONS_00007051		AT2G33470	TCONS_00029050		AT2G33120	TCONS_00028990		AT2G33120	TCONS_00028990		AT3G23390	TCONS_00034689		AT3G52880	TCONS_00044307		AT2G38130	TCONS_00029752		AT2G38130	TCONS_00029752
AT1G61570	TCONS_00016822		AT2G33510	TCONS_00023264		AT2G33150	TCONS_00028992		AT2G33150	TCONS_00028992		AT3G23430	TCONS_00041948		AT3G52930	TCONS_00044316		AT2G38310	TCONS_00023978		AT2G38310	TCONS_00023978
AT1G61580	TCONS_00016825		AT2G33585	TCONS_00029073		AT2G33150	TCONS_00028994		AT2G33150	TCONS_00028994		AT3G23490	TCONS_00041957		AT3G52940	TCONS_00044318		AT2G38360	TCONS_00029801		AT2G38360	TCONS_00029801
AT1G61620	TCONS_00007065		AT2G33590	TCONS_00023275		AT2G33180	TCONS_00023217		AT2G33180	TCONS_00023217		AT3G23570	TCONS_00041970		AT3G52960	TCONS_00037037		AT2G38380	TCONS_00023992		AT2G38380	TCONS_00023992
AT1G61667	TCONS_00007070		AT2G33630	TCONS_00029077		AT2G33220	TCONS_00023220		AT2G33220	TCONS_00023220		AT3G23600	TCONS_00034721		AT3G52990	TCONS_00037041		AT2G38390	TCONS_00023993		AT2G38390	TCONS_00023993
AT1G61740	TCONS_00016852		AT2G33740	TCONS_00023309		AT2G33220	TCONS_00029012		AT2G33220	TCONS_00029012		AT3G23620	TCONS_00034729		AT3G53020	TCONS_00044329		AT2G38450	TCONS_00024000		AT2G38450	TCONS_00024000
AT1G61770	TCONS_00007079		AT2G33790	TCONS_00029101		AT2G33255	TCONS_00023224		AT2G33255	TCONS_00023224		AT3G23640	TCONS_00041983		AT3G53340	TCONS_00044364		AT2G38465	TCONS_00029815		AT2G38465	TCONS_00029815
AT1G61780	TCONS_00016857		AT2G33800	TCONS_00029105		AT2G33310	TCONS_00029024		AT2G33310	TCONS_00029024		AT3G23805	TCONS_00034757		AT3G53420	TCONS_00044380		AT2G38530	TCONS_00024012		AT2G38530	TCONS_00024012
AT1G61790	TCONS_00007082		AT2G33830	TCONS_00029110		AT2G33340	TCONS_00023232		AT2G33340	TCONS_00023232		AT3G23820	TCONS_00034759		AT3G53420	TCONS_00044381		AT2G38540	TCONS_00024013		AT2G38540	TCONS_00024013
AT1G61790	TCONS_00007084		AT2G33840	TCONS_00023324		AT2G33340	TCONS_00029032		AT2G33340	TCONS_00029032		AT3G23830	TCONS_00042012		AT3G53430	TCONS_00044383		AT2G38550	TCONS_00029825		AT2G38550	TCONS_00029825
AT1G61795	TCONS_00007086		AT2G33990	TCONS_00029127		AT2G33370	TCONS_00029035		AT2G33370	TCONS_00029035		AT3G23830	TCONS_00042013		AT3G53460	TCONS_00044387		AT2G38610	TCONS_00029831		AT2G38610	TCONS_00029831
AT1G61870	TCONS_00016869		AT2G34020	TCONS_00029131		AT2G33430	TCONS_00023244		AT2G33430	TCONS_00023244		AT3G23990	TCONS_00034785		AT3G53580	TCONS_00037131		AT2G38640	TCONS_00029835		AT2G38640	TCONS_00029835
AT1G61890	TCONS_00016871		AT2G34040	TCONS_00029136		AT2G33430	TCONS_00023249		AT2G33430	TCONS_00023249		AT3G24050	TCONS_00034791		AT3G53610	TCONS_00044417		AT2G38670	TCONS_00024046		AT2G38670	TCONS_00024046
AT1G62040	TCONS_00007126		AT2G34050	TCONS_00029139		AT2G33470	TCONS_00029049		AT2G33470	TCONS_00029049		AT3G24100	TCONS_00034799		AT3G53620	TCONS_00037136		AT2G38710	TCONS_00029851		AT2G38710	TCONS_00029851
AT1G62180	TCONS_00016901		AT2G34250	TCONS_00023365		AT2G33470	TCONS_00029050		AT2G33470	TCONS_00029050		AT3G24160	TCONS_00034803		AT3G53630	TCONS_00037138		AT2G38750	TCONS_00029857		AT2G38750	TCONS_00029857
AT1G62480	TCONS_00007174		AT2G34260	TCONS_00023367		AT2G33510	TCONS_00023264		AT2G33510	TCONS_00023264		AT3G24506	TCONS_00042124		AT3G53740	TCONS_00044438		AT2G38760	TCONS_00024056		AT2G38760	TCONS_00024056
[truncated: 4,687 more rows]
