# Supplementary material for: Spaceflight-induced alternative splicing during seedling development in Arabidopsis thaliana
Source: NPJ Microgravity. 2019 Apr 3;5:9. doi: 10.1038/s41526-019-0070-7 (PMC6447593; doi:10.1038/s41526-019-0070-7)
Supplement: Supplementary file 3 — Supplemental Data File 2 [file 41526_2019_70_MOESM3_ESM.xlsx]

## Sheet: Sheet1
Gene ID	Transcript Isoform ID	Columbia-0 4 day Condition	Isoform Ratio		Gene ID	Transcript Isoform ID	Columbia-0 8 day Condition	Isoform Ratio		Gene ID	Transcript Isoform ID	Wassilewskija 4 day Condition	Isoform Ratio		Gene ID	Transcript Isoform ID	Wassilewskija 8 day Condition	Isoform Ratio
AT1G04200	TCONS_00000498	Spaceflight	0.375926		AT1G15420	TCONS_00011995	Spaceflight	0.631083		AT1G53310	TCONS_00015846	Spaceflight	0.696374		AT1G12000	TCONS_00011502	Spaceflight	0.354543
AT1G04200	TCONS_00000498	Ground Control	6.54e-05		AT1G15420	TCONS_00011995	Ground Control	0.979117		AT1G53310	TCONS_00015846	Ground Control	0.674792		AT1G12000	TCONS_00011502	Ground Control	8.11029e-06
AT1G04200	TCONS_00000499	Spaceflight	0.0286357		AT1G15420	TCONS_00011999	Spaceflight	0.368917		AT1G53310	TCONS_00015847	Spaceflight	0.000113215		AT1G12000	TCONS_00011503	Spaceflight	0.645457
AT1G04200	TCONS_00000499	Ground Control	0.00870029		AT1G15420	TCONS_00011999	Ground Control	0.0208834		AT1G53310	TCONS_00015847	Ground Control	0.29965		AT1G12000	TCONS_00011503	Ground Control	0.999992
AT1G04200	TCONS_00000500	Spaceflight	0.595438		AT1G16340	TCONS_00012111	Spaceflight	0.504224		AT1G53310	TCONS_00015848	Spaceflight	0.0106207		AT1G15420	TCONS_00011995	Spaceflight	0.667464
AT1G04200	TCONS_00000500	Ground Control	0.991234		AT1G16340	TCONS_00012111	Ground Control	0.0147746		AT1G53310	TCONS_00015848	Ground Control	0.0247678		AT1G15420	TCONS_00011995	Ground Control	0.268389
AT1G15040	TCONS_00011929	Spaceflight	0.367764		AT1G16340	TCONS_00012112	Spaceflight	0.495776		AT1G53310	TCONS_00015849	Spaceflight	0.292892		AT1G15420	TCONS_00011999	Spaceflight	0.332536
AT1G15040	TCONS_00011929	Ground Control	0.980252		AT1G16340	TCONS_00012112	Ground Control	0.985225		AT1G53310	TCONS_00015849	Ground Control	0.000789922		AT1G15420	TCONS_00011999	Ground Control	0.731611
AT1G15040	TCONS_00011931	Spaceflight	0.632236		AT1G80260	TCONS_00009662	Spaceflight	0.889538		AT2G31190	TCONS_00028708	Spaceflight	0.00837806		AT1G33170	TCONS_00004687	Spaceflight	0.651075
AT1G15040	TCONS_00011931	Ground Control	0.0197481		AT1G80260	TCONS_00009662	Ground Control	0.141607		AT2G31190	TCONS_00028708	Ground Control	0.143686		AT1G33170	TCONS_00004687	Ground Control	0.876913
AT1G72990	TCONS_00018378	Spaceflight	0.198067		AT1G80260	TCONS_00009664	Spaceflight	0.110462		AT2G31190	TCONS_00028709	Spaceflight	0.252789		AT1G33170	TCONS_00004688	Spaceflight	0.348925
AT1G72990	TCONS_00018378	Ground Control	0.951413		AT1G80260	TCONS_00009664	Ground Control	0.858393		AT2G31190	TCONS_00028709	Ground Control	0.855343		AT1G33170	TCONS_00004688	Ground Control	0.123087
AT1G72990	TCONS_00018379	Spaceflight	0.801933		AT2G01710	TCONS_00019765	Spaceflight	0.960603		AT2G31190	TCONS_00028710	Spaceflight	0.738833		AT1G43710	TCONS_00014817	Spaceflight	0
AT1G72990	TCONS_00018379	Ground Control	0.0485874		AT2G01710	TCONS_00019765	Ground Control	0.690077		AT2G31190	TCONS_00028710	Ground Control	0.000971584		AT1G43710	TCONS_00014817	Ground Control	0.129841
AT2G33770	TCONS_00029094	Spaceflight	0.0401746		AT2G01710	TCONS_00019766	Spaceflight	0.0393966		AT5G18610	TCONS_00059776	Spaceflight	0.309461		AT1G43710	TCONS_00014818	Spaceflight	1
AT2G33770	TCONS_00029094	Ground Control	0.0467639		AT2G01710	TCONS_00019766	Ground Control	0.309923		AT5G18610	TCONS_00059776	Ground Control	0.999917		AT1G43710	TCONS_00014818	Ground Control	0.870159
AT2G33770	TCONS_00029095	Spaceflight	0.695537		AT2G29190	TCONS_00028413	Spaceflight	0.292117		AT5G18610	TCONS_00059777	Spaceflight	0.690539		AT1G63980	TCONS_00007391	Spaceflight	0.615087
AT2G33770	TCONS_00029095	Ground Control	0.209628		AT2G29190	TCONS_00028413	Ground Control	0.998249		AT5G18610	TCONS_00059777	Ground Control	8.32469e-05		AT1G63980	TCONS_00007391	Ground Control	0.916238
AT2G33770	TCONS_00029096	Spaceflight	0.264288		AT2G29190	TCONS_00028414	Spaceflight	0.707883		AT5G61900	TCONS_00073713	Spaceflight	0.000354192		AT1G63980	TCONS_00007393	Spaceflight	0.32652
AT2G33770	TCONS_00029096	Ground Control	0.743608		AT2G29190	TCONS_00028414	Ground Control	0.0017508		AT5G61900	TCONS_00073713	Ground Control	0.995735		AT1G63980	TCONS_00007393	Ground Control	0.0265226
AT2G36910	TCONS_00023742	Spaceflight	0.59566		AT2G41310	TCONS_00024511	Spaceflight	0.6927		AT5G61900	TCONS_00073714	Spaceflight	0.999646		AT1G63980	TCONS_00007395	Spaceflight	0.0574317
AT2G36910	TCONS_00023742	Ground Control	0.931717		AT2G41310	TCONS_00024511	Ground Control	0.440322		AT5G61900	TCONS_00073714	Ground Control	0.00426479		AT1G63980	TCONS_00007395	Ground Control	0.0532877
AT2G36910	TCONS_00023743	Spaceflight	0.40434		AT2G41310	TCONS_00024512	Spaceflight	0.3073							AT1G65930	TCONS_00007681	Spaceflight	0
AT2G36910	TCONS_00023743	Ground Control	0.068283		AT2G41310	TCONS_00024512	Ground Control	0.559678							AT1G65930	TCONS_00007681	Ground Control	0.118086
AT3G17205	TCONS_00033772	Spaceflight	0.107755		AT3G15460	TCONS_00040841	Spaceflight	0.319204							AT1G65930	TCONS_00007682	Spaceflight	0.993295
AT3G17205	TCONS_00033772	Ground Control	0.0991038		AT3G15460	TCONS_00040841	Ground Control	0.00385083							AT1G65930	TCONS_00007682	Ground Control	0.874675
AT3G17205	TCONS_00033773	Spaceflight	0.164695		AT3G15460	TCONS_00040842	Spaceflight	0.680796							AT1G66530	TCONS_00017518	Spaceflight	0.256887
AT3G17205	TCONS_00033773	Ground Control	0.828612		AT3G15460	TCONS_00040842	Ground Control	0.996149							AT1G66530	TCONS_00017518	Ground Control	0.000182404
AT3G17205	TCONS_00033774	Spaceflight	0.72755		AT4G11260	TCONS_00052828	Spaceflight	0.0116492							AT1G66530	TCONS_00017520	Spaceflight	0.743113
AT3G17205	TCONS_00033774	Ground Control	0.0722846		AT4G11260	TCONS_00052828	Ground Control	0.00434186							AT1G66530	TCONS_00017520	Ground Control	0.999818
AT3G24040	TCONS_00042044	Spaceflight	0.64518		AT4G11260	TCONS_00052829	Spaceflight	0.0116116							AT1G75670	TCONS_00018776	Spaceflight	0.0228952
AT3G24040	TCONS_00042044	Ground Control	0.990221		AT4G11260	TCONS_00052829	Ground Control	0.0132827							AT1G75670	TCONS_00018776	Ground Control	0
AT3G24040	TCONS_00042046	Spaceflight	0.348647		AT4G11260	TCONS_00052830	Spaceflight	4.2294e-05							AT1G75670	TCONS_00018777	Spaceflight	0.977105
AT3G24040	TCONS_00042046	Ground Control	0		AT4G11260	TCONS_00052830	Ground Control	0.096517							AT1G75670	TCONS_00018777	Ground Control	1
AT3G48870	TCONS_00043734	Spaceflight	0.0388687		AT4G11260	TCONS_00052831	Spaceflight	0.976697							AT1G78040	TCONS_00009313	Spaceflight	0.473042
AT3G48870	TCONS_00043734	Ground Control	0.017231		AT4G11260	TCONS_00052831	Ground Control	0.885858							AT1G78040	TCONS_00009313	Ground Control	0.621563
AT3G48870	TCONS_00043735	Spaceflight	0.1725		AT4G25070	TCONS_00049328	Spaceflight	0.211606							AT1G78040	TCONS_00009314	Spaceflight	0.526958
AT3G48870	TCONS_00043735	Ground Control	0.000128856		AT4G25070	TCONS_00049328	Ground Control	0.101965							AT1G78040	TCONS_00009314	Ground Control	0.378437
AT3G48870	TCONS_00043736	Spaceflight	0.788631		AT4G25070	TCONS_00049329	Spaceflight	0.48758							AT1G78730	TCONS_00019228	Spaceflight	0.0649863
AT3G48870	TCONS_00043736	Ground Control	0.98264		AT4G25070	TCONS_00049329	Ground Control	0.0511106							AT1G78730	TCONS_00019228	Ground Control	0.818447
AT3G56120	TCONS_00037526	Spaceflight	0.340973		AT4G25070	TCONS_00049330	Spaceflight	0.209474							AT1G78730	TCONS_00019229	Spaceflight	0.935014
AT3G56120	TCONS_00037526	Ground Control	0.745531		AT4G25070	TCONS_00049330	Ground Control	0.413392							AT1G78730	TCONS_00019229	Ground Control	0.181553
AT3G56120	TCONS_00037527	Spaceflight	0.490553		AT4G25070	TCONS_00049332	Spaceflight	0.0041165							AT2G05830	TCONS_00020291	Spaceflight	0.0338592
AT3G56120	TCONS_00037527	Ground Control	0.0133184		AT4G25070	TCONS_00049332	Ground Control	0.415913							AT2G05830	TCONS_00020291	Ground Control	0.013401
AT3G56120	TCONS_00037528	Spaceflight	0.0683961		AT4G25070	TCONS_00049333	Spaceflight	0.0871829							AT2G05830	TCONS_00020292	Spaceflight	0.941709
AT3G56120	TCONS_00037528	Ground Control	0.0663179		AT4G25070	TCONS_00049333	Ground Control	0.0176189							AT2G05830	TCONS_00020292	Ground Control	0.706298
AT3G56120	TCONS_00037529	Spaceflight	0.0658661		AT5G06750	TCONS_00066881	Spaceflight	0.017871							AT2G05830	TCONS_00020293	Spaceflight	0.0244314
AT3G56120	TCONS_00037529	Ground Control	0.0902519		AT5G06750	TCONS_00066881	Ground Control	0.0133747							AT2G05830	TCONS_00020293	Ground Control	0.280301
AT3G56120	TCONS_00037530	Spaceflight	0.0335306		AT5G06750	TCONS_00066886	Spaceflight	3.44807e-05							AT2G13290	TCONS_00020543	Spaceflight	0.980721
AT3G56120	TCONS_00037530	Ground Control	0.0841785		AT5G06750	TCONS_00066886	Ground Control	0.123644							AT2G13290	TCONS_00020543	Ground Control	0.388116
AT3G63400	TCONS_00038561	Spaceflight	0.0155777		AT5G06750	TCONS_00066887	Spaceflight	0.982095							AT2G13290	TCONS_00020544	Spaceflight	0.0192792
AT3G63400	TCONS_00038561	Ground Control	0.0210087		AT5G06750	TCONS_00066887	Ground Control	0.862981							AT2G13290	TCONS_00020544	Ground Control	0.611884
AT3G63400	TCONS_00038562	Spaceflight	0.0107077		AT5G11750	TCONS_00058830	Spaceflight	0.807077							AT2G17190	TCONS_00026734	Spaceflight	0.000203824
AT3G63400	TCONS_00038562	Ground Control	0.04435		AT5G11750	TCONS_00058830	Ground Control	0.994433							AT2G17190	TCONS_00026734	Ground Control	0.391381
AT3G63400	TCONS_00038563	Spaceflight	0.0179728		AT5G11750	TCONS_00058831	Spaceflight	0.192923							AT2G17190	TCONS_00026743	Spaceflight	0.999796
AT3G63400	TCONS_00038563	Ground Control	0.00642075		AT5G11750	TCONS_00058831	Ground Control	0.00556681							AT2G17190	TCONS_00026743	Ground Control	0.608619
AT3G63400	TCONS_00038564	Spaceflight	0.0109255												AT2G28240	TCONS_00022495	Spaceflight	0.0447804
AT3G63400	TCONS_00038564	Ground Control	0												AT2G28240	TCONS_00022495	Ground Control	0.0156544
AT3G63400	TCONS_00038565	Spaceflight	0.0377896												AT2G28240	TCONS_00022496	Spaceflight	0
AT3G63400	TCONS_00038565	Ground Control	3.02e-05												AT2G28240	TCONS_00022496	Ground Control	0.899014
AT3G63400	TCONS_00038566	Spaceflight	0.375957												AT2G28240	TCONS_00022497	Spaceflight	0.95522
AT3G63400	TCONS_00038566	Ground Control	0.0685855												AT2G28240	TCONS_00022497	Ground Control	0.0853311
AT3G63400	TCONS_00038567	Spaceflight	0.151341												AT2G31350	TCONS_00022931	Spaceflight	0.999176
AT3G63400	TCONS_00038567	Ground Control	0.533042												AT2G31350	TCONS_00022931	Ground Control	0.843189
AT3G63400	TCONS_00038571	Spaceflight	0.354818												AT2G31350	TCONS_00022932	Spaceflight	0.000823573
AT3G63400	TCONS_00038571	Ground Control	0.0279112												AT2G31350	TCONS_00022932	Ground Control	0.156811
AT3G63400	TCONS_00038574	Spaceflight	0.0249108												AT2G33770	TCONS_00029094	Spaceflight	0.0211937
AT3G63400	TCONS_00038574	Ground Control	0.298635												AT2G33770	TCONS_00029094	Ground Control	0.0359705
AT4G32460	TCONS_00056003	Spaceflight	0.982418												AT2G33770	TCONS_00029095	Spaceflight	0.675732
AT4G32460	TCONS_00056003	Ground Control	0.807091												AT2G33770	TCONS_00029095	Ground Control	0.233954
AT4G32460	TCONS_00056004	Spaceflight	0.0175816												AT2G33770	TCONS_00029096	Spaceflight	0.303074
AT4G32460	TCONS_00056004	Ground Control	0.192909												AT2G33770	TCONS_00029096	Ground Control	0.730076
AT5G01960	TCONS_00057360	Spaceflight	0.000274873												AT2G36910	TCONS_00023742	Spaceflight	0.387285
AT5G01960	TCONS_00057360	Ground Control	0.14157												AT2G36910	TCONS_00023742	Ground Control	0.696483
AT5G01960	TCONS_00057362	Spaceflight	0.999725												AT2G36910	TCONS_00023743	Spaceflight	0.612715
AT5G01960	TCONS_00057362	Ground Control	0.85843												AT2G36910	TCONS_00023743	Ground Control	0.303517
AT5G13580	TCONS_00059044	Spaceflight	0.0243628												AT2G41310	TCONS_00024511	Spaceflight	0.409956
AT5G13580	TCONS_00059044	Ground Control	0.612607												AT2G41310	TCONS_00024511	Ground Control	0.741876
AT5G13580	TCONS_00059045	Spaceflight	0.975637												AT2G41310	TCONS_00024512	Spaceflight	0.590044
AT5G13580	TCONS_00059045	Ground Control	0.387393												AT2G41310	TCONS_00024512	Ground Control	0.258124
AT5G23400	TCONS_00060434	Spaceflight	0.889793												AT3G13920	TCONS_00040619	Spaceflight	0.777122
AT5G23400	TCONS_00060434	Ground Control	0.311407												AT3G13920	TCONS_00040619	Ground Control	0.976689
AT5G23400	TCONS_00060435	Spaceflight	0.110207												AT3G13920	TCONS_00040621	Spaceflight	0.221518
AT5G23400	TCONS_00060435	Ground Control	0.688593												AT3G13920	TCONS_00040621	Ground Control	0.0233111
AT5G46290	TCONS_00071591	Spaceflight	0.154189												AT3G19740	TCONS_00041451	Spaceflight	0.142488
AT5G46290	TCONS_00071591	Ground Control	0.00701586												AT3G19740	TCONS_00041451	Ground Control	0.251491
AT5G46290	TCONS_00071592	Spaceflight	0.796072												AT3G19740	TCONS_00041452	Spaceflight	0.0122612
AT5G46290	TCONS_00071592	Ground Control	0.966102												AT3G19740	TCONS_00041452	Ground Control	0.0531835
AT5G46290	TCONS_00071593	Spaceflight	0.0352119												AT3G19740	TCONS_00041457	Spaceflight	0.0466596
AT5G46290	TCONS_00071593	Ground Control	0.0037413												AT3G19740	TCONS_00041457	Ground Control	0.021095
AT5G46290	TCONS_00071594	Spaceflight	0.00832134												AT3G19740	TCONS_00041458	Spaceflight	0.527781
AT5G46290	TCONS_00071594	Ground Control	0.0149998												AT3G19740	TCONS_00041458	Ground Control	0.0596123
AT5G52660	TCONS_00072482	Spaceflight	0.0708424												AT3G19740	TCONS_00041460	Spaceflight	0.2708
AT5G52660	TCONS_00072482	Ground Control	0.0357085												AT3G19740	TCONS_00041460	Ground Control	0.614611
AT5G52660	TCONS_00072483	Spaceflight	0.191772												AT3G23300	TCONS_00034673	Spaceflight	0.438584
AT5G52660	TCONS_00072483	Ground Control	0.86823												AT3G23300	TCONS_00034673	Ground Control	0.210453
AT5G52660	TCONS_00072484	Spaceflight	0.737386												AT3G23300	TCONS_00034674	Spaceflight	0.561416
AT5G52660	TCONS_00072484	Ground Control	0.0960615												AT3G23300	TCONS_00034674	Ground Control	0.789547
															AT3G24495	TCONS_00042116	Spaceflight	0.944565
															AT3G24495	TCONS_00042116	Ground Control	0.943312
															AT3G24495	TCONS_00042117	Spaceflight	0.0554348
															AT3G24495	TCONS_00042117	Ground Control	0.0566883
															AT3G24503	TCONS_00042120	Spaceflight	0.493692
															AT3G24503	TCONS_00042120	Ground Control	0.290035
															AT3G24503	TCONS_00042121	Spaceflight	0.503946
															AT3G24503	TCONS_00042121	Ground Control	0.702919
															AT3G46180	TCONS_00043371	Spaceflight	0.00176394
															AT3G46180	TCONS_00043371	Ground Control	0.0833957
															AT3G46180	TCONS_00043376	Spaceflight	0.756276
															AT3G46180	TCONS_00043376	Ground Control	0.905624
															AT3G46180	TCONS_00043377	Spaceflight	0.24196
															AT3G46180	TCONS_00043377	Ground Control	0.0109805
															AT4G01390	TCONS_00051865	Spaceflight	0.284187
															AT4G01390	TCONS_00051865	Ground Control	1.02264e-05
															AT4G01390	TCONS_00051866	Spaceflight	0.715813
															AT4G01390	TCONS_00051866	Ground Control	0.92312
															AT4G01390	TCONS_00051868	Spaceflight	0
															AT4G01390	TCONS_00051868	Ground Control	0.0768696
															AT4G02590	TCONS_00052050	Spaceflight	0.0123555
															AT4G02590	TCONS_00052050	Ground Control	0.012875
															AT4G02590	TCONS_00052051	Spaceflight	0.754316
															AT4G02590	TCONS_00052051	Ground Control	0.977021
															AT4G02590	TCONS_00052052	Spaceflight	0.230742
															AT4G02590	TCONS_00052052	Ground Control	0.0090318
															AT4G10720	TCONS_00047105	Spaceflight	0.820722
															AT4G10720	TCONS_00047105	Ground Control	0.0527872
															AT4G10720	TCONS_00047106	Spaceflight	0.179278
															AT4G10720	TCONS_00047106	Ground Control	0.947213
															AT4G11830	TCONS_00052900	Spaceflight	0.679896
															AT4G11830	TCONS_00052900	Ground Control	0.00265499
															AT4G11830	TCONS_00052904	Spaceflight	0.320104
															AT4G11830	TCONS_00052904	Ground Control	0.997345
															AT4G14147	TCONS_00053255	Spaceflight	0.0533132
															AT4G14147	TCONS_00053255	Ground Control	0.0592428
															AT4G14147	TCONS_00053256	Spaceflight	0.943364
															AT4G14147	TCONS_00053256	Ground Control	0.454722
															AT4G14147	TCONS_00053258	Spaceflight	0.00332271
															AT4G14147	TCONS_00053258	Ground Control	0.482791
															AT4G15550	TCONS_00053514	Spaceflight	0.804365
															AT4G15550	TCONS_00053514	Ground Control	1
															AT4G15550	TCONS_00053515	Spaceflight	0.195635
															AT4G15550	TCONS_00053515	Ground Control	0
															AT4G16700	TCONS_00053690	Spaceflight	0.484556
															AT4G16700	TCONS_00053690	Ground Control	0.179043
															AT4G16700	TCONS_00053691	Spaceflight	0.515444
															AT4G16700	TCONS_00053691	Ground Control	0.818847
															AT4G34610	TCONS_00056369	Spaceflight	0.036181
															AT4G34610	TCONS_00056369	Ground Control	0.0686897
															AT4G34610	TCONS_00056370	Spaceflight	0.000205059
															AT4G34610	TCONS_00056370	Ground Control	0.491108
															AT4G34610	TCONS_00056371	Spaceflight	0.963614
															AT4G34610	TCONS_00056371	Ground Control	0.440202
															AT4G38270	TCONS_00051408	Spaceflight	0.127709
															AT4G38270	TCONS_00051408	Ground Control	0.871848
															AT4G38270	TCONS_00051409	Spaceflight	0.872291
															AT4G38270	TCONS_00051409	Ground Control	0.128152
															AT5G11670	TCONS_00058804	Spaceflight	0.0146633
															AT5G11670	TCONS_00058804	Ground Control	0.00273205
															AT5G11670	TCONS_00058809	Spaceflight	0.736268
															AT5G11670	TCONS_00058809	Ground Control	0.961201
															AT5G11670	TCONS_00058810	Spaceflight	0.238472
															AT5G11670	TCONS_00058810	Ground Control	0.0316588
															AT5G13010	TCONS_00058934	Spaceflight	0.461445
															AT5G13010	TCONS_00058934	Ground Control	0.772902
															AT5G13010	TCONS_00058935	Spaceflight	0.0471937
															AT5G13010	TCONS_00058935	Ground Control	0.091179
															AT5G13010	TCONS_00058936	Spaceflight	0.0806869
															AT5G13010	TCONS_00058936	Ground Control	0.135919
															AT5G13010	TCONS_00058937	Spaceflight	0.410674
															AT5G13010	TCONS_00058937	Ground Control	0
															AT5G13940	TCONS_00067921	Spaceflight	1
															AT5G13940	TCONS_00067921	Ground Control	0.846477
															AT5G13940	TCONS_00067922	Spaceflight	0
															AT5G13940	TCONS_00067922	Ground Control	0.153523
															AT5G14260	TCONS_00059152	Spaceflight	0.771742
															AT5G14260	TCONS_00059152	Ground Control	0.256348
															AT5G14260	TCONS_00059153	Spaceflight	0.146354
															AT5G14260	TCONS_00059153	Ground Control	0.0712966
															AT5G14260	TCONS_00059156	Spaceflight	0.0819043
															AT5G14260	TCONS_00059156	Ground Control	0.672356
															AT5G23400	TCONS_00060434	Spaceflight	0.4904
															AT5G23400	TCONS_00060434	Ground Control	0.230459
															AT5G23400	TCONS_00060435	Spaceflight	0.5096
															AT5G23400	TCONS_00060435	Ground Control	0.769541
															AT5G24530	TCONS_00060608	Spaceflight	0.0968613
															AT5G24530	TCONS_00060608	Ground Control	0.0530114
															AT5G24530	TCONS_00060609	Spaceflight	0.784278
															AT5G24530	TCONS_00060609	Ground Control	0.919353
															AT5G24530	TCONS_00060610	Spaceflight	0.118861
															AT5G24530	TCONS_00060610	Ground Control	0.0276355
															AT5G61010	TCONS_00065009	Spaceflight	0.999952
															AT5G61010	TCONS_00065009	Ground Control	0.191891
															AT5G61010	TCONS_00065010	Spaceflight	4.80618e-05
															AT5G61010	TCONS_00065010	Ground Control	0.808109
															AT5G61770	TCONS_00065113	Spaceflight	0.020382
															AT5G61770	TCONS_00065113	Ground Control	0.248229
															AT5G61770	TCONS_00065114	Spaceflight	0.232079
															AT5G61770	TCONS_00065114	Ground Control	0.150428
															AT5G61770	TCONS_00065115	Spaceflight	0.0267557
															AT5G61770	TCONS_00065115	Ground Control	0.0560035
															AT5G61770	TCONS_00065116	Spaceflight	0.0178199
															AT5G61770	TCONS_00065116	Ground Control	0.00931838
															AT5G61770	TCONS_00065117	Spaceflight	0.702963
															AT5G61770	TCONS_00065117	Ground Control	0.536021
															AT5G63320	TCONS_00073918	Spaceflight	0.133666
															AT5G63320	TCONS_00073918	Ground Control	0.426072
															AT5G63320	TCONS_00073919	Spaceflight	0.0444456
															AT5G63320	TCONS_00073919	Ground Control	0.0661587
															AT5G63320	TCONS_00073920	Spaceflight	0.0605785
															AT5G63320	TCONS_00073920	Ground Control	0.018629
															AT5G63320	TCONS_00073921	Spaceflight	0.290031
															AT5G63320	TCONS_00073921	Ground Control	0.215476
															AT5G63320	TCONS_00073923	Spaceflight	0.323831
															AT5G63320	TCONS_00073923	Ground Control	0.000771953
															AT5G63320	TCONS_00073924	Spaceflight	0.0779219
															AT5G63320	TCONS_00073924	Ground Control	0.149911
															AT5G63320	TCONS_00073925	Spaceflight	0.0695261
															AT5G63320	TCONS_00073925	Ground Control	0.122982
															AT5G65685	TCONS_00074308	Spaceflight	0.987042
															AT5G65685	TCONS_00074308	Ground Control	0.527936
															AT5G65685	TCONS_00074309	Spaceflight	0.0129583
															AT5G65685	TCONS_00074309	Ground Control	0.472064
															AT5G65720	TCONS_00065745	Spaceflight	0.528656
															AT5G65720	TCONS_00065745	Ground Control	0.980301
															AT5G65720	TCONS_00065746	Spaceflight	0.471344
															AT5G65720	TCONS_00065746	Ground Control	0.0196995
